# Supplementary material for: Isolation and sequence-based characterization of a koala symbiont: Lonepinella koalarum
Source: PeerJ. 2020 Oct 20;8:e10177. doi: 10.7717/peerj.10177 (PMC7583611; doi:10.7717/peerj.10177)
Supplement: Supplemental Information 7 — This table contains all 2,370 eggNOG annotations of putative functional genes in the assembly of L. koalarum strain UCD-LQP1. [file peerj-08-10177-s007.xlsx]

## Sheet: Sheet1
# emapper version: emapper-1.0.3-40-g41a8498 emapper DB: 2.0
# command: ./emapper.py -m diamond --cpu 4 --output eggnog_wd/assembly.nog --dmnd_db /share/eisenlab/gjospin/software/eggnog-mapper/data/eggnog_proteins.dmnd -i prodigal_wd/assembly.faa
# time: Tue Oct 15 00:01:44 2019
#query_name	seed_eggNOG_ortholog	seed_ortholog_evalue	seed_ortholog_score	best_tax_level	Preferred_name	GOs	EC	KEGG_ko	KEGG_Pathway	KEGG_Module	KEGG_Reaction	KEGG_rclass	BRITE	KEGG_TC	CAZy	BiGG_Reaction
1_1	339671.Asuc_1400	3e-225	787.7	Pasteurellales	sbcB	GO:0000175,GO:0000287,GO:0000738,GO:0003674,GO:0003676,GO:0003677,GO:0003697,GO:0003824,GO:0004518,GO:0004527,GO:0004529,GO:0004532,GO:0004536,GO:0004540,GO:0005488,GO:0006139,GO:0006259,GO:0006308,GO:0006725,GO:0006807,GO:0008150,GO:0008152,GO:0008296,GO:0008297,GO:0008310,GO:0008408,GO:0008852,GO:0009056,GO:0009057,GO:0009987,GO:0016070,GO:0016787,GO:0016788,GO:0016796,GO:0016829,GO:0016835,GO:…	3.1.11.1	ko:K01141	ko03430,map03430			ko00000,ko00001,ko01000,ko03400		Bacteria	1MV0U@1224,1RM85@1236,1Y78G@135625,COG2925@1,COG2925@2	NA|NA|NA	L	Exonuclease I
1_2	339671.Asuc_1402	6.6e-103	380.6	Pasteurellales	Z012_05125												Bacteria	1NKZB@1224,1S48W@1236,1Y7NN@135625,COG0697@1,COG0697@2	NA|NA|NA	EG	membrane
1_3	694569.D7S_00472	5.5e-24	116.7	Pasteurellales	Z012_11220	GO:0003674,GO:0003824,GO:0004518,GO:0004519,GO:0004521,GO:0004540,GO:0006139,GO:0006401,GO:0006402,GO:0006412,GO:0006415,GO:0006518,GO:0006725,GO:0006807,GO:0008150,GO:0008152,GO:0009056,GO:0009057,GO:0009058,GO:0009059,GO:0009892,GO:0009987,GO:0010467,GO:0010468,GO:0010605,GO:0010629,GO:0016043,GO:0016070,GO:0016071,GO:0016787,GO:0016788,GO:0019222,GO:0019439,GO:0019538,GO:0022411,GO:0032984,GO:…	ko:K19157					ko00000,ko01000,ko02048			Bacteria	1N0K0@1224,1SFP9@1236,1YATA@135625,COG3041@1,COG3041@2	NA|NA|NA	S	Bacterial toxin of type II toxin-antitoxin system, YafQ
1_4	1123400.KB904774_gene3280	1.7e-15	88.6	Gammaproteobacteria	relB			ko:K07473,ko:K18918				ko00000,ko02048,ko03000			Bacteria	1NGDT@1224,1SJ4G@1236,COG3077@1,COG3077@2	NA|NA|NA	L	RelB antitoxin
1_5	1028806.GGE_2207	1e-34	152.5	Pasteurellales												Bacteria	1N75D@1224,1SAA5@1236,1Y93C@135625,COG3636@1,COG3636@2	NA|NA|NA	K	Helix-turn-helix
1_6	339671.Asuc_1403	0	2279.2	Pasteurellales	mukB	GO:0000166,GO:0000793,GO:0000796,GO:0000819,GO:0001882,GO:0001883,GO:0003674,GO:0003676,GO:0003677,GO:0005488,GO:0005515,GO:0005524,GO:0005525,GO:0005575,GO:0005622,GO:0005623,GO:0005694,GO:0005737,GO:0005829,GO:0006323,GO:0006996,GO:0007049,GO:0007059,GO:0007062,GO:0008144,GO:0008150,GO:0009987,GO:0016043,GO:0017076,GO:0019001,GO:0022402,GO:0030261,GO:0030554,GO:0032549,GO:0032550,GO:0032553,GO:…	3.5.4.40	ko:K03632,ko:K18286	ko00130,ko01110,map00130,map01110	R10695	RC00477	ko00000,ko00001,ko01000,ko03036		Bacteria	1MUWM@1224,1RPFF@1236,1Y6SV@135625,COG3096@1,COG3096@2	NA|NA|NA	D	Plays a central role in chromosome condensation, segregation and cell cycle progression. Functions as a homodimer, which is essential for chromosome partition. Involved in negative DNA supercoiling in vivo, and by this means organize and compact chromosomes. May achieve or facilitate chromosome segregation by condensation DNA from both sides of a centrally located replisome during cell division
1_7	339671.Asuc_1404	4e-112	411	Pasteurellales	mukE	GO:0005575,GO:0007059,GO:0008150,GO:0009295,GO:0009987	ko:K03804,ko:K21006	ko02025,map02025			ko00000,ko00001,ko03036			Bacteria	1MXYN@1224,1RRBE@1236,1Y810@135625,COG3095@1,COG3095@2	NA|NA|NA	D	Involved in chromosome condensation, segregation and cell cycle progression. May participate in facilitating chromosome segregation by condensation DNA from both sides of a centrally located replisome during cell division. Probably acts via its interaction with MukB and MukF
1_8	339671.Asuc_1405	6.2e-225	786.6	Pasteurellales	mukF	GO:0005575,GO:0009295	ko:K03633					ko00000,ko03036			Bacteria	1N0D6@1224,1RN7P@1236,1Y71R@135625,COG3006@1,COG3006@2	NA|NA|NA	D	Involved in chromosome condensation, segregation and cell cycle progression. May participate in facilitating chromosome segregation by condensation DNA from both sides of a centrally located replisome during cell division. Not required for mini-F plasmid partitioning. Probably acts via its interaction with MukB and MukE. Overexpression results in anucleate cells. It has a calcium binding activity
1_9	1461577.CCMH01000053_gene742	0	1473	Flavobacteriia	acnA		4.2.1.3	ko:K01681	ko00020,ko00630,ko00720,ko01100,ko01110,ko01120,ko01130,ko01200,ko01210,ko01230,map00020,map00630,map00720,map01100,map01110,map01120,map01130,map01200,map01210,map01230	M00009,M00010,M00012,M00173,M00740	R01324,R01325,R01900	RC00497,RC00498,RC00618	br01601,ko00000,ko00001,ko00002,ko01000	Bacteria	1HXN0@117743,4NDZT@976,COG1048@1,COG1048@2	NA|NA|NA	C	Catalyzes the isomerization of citrate to isocitrate via cis-aconitate
1_10	1095749.HMPREF1052_0154	9.2e-151	539.7	Pasteurellales	ttcA	GO:0003674,GO:0003824,GO:0005488,GO:0005575,GO:0005622,GO:0005623,GO:0005737,GO:0005829,GO:0006139,GO:0006396,GO:0006399,GO:0006400,GO:0006725,GO:0006807,GO:0008033,GO:0008150,GO:0008152,GO:0009451,GO:0009987,GO:0010467,GO:0016070,GO:0016740,GO:0016782,GO:0016783,GO:0034227,GO:0034470,GO:0034641,GO:0034660,GO:0043170,GO:0043412,GO:0044237,GO:0044238,GO:0044424,GO:0044444,GO:0044464,GO:0046483,GO:…	6.3.4.19	ko:K04075,ko:K14058		R09597	RC02633,RC02634	ko00000,ko01000,ko03016			Bacteria	1MW5Q@1224,1RN2H@1236,1Y6ZF@135625,COG0037@1,COG0037@2	NA|NA|NA	J	Catalyzes the ATP-dependent 2-thiolation of cytidine in position 32 of tRNA, to form 2-thiocytidine (s(2)C32). The sulfur atoms are provided by the cysteine cysteine desulfurase (IscS) system
1_11	339671.Asuc_1571	1.1e-219	769.6	Pasteurellales	sppA	GO:0003674,GO:0003824,GO:0004175,GO:0005575,GO:0005623,GO:0005886,GO:0005887,GO:0006465,GO:0006508,GO:0006518,GO:0006807,GO:0008150,GO:0008152,GO:0008233,GO:0009987,GO:0010467,GO:0016020,GO:0016021,GO:0016485,GO:0016787,GO:0019538,GO:0031224,GO:0031226,GO:0034641,GO:0043170,GO:0043603,GO:0044237,GO:0044238,GO:0044260,GO:0044267,GO:0044425,GO:0044459,GO:0044464,GO:0051604,GO:0070011,GO:0071704,GO:…	ko:K04773,ko:K04774				ko00000,ko01000,ko01002			Bacteria	1MUXE@1224,1RNYW@1236,1Y748@135625,COG0616@1,COG0616@2	NA|NA|NA	OU	signal peptide peptidase
1_12	758.BBIX01000009_gene1664	5.8e-60	237.3	Pasteurellales	ydjA	GO:0000166,GO:0003674,GO:0005488,GO:0005575,GO:0005622,GO:0005623,GO:0005737,GO:0005829,GO:0010181,GO:0032553,GO:0036094,GO:0043167,GO:0043168,GO:0044424,GO:0044444,GO:0044464,GO:0048037,GO:0050662,GO:0097159,GO:0097367,GO:1901265,GO:1901363	Bacteria	1PKUV@1224,1RNQG@1236,1Y8HM@135625,COG0778@1,COG0778@2	NA|NA|NA	C	nitroreductase
1_13	339671.Asuc_1713	1.5e-85	322.4	Pasteurellales	dedA												Bacteria	1R6V4@1224,1S46C@1236,1Y81W@135625,COG0586@1,COG0586@2	NA|NA|NA	S	membrane-associated protein
1_14	1095749.HMPREF1052_0233	1.2e-53	216.1	Pasteurellales	sspB	GO:0000502,GO:0003674,GO:0003676,GO:0003723,GO:0005488,GO:0005515,GO:0005575,GO:0005622,GO:0005623,GO:0005737,GO:0005829,GO:0005840,GO:0008150,GO:0009376,GO:0009893,GO:0009894,GO:0009896,GO:0010604,GO:0019222,GO:0019899,GO:0031597,GO:0032781,GO:0032991,GO:0042176,GO:0042802,GO:0042803,GO:0043085,GO:0043226,GO:0043228,GO:0043229,GO:0043232,GO:0043462,GO:0044093,GO:0044424,GO:0044444,GO:0044445,GO:…	ko:K03600,ko:K09985				ko00000,ko03021			Bacteria	1MZ2Q@1224,1S8WT@1236,1Y8SR@135625,COG2969@1,COG2969@2	NA|NA|NA	S	Stringent starvation protein B
1_15	221988.MS1281	6.2e-98	363.6	Pasteurellales	sspA	GO:0001000,GO:0003674,GO:0005488,GO:0005515,GO:0005575,GO:0005622,GO:0005623,GO:0005737,GO:0005829,GO:0006355,GO:0006950,GO:0008150,GO:0009605,GO:0009889,GO:0009891,GO:0009893,GO:0009991,GO:0010468,GO:0010556,GO:0010557,GO:0010604,GO:0010628,GO:0019219,GO:0019222,GO:0019899,GO:0031323,GO:0031325,GO:0031326,GO:0031328,GO:0031667,GO:0042594,GO:0043175,GO:0044424,GO:0044444,GO:0044464,GO:0045893,GO:…	ko:K03599					ko00000,ko02000,ko03021	1.A.12.3.1			Bacteria	1MXJD@1224,1RP12@1236,1Y75Z@135625,COG0625@1,COG0625@2	NA|NA|NA	O	Stringent starvation protein A
1_16	221988.MS1527	6.3e-152	543.5	Pasteurellales	nagK	GO:0003674,GO:0003824,GO:0005975,GO:0006793,GO:0006796,GO:0008150,GO:0008152,GO:0009987,GO:0016301,GO:0016310,GO:0016740,GO:0016772,GO:0019200,GO:0044237,GO:0044238,GO:0044262,GO:0045127,GO:0046835,GO:0071704	2.7.1.59	ko:K00884	ko00520,ko01100,map00520,map01100	R01201	RC00002,RC00017	ko00000,ko00001,ko01000		iE2348C_1286.E2348C_1211,iEcHS_1320.EcHS_A1241,iEcolC_1368.EcolC_2482	Bacteria	1MU94@1224,1RNHE@1236,1Y765@135625,COG1940@1,COG1940@2	NA|NA|NA	GK	Catalyzes the phosphorylation of N-acetyl-D-glucosamine (GlcNAc) derived from cell-wall degradation, yielding GlcNAc-6-P
1_17	339671.Asuc_1503	7.4e-95	353.6	Pasteurellales	pgpB		3.1.3.27,3.1.3.4,3.1.3.81,3.6.1.27	ko:K01096	ko00564,ko01100,map00564,map01100	R02029	RC00017	ko00000,ko00001,ko01000			Bacteria	1MWW4@1224,1RNSB@1236,1Y7KY@135625,COG0671@1,COG0671@2	NA|NA|NA	I	Phosphatidylglycerophosphatase B of Pasteurellaceae UniRef RepID B3H0T1_ACTP7
1_18	1095749.HMPREF1052_1771	4.3e-105	387.5	Pasteurellales	ribA	GO:0003674,GO:0003824,GO:0003933,GO:0003935,GO:0006766,GO:0006767,GO:0006771,GO:0006807,GO:0008150,GO:0008152,GO:0009058,GO:0009110,GO:0009231,GO:0009987,GO:0016787,GO:0016798,GO:0016799,GO:0016810,GO:0016814,GO:0017144,GO:0018130,GO:0019238,GO:0034641,GO:0042364,GO:0042726,GO:0042727,GO:0044237,GO:0044249,GO:0044271,GO:0044281,GO:0044283,GO:0046483,GO:0071704,GO:1901135,GO:1901360,GO:1901362,GO:…	3.5.4.25	ko:K01497	ko00740,ko00790,ko01100,ko01110,ko02024,map00740,map00790,map01100,map01110,map02024	M00125	R00425	RC00293,RC02504	ko00000,ko00001,ko00002,ko01000	iAPECO1_1312.APECO1_437,iPC815.YPO2222,iSbBS512_1146.SbBS512_E1505,iUTI89_1310.UTI89_C1548	Bacteria	1MWZR@1224,1RMFX@1236,1Y7AZ@135625,COG0807@1,COG0807@2	NA|NA|NA	F	Catalyzes the conversion of GTP to 2,5-diamino-6- ribosylamino-4(3H)-pyrimidinone 5'-phosphate (DARP), formate and pyrophosphate
1_19	1278971.AOGF01000032_gene2172	1.6e-107	395.6	Pasteurellales												Bacteria	1MWJG@1224,1RPU3@1236,1Y6TS@135625,COG0745@1,COG0745@2	NA|NA|NA	K	Response regulators consisting of a CheY-like receiver domain and a winged-helix DNA-binding domain
1_20	339671.Asuc_0878	1.3e-76	292.4	Pasteurellales	smpB	GO:0003674,GO:0003676,GO:0003723,GO:0005488,GO:0005575,GO:0005622,GO:0005623,GO:0005737,GO:0005829,GO:0006464,GO:0006807,GO:0008150,GO:0008152,GO:0009987,GO:0019538,GO:0036211,GO:0043170,GO:0043412,GO:0044237,GO:0044238,GO:0044260,GO:0044267,GO:0044424,GO:0044444,GO:0044464,GO:0070930,GO:0071704,GO:0097159,GO:1901363,GO:1901564	ko:K03664					ko00000				Bacteria	1RDFP@1224,1S3PT@1236,1Y7NT@135625,COG0691@1,COG0691@2	NA|NA|NA	J	Required for rescue of stalled ribosomes mediated by trans-translation. Binds to transfer-messenger RNA (tmRNA), required for stable association of tmRNA with ribosomes. tmRNA and SmpB together mimic tRNA shape, replacing the anticodon stem-loop with SmpB. tmRNA is encoded by the ssrA gene
1_21	339671.Asuc_1070	1.5e-127	463	Pasteurellales	hflK	GO:0003674,GO:0003824,GO:0005575,GO:0005622,GO:0005623,GO:0005737,GO:0005829,GO:0005886,GO:0005887,GO:0006508,GO:0006807,GO:0006950,GO:0008150,GO:0008152,GO:0008233,GO:0009266,GO:0009408,GO:0009628,GO:0009897,GO:0009986,GO:0016020,GO:0016021,GO:0016787,GO:0019538,GO:0031224,GO:0031226,GO:0031233,GO:0032991,GO:0043086,GO:0043170,GO:0044092,GO:0044238,GO:0044424,GO:0044425,GO:0044444,GO:0044459,GO:…	ko:K04088		M00742			ko00000,ko00002,ko01000			Bacteria	1MUM2@1224,1RMUG@1236,1Y74Z@135625,COG0330@1,COG0330@2	NA|NA|NA	O	HflC and HflK could encode or regulate a protease
1_22	339671.Asuc_1069	1.1e-137	496.1	Pasteurellales	hflC	GO:0003674,GO:0003824,GO:0005575,GO:0005623,GO:0005886,GO:0005887,GO:0006508,GO:0006807,GO:0006950,GO:0008150,GO:0008152,GO:0008233,GO:0009266,GO:0009408,GO:0009628,GO:0009897,GO:0009986,GO:0016020,GO:0016021,GO:0016787,GO:0019538,GO:0031224,GO:0031226,GO:0031233,GO:0032991,GO:0043086,GO:0043170,GO:0044092,GO:0044238,GO:0044425,GO:0044459,GO:0044464,GO:0050790,GO:0050896,GO:0065007,GO:0065009,GO:…	ko:K04087		M00742			ko00000,ko00002,ko01000			Bacteria	1MV7R@1224,1RM8Z@1236,1Y6ZW@135625,COG0330@1,COG0330@2	NA|NA|NA	O	HflC and HflK could regulate a protease
1_23	339671.Asuc_1830	5.5e-234	816.6	Pasteurellales	purA	GO:0003674,GO:0003824,GO:0004019,GO:0005575,GO:0005622,GO:0005623,GO:0005737,GO:0005829,GO:0006139,GO:0006163,GO:0006164,GO:0006167,GO:0006725,GO:0006753,GO:0006793,GO:0006796,GO:0006807,GO:0006950,GO:0006974,GO:0008150,GO:0008152,GO:0009058,GO:0009116,GO:0009117,GO:0009119,GO:0009123,GO:0009124,GO:0009126,GO:0009127,GO:0009150,GO:0009152,GO:0009156,GO:0009161,GO:0009163,GO:0009165,GO:0009167,GO:…	6.3.4.4	ko:K01939	ko00230,ko00250,ko01100,map00230,map00250,map01100	M00049	R01135	RC00458,RC00459	ko00000,ko00001,ko00002,ko01000	iECNA114_1301.ECNA114_4393,iECSF_1327.ECSF_4063,iJN746.PP_4889	Bacteria	1MU5B@1224,1RNEW@1236,1Y7B7@135625,COG0104@1,COG0104@2	NA|NA|NA	F	Plays an important role in the de novo pathway of purine nucleotide biosynthesis. Catalyzes the first committed step in the biosynthesis of AMP from IMP
1_24	221988.MS0923	2.9e-59	235.3	Pasteurellales	sanA	GO:0005575,GO:0005623,GO:0005886,GO:0008150,GO:0016020,GO:0016021,GO:0031224,GO:0042221,GO:0042493,GO:0044425,GO:0044464,GO:0050896,GO:0071944	ko:K03748					ko00000				Bacteria	1MURW@1224,1RMG7@1236,1Y7AK@135625,COG2949@1,COG2949@2	NA|NA|NA	S	DUF218 domain
1_25	862965.PARA_14450	2e-84	318.5	Pasteurellales	yfcM	GO:0003674,GO:0003824,GO:0004497,GO:0005488,GO:0006464,GO:0006807,GO:0008150,GO:0008152,GO:0009987,GO:0016491,GO:0016705,GO:0016709,GO:0017185,GO:0018126,GO:0018193,GO:0018205,GO:0019538,GO:0036211,GO:0043167,GO:0043169,GO:0043170,GO:0043412,GO:0043687,GO:0044237,GO:0044238,GO:0044260,GO:0044267,GO:0046872,GO:0055114,GO:0071704,GO:0072580,GO:1901260,GO:1901564	ko:K09906					ko00000,ko01000,ko03012			Bacteria	1MWTG@1224,1RNHD@1236,1Y7P9@135625,COG3101@1,COG3101@2	NA|NA|NA	S	protein conserved in bacteria
1_26	339671.Asuc_1453	2.4e-164	585.5	Pasteurellales	ybjD	GO:0000731,GO:0006139,GO:0006259,GO:0006281,GO:0006302,GO:0006725,GO:0006807,GO:0006950,GO:0006974,GO:0008150,GO:0008152,GO:0009058,GO:0009059,GO:0009987,GO:0018130,GO:0019438,GO:0033554,GO:0034641,GO:0034645,GO:0034654,GO:0043170,GO:0044237,GO:0044238,GO:0044249,GO:0044260,GO:0044271,GO:0046483,GO:0050896,GO:0051716,GO:0071704,GO:0071897,GO:0090304,GO:1901360,GO:1901362,GO:1901576	ko:K07459					ko00000				Bacteria	1N2CB@1224,1RQN2@1236,1Y6SZ@135625,COG3593@1,COG3593@2	NA|NA|NA	L	ATP-dependent endonuclease of
1_27	221988.MS1138	6.3e-128	463.8	Pasteurellales	ybjE	GO:0003333,GO:0003674,GO:0005215,GO:0005342,GO:0005575,GO:0005623,GO:0005886,GO:0005887,GO:0006810,GO:0006811,GO:0006812,GO:0006820,GO:0006855,GO:0006865,GO:0008150,GO:0008324,GO:0008509,GO:0008514,GO:0015075,GO:0015171,GO:0015174,GO:0015179,GO:0015189,GO:0015238,GO:0015318,GO:0015562,GO:0015661,GO:0015711,GO:0015802,GO:0015807,GO:0015849,GO:0015893,GO:0016020,GO:0016021,GO:0022857,GO:0031224,GO:…	Bacteria	1MYMF@1224,1RP7N@1236,1Y7PV@135625,COG2431@1,COG2431@2	NA|NA|NA	S	membrane protein COG2431
1_28	400668.Mmwyl1_0342	1.4e-56	226.9	Oceanospirillales												Bacteria	1MW3V@1224,1S7MR@1236,1XN21@135619,COG2375@1,COG2375@2	NA|NA|NA	P	Siderophore-interacting protein
1_29	1005058.UMN179_00794	5.2e-33	147.1	Pasteurellales	ybaN			ko:K09790					ko00000				Bacteria	1QHT1@1224,1TFHX@1236,1Y927@135625,COG2832@1,COG2832@2	NA|NA|NA	S	Protein of unknown function (DUF454)
1_30	339671.Asuc_1588	0	1197.6	Pasteurellales	prlC	GO:0003674,GO:0003824,GO:0004175,GO:0004222,GO:0005575,GO:0005622,GO:0005623,GO:0005737,GO:0005829,GO:0006139,GO:0006259,GO:0006260,GO:0006465,GO:0006508,GO:0006518,GO:0006725,GO:0006807,GO:0008150,GO:0008152,GO:0008233,GO:0008237,GO:0009058,GO:0009059,GO:0009987,GO:0010467,GO:0016485,GO:0016787,GO:0019538,GO:0034641,GO:0034645,GO:0043170,GO:0043603,GO:0044237,GO:0044238,GO:0044249,GO:0044260,GO:…	3.4.24.70	ko:K01414					ko00000,ko01000,ko01002			Bacteria	1MU1K@1224,1RMAH@1236,1Y7Y4@135625,COG0339@1,COG0339@2	NA|NA|NA	E	Oligopeptidase A
1_31	221988.MS1568	2.6e-119	434.9	Pasteurellales	ydfG		1.1.1.276,1.1.1.381	ko:K05886,ko:K16066	ko00240,ko00260,ko01100,map00240,map00260,map01100	R09289,R10851,R10852	RC00087,RC00525,RC03288	ko00000,ko00001,ko01000			Bacteria	1MUF8@1224,1RMKM@1236,1Y773@135625,COG4221@1,COG4221@2	NA|NA|NA	S	Belongs to the short-chain dehydrogenases reductases (SDR) family
1_32	862965.PARA_14070	2.8e-131	474.9	Pasteurellales	mdh	GO:0003674,GO:0003824,GO:0004470,GO:0005575,GO:0005622,GO:0005623,GO:0005737,GO:0005829,GO:0005975,GO:0006082,GO:0006090,GO:0006091,GO:0006096,GO:0006099,GO:0006101,GO:0006108,GO:0006113,GO:0006139,GO:0006163,GO:0006164,GO:0006165,GO:0006725,GO:0006732,GO:0006733,GO:0006753,GO:0006754,GO:0006757,GO:0006793,GO:0006796,GO:0006807,GO:0008150,GO:0008152,GO:0009056,GO:0009058,GO:0009060,GO:0009061,GO:…	1.1.1.37	ko:K00024	ko00020,ko00270,ko00620,ko00630,ko00680,ko00710,ko00720,ko01100,ko01110,ko01120,ko01130,ko01200,map00020,map00270,map00620,map00630,map00680,map00710,map00720,map01100,map01110,map01120,map01130,map01200	M00009,M00011,M00012,M00168,M00173,M00346,M00374,M00620,M00740	R00342,R07136	RC00031	ko00000,ko00001,ko00002,ko01000	iEcolC_1368.EcolC_0470	Bacteria	1MV57@1224,1RMAX@1236,1Y7I5@135625,COG0039@1,COG0039@2	NA|NA|NA	C	Catalyzes the reversible oxidation of malate to oxaloacetate
1_33	221988.MS1267	5.1e-63	247.3	Pasteurellales	argR	GO:0000820,GO:0000821,GO:0000976,GO:0000984,GO:0000986,GO:0000987,GO:0001017,GO:0001067,GO:0001130,GO:0001216,GO:0001217,GO:0003674,GO:0003676,GO:0003677,GO:0003690,GO:0003700,GO:0005488,GO:0005515,GO:0005575,GO:0005622,GO:0005623,GO:0005737,GO:0006082,GO:0006139,GO:0006259,GO:0006310,GO:0006355,GO:0006520,GO:0006521,GO:0006525,GO:0006725,GO:0006807,GO:0008150,GO:0008152,GO:0009064,GO:0009889,GO:…	ko:K03402					ko00000,ko03000			Bacteria	1N2AF@1224,1RSF7@1236,1Y8HI@135625,COG1438@1,COG1438@2	NA|NA|NA	K	Regulates arginine biosynthesis genes
1_34	1089447.RHAA1_01934	4.7e-91	341.3	Pasteurellales	yfcH			ko:K07071					ko00000				Bacteria	1MUB4@1224,1RN6A@1236,1Y6UF@135625,COG1090@1,COG1090@2	NA|NA|NA	S	nucleoside-diphosphate sugar epimerase
1_35	339671.Asuc_1082	5.5e-178	630.6	Pasteurellales	yebS	GO:0005575,GO:0005623,GO:0005886,GO:0005887,GO:0006950,GO:0008150,GO:0009266,GO:0009408,GO:0009628,GO:0016020,GO:0016021,GO:0031224,GO:0031226,GO:0044425,GO:0044459,GO:0044464,GO:0050896,GO:0071944	ko:K03808					ko00000				Bacteria	1MWG1@1224,1RM9Z@1236,1Y815@135625,COG2995@1,COG2995@2	NA|NA|NA	S	paraquat-inducible protein A
1_36	339671.Asuc_1081	0	1218	Pasteurellales	yebT	GO:0003674,GO:0005488,GO:0005515,GO:0005575,GO:0005623,GO:0005886,GO:0005887,GO:0006810,GO:0006869,GO:0008150,GO:0009987,GO:0010876,GO:0016020,GO:0016021,GO:0016043,GO:0030288,GO:0030313,GO:0031224,GO:0031226,GO:0031975,GO:0033036,GO:0042597,GO:0042802,GO:0044425,GO:0044459,GO:0044464,GO:0051179,GO:0051234,GO:0061024,GO:0071702,GO:0071840,GO:0071944,GO:0120009	ko:K06192					ko00000				Bacteria	1MU1T@1224,1RN89@1236,1Y6SF@135625,COG3008@1,COG3008@2	NA|NA|NA	Q	Paraquat-inducible protein B
1_37	634176.NT05HA_0901	4.4e-146	524.2	Pasteurellales	purR	GO:0001130,GO:0001131,GO:0001141,GO:0001217,GO:0002054,GO:0002057,GO:0002060,GO:0003674,GO:0003700,GO:0005488,GO:0005575,GO:0005622,GO:0005623,GO:0005737,GO:0005829,GO:0006140,GO:0006355,GO:0008150,GO:0009889,GO:0009890,GO:0009892,GO:0010468,GO:0010556,GO:0010558,GO:0010563,GO:0010605,GO:0010629,GO:0019219,GO:0019220,GO:0019222,GO:0030808,GO:0030809,GO:0031323,GO:0031324,GO:0031326,GO:0031327,GO:…	ko:K02529,ko:K03604				ko00000,ko03000			Bacteria	1MVUR@1224,1RN2K@1236,1Y78E@135625,COG1609@1,COG1609@2	NA|NA|NA	K	Is the main repressor of the genes involved in the de novo synthesis of purine nucleotides, regulating purB, purC, purEK, purF, purHD, purL, purMN and guaBA expression. PurR is allosterically activated to bind its cognate DNA by binding the purine corepressors, hypoxanthine or guanine, thereby effecting transcription repression
1_38	339671.Asuc_1385	1.1e-152	546.2	Pasteurellales	pyrD	GO:0000166,GO:0003674,GO:0003824,GO:0004152,GO:0004158,GO:0005488,GO:0005575,GO:0005622,GO:0005623,GO:0005737,GO:0005829,GO:0005886,GO:0006139,GO:0006206,GO:0006207,GO:0006220,GO:0006221,GO:0006725,GO:0006753,GO:0006793,GO:0006796,GO:0006807,GO:0008150,GO:0008152,GO:0009058,GO:0009112,GO:0009117,GO:0009165,GO:0009218,GO:0009220,GO:0009259,GO:0009260,GO:0009987,GO:0010181,GO:0016020,GO:0016491,GO:…	1.3.1.14,1.3.5.2	ko:K00254,ko:K02823,ko:K17828	ko00240,ko01100,map00240,map01100	M00051	R01868,R01869	RC00051	ko00000,ko00001,ko00002,ko01000	iEC042_1314.EC042_1029,iECIAI39_1322.ECIAI39_2202,iECUMN_1333.ECUMN_1134,iEcSMS35_1347.EcSMS35_2174,iPC815.YPO1415,iYL1228.KPN_00974	Bacteria	1MU7C@1224,1RMCP@1236,1Y7GV@135625,COG0167@1,COG0167@2	NA|NA|NA	F	Catalyzes the conversion of dihydroorotate to orotate with quinone as electron acceptor
1_39	339671.Asuc_1384	0	1427.5	Pasteurellales	pepN	GO:0003674,GO:0003824,GO:0004177,GO:0005488,GO:0005515,GO:0005575,GO:0005622,GO:0005623,GO:0005737,GO:0005886,GO:0006508,GO:0006518,GO:0006807,GO:0008150,GO:0008152,GO:0008233,GO:0008235,GO:0008237,GO:0008238,GO:0008270,GO:0009056,GO:0009987,GO:0016020,GO:0016787,GO:0019538,GO:0033218,GO:0034641,GO:0042277,GO:0042802,GO:0043167,GO:0043169,GO:0043170,GO:0043171,GO:0043603,GO:0044237,GO:0044238,GO:…	3.4.11.2	ko:K01256	ko00480,ko01100,map00480,map01100	R00899,R04951	RC00096,RC00141	ko00000,ko00001,ko01000,ko01002	iECIAI1_1343.ECIAI1_0973,iECO103_1326.ECO103_0977,iECP_1309.ECP_0944,iECSE_1348.ECSE_0993,iECW_1372.ECW_m1042,iEKO11_1354.EKO11_2898,iWFL_1372.ECW_m1042	Bacteria	1MUCI@1224,1RMA7@1236,1Y80Q@135625,COG0308@1,COG0308@2	NA|NA|NA	E	aminopeptidase N
1_40	339671.Asuc_1417	5.8e-67	260.4	Pasteurellales	nlpC		3.4.17.13	ko:K13694,ko:K13695				ko00000,ko01000,ko01002,ko01011		Bacteria	1N0EE@1224,1RR2X@1236,1Y8KT@135625,COG0791@1,COG0791@2	NA|NA|NA	M	NlpC/P60 family
1_41	634176.NT05HA_0798	1.1e-36	159.1	Pasteurellales	himA	GO:0003674,GO:0003676,GO:0003677,GO:0005488,GO:0005575,GO:0005622,GO:0005623,GO:0005737,GO:0005829,GO:0008150,GO:0009889,GO:0010556,GO:0019219,GO:0019222,GO:0031323,GO:0031326,GO:0044424,GO:0044444,GO:0044464,GO:0050789,GO:0050794,GO:0051171,GO:0051252,GO:0060255,GO:0065007,GO:0080090,GO:0097159,GO:1901363,GO:1903506,GO:2001141	ko:K04764					ko00000,ko03032,ko03036,ko03400		Bacteria	1RH5Z@1224,1S61Z@1236,1Y8U3@135625,COG0776@1,COG0776@2	NA|NA|NA	K	This protein is one of the two subunits of integration host factor, a specific DNA-binding protein that functions in genetic recombination as well as in transcriptional and translational control
1_42	339671.Asuc_1419	0	1290.8	Pasteurellales	pheT	GO:0003674,GO:0003824,GO:0004812,GO:0004826,GO:0005488,GO:0005515,GO:0005575,GO:0005622,GO:0005623,GO:0005737,GO:0005829,GO:0006082,GO:0006139,GO:0006399,GO:0006412,GO:0006418,GO:0006432,GO:0006518,GO:0006520,GO:0006725,GO:0006807,GO:0008150,GO:0008152,GO:0009058,GO:0009059,GO:0009328,GO:0009987,GO:0010467,GO:0016070,GO:0016874,GO:0016875,GO:0019538,GO:0019752,GO:0032991,GO:0034641,GO:0034645,GO:…	6.1.1.20	ko:K01890	ko00970,map00970	M00359,M00360	R03660	RC00055,RC00523	ko00000,ko00001,ko00002,ko01000,ko01007,ko03016	iG2583_1286.G2583_2160,iPC815.YPO2428	Bacteria	1MWKS@1224,1RMIH@1236,1Y81X@135625,COG0072@1,COG0072@2	NA|NA|NA	J	Belongs to the phenylalanyl-tRNA synthetase beta subunit family. Type 1 subfamily
1_43	747.DR93_1460	3.8e-28	131.3	Bacteria													Bacteria	2EN0Z@1,33FP5@2	NA|NA|NA
1_44	339671.Asuc_1421	2.9e-171	607.8	Pasteurellales	pheS	GO:0003674,GO:0003824,GO:0004812,GO:0004826,GO:0005575,GO:0005622,GO:0005623,GO:0005737,GO:0005829,GO:0006082,GO:0006139,GO:0006399,GO:0006412,GO:0006418,GO:0006432,GO:0006518,GO:0006520,GO:0006725,GO:0006807,GO:0008150,GO:0008152,GO:0009058,GO:0009059,GO:0009328,GO:0009987,GO:0010467,GO:0016070,GO:0016874,GO:0016875,GO:0019538,GO:0019752,GO:0032991,GO:0034641,GO:0034645,GO:0034660,GO:0043038,GO:…	6.1.1.20	ko:K01889	ko00970,map00970	M00359,M00360	R03660	RC00055,RC00523	ko00000,ko00001,ko00002,ko01000,ko01007,ko03016	iJN746.PP_2469,iSSON_1240.SSON_1444,iYL1228.KPN_02176	Bacteria	1MVD7@1224,1RN22@1236,1Y738@135625,COG0016@1,COG0016@2	NA|NA|NA	J	Belongs to the class-II aminoacyl-tRNA synthetase family. Phe-tRNA synthetase alpha subunit type 1 subfamily
1_45	641149.HMPREF9016_01736	2.2e-151	542.3	Neisseriales	dtpT			ko:K03305					ko00000	2.A.17			Bacteria	1MW6W@1224,2KRFN@206351,2VN7E@28216,COG3104@1,COG3104@2	NA|NA|NA	P	Psort location CytoplasmicMembrane, score 10.00
1_46	634176.NT05HA_0839	1.1e-90	339.7	Pasteurellales	bioD	GO:0003674,GO:0003824,GO:0004141,GO:0005575,GO:0005622,GO:0005623,GO:0005737,GO:0005829,GO:0006082,GO:0006732,GO:0006766,GO:0006767,GO:0006768,GO:0006790,GO:0006807,GO:0008150,GO:0008152,GO:0009058,GO:0009102,GO:0009108,GO:0009110,GO:0009987,GO:0016053,GO:0016874,GO:0016879,GO:0016882,GO:0017144,GO:0018130,GO:0019752,GO:0032787,GO:0034641,GO:0042364,GO:0043436,GO:0043603,GO:0043604,GO:0044237,GO:…	6.3.3.3	ko:K01935	ko00780,ko01100,map00780,map01100	M00123,M00573,M00577	R03182	RC00868	ko00000,ko00001,ko00002,ko01000		Bacteria	1NPX5@1224,1RRRI@1236,1Y6VK@135625,COG0132@1,COG0132@2	NA|NA|NA	H	Catalyzes a mechanistically unusual reaction, the ATP- dependent insertion of CO2 between the N7 and N8 nitrogen atoms of 7,8-diaminopelargonic acid (DAPA) to form an ureido ring
1_47	221988.MS1098	2e-166	592.8	Pasteurellales	recD	GO:0000166,GO:0000724,GO:0000725,GO:0003674,GO:0003824,GO:0004386,GO:0004518,GO:0004527,GO:0004529,GO:0004536,GO:0005488,GO:0005524,GO:0005575,GO:0005622,GO:0005623,GO:0006139,GO:0006259,GO:0006281,GO:0006302,GO:0006310,GO:0006725,GO:0006807,GO:0006950,GO:0006974,GO:0008094,GO:0008144,GO:0008150,GO:0008152,GO:0008854,GO:0009338,GO:0009987,GO:0016462,GO:0016787,GO:0016788,GO:0016796,GO:0016817,GO:…	3.1.11.5	ko:K03581	ko03440,map03440			ko00000,ko00001,ko01000,ko03400		Bacteria	1MW43@1224,1RPA0@1236,1Y7TI@135625,COG0507@1,COG0507@2	NA|NA|NA	L	A helicase nuclease that prepares dsDNA breaks (DSB) for recombinational DNA repair. Binds to DSBs and unwinds DNA via a highly rapid and processive ATP-dependent bidirectional helicase activity. Unwinds dsDNA until it encounters a Chi (crossover hotspot instigator) sequence from the 3' direction. Cuts ssDNA a few nucleotides 3' to the Chi site. The properties and activities of the enzyme are cha…
1_48	221988.MS1099	0	1140.2	Pasteurellales	recB	GO:0000166,GO:0000724,GO:0000725,GO:0003674,GO:0003678,GO:0003824,GO:0004003,GO:0004386,GO:0004518,GO:0004519,GO:0004520,GO:0004527,GO:0004529,GO:0004536,GO:0005488,GO:0005524,GO:0005575,GO:0005622,GO:0005623,GO:0006139,GO:0006259,GO:0006281,GO:0006302,GO:0006310,GO:0006725,GO:0006807,GO:0006950,GO:0006952,GO:0006974,GO:0006996,GO:0008026,GO:0008094,GO:0008144,GO:0008150,GO:0008152,GO:0008854,GO:…	3.1.11.5,3.6.4.12	ko:K03582,ko:K16898	ko03440,map03440			ko00000,ko00001,ko01000,ko03400		Bacteria	1MUTF@1224,1RPC6@1236,1Y6XY@135625,COG1074@1,COG1074@2	NA|NA|NA	L	A helicase nuclease that prepares dsDNA breaks (DSB) for recombinational DNA repair. Binds to DSBs and unwinds DNA via a highly rapid and processive ATP-dependent bidirectional helicase activity. Unwinds dsDNA until it encounters a Chi (crossover hotspot instigator) sequence from the 3' direction. Cuts ssDNA a few nucleotides 3' to the Chi site. The properties and activities of the enzyme are cha…
1_49	339671.Asuc_1733	3.2e-174	617.8	Pasteurellales	metXA	GO:0000096,GO:0000097,GO:0003674,GO:0003824,GO:0004414,GO:0006082,GO:0006520,GO:0006555,GO:0006790,GO:0006807,GO:0008150,GO:0008152,GO:0008374,GO:0008652,GO:0009058,GO:0009066,GO:0009067,GO:0009069,GO:0009086,GO:0009092,GO:0009987,GO:0016053,GO:0016407,GO:0016413,GO:0016740,GO:0016746,GO:0016747,GO:0019752,GO:0043436,GO:0044237,GO:0044238,GO:0044249,GO:0044272,GO:0044281,GO:0044283,GO:0046394,GO:…	2.3.1.31	ko:K00641	ko00270,ko01100,ko01130,map00270,map01100,map01130	R01776	RC00004,RC00041	ko00000,ko00001,ko01000			Bacteria	1MVJV@1224,1RQ2N@1236,1Y6QG@135625,COG2021@1,COG2021@2	NA|NA|NA	E	Transfers an acetyl group from acetyl-CoA to L- homoserine, forming acetyl-L-homoserine
1_51	221988.MS1235	8e-80	303.5	Pasteurellales	tnp3503b		2.7.7.7	ko:K02342	ko00230,ko00240,ko01100,ko03030,ko03430,ko03440,map00230,map00240,map01100,map03030,map03430,map03440	M00260	R00375,R00376,R00377,R00378	RC02795	ko00000,ko00001,ko00002,ko01000,ko03032,ko03400	Bacteria	1RBA7@1224,1SATW@1236,1Y8D5@135625,COG3677@1,COG3677@2	NA|NA|NA	L	Transposase, Mutator family of Pasteurellaceae UniRef RepID F4H9B5_GALAU
1_52	1000588.HMPREF9965_0212	2.5e-67	263.5	Streptococcus mitis		2.7.7.49	ko:K00986					ko00000,ko01000			Bacteria	1UZGS@1239,2TQ50@28037,4HIC9@91061,COG3344@1,COG3344@2	NA|NA|NA	L	Reverse transcriptase (RNA-dependent DNA polymerase)
1_53	862965.PARA_16850	0	1242.3	Pasteurellales	thrS	GO:0000166,GO:0000900,GO:0002161,GO:0003674,GO:0003676,GO:0003723,GO:0003729,GO:0003824,GO:0004812,GO:0004829,GO:0005488,GO:0005524,GO:0005575,GO:0005622,GO:0005623,GO:0005737,GO:0005829,GO:0006082,GO:0006139,GO:0006399,GO:0006412,GO:0006417,GO:0006418,GO:0006435,GO:0006446,GO:0006450,GO:0006518,GO:0006520,GO:0006725,GO:0006807,GO:0008144,GO:0008150,GO:0008152,GO:0008270,GO:0009058,GO:0009059,GO:…	6.1.1.3	ko:K01868	ko00970,map00970	M00359,M00360	R03663	RC00055,RC00523	ko00000,ko00001,ko00002,ko01000,ko01007,ko03016	iPC815.YPO2433,iSDY_1059.SDY_1814	Bacteria	1MUP2@1224,1RMYE@1236,1Y6SH@135625,COG0441@1,COG0441@2	NA|NA|NA	J	Catalyzes the attachment of threonine to tRNA(Thr) in a two-step reaction L-threonine is first activated by ATP to form Thr-AMP and then transferred to the acceptor end of tRNA(Thr)
1_54	339671.Asuc_1327	3e-132	478	Pasteurellales	yniA	GO:0003674,GO:0003824,GO:0006793,GO:0006796,GO:0008150,GO:0008152,GO:0009987,GO:0016301,GO:0016310,GO:0016740,GO:0016772,GO:0044237	Bacteria	1MVHX@1224,1RRC5@1236,1Y792@135625,COG3001@1,COG3001@2	NA|NA|NA	G	Fructosamine kinase
1_55	221988.MS1052	4.7e-85	320.9	Pasteurellales	grxB	GO:0003674,GO:0003824,GO:0005575,GO:0005622,GO:0005623,GO:0005737,GO:0005829,GO:0008150,GO:0008152,GO:0015036,GO:0015037,GO:0015038,GO:0016491,GO:0016667,GO:0044424,GO:0044444,GO:0044464,GO:0055114	ko:K03675					ko00000,ko03110		iAF1260.b1064,iAPECO1_1312.APECO1_146,iB21_1397.B21_01068,iBWG_1329.BWG_0912,iEC042_1314.EC042_1131,iEC55989_1330.EC55989_1177,iECABU_c1320.ECABU_c12780,iECBD_1354.ECBD_2536,iECB_1328.ECB_01060,iECDH1ME8569_1439.ECDH1ME8569_0999,iECD_1391.ECD_01060,iECED1_1282.ECED1_1208,iECH74115_1262.ECH74115_1443,iECIAI1_1343.ECIAI1_1099,iECIAI39_1322.ECIAI39_2099,iECNA114_1301.ECNA114_1122,iECOK1_1307.ECOK1_1…	Bacteria	1N9FA@1224,1RMFC@1236,1Y81S@135625,COG2999@1,COG2999@2	NA|NA|NA	O	Glutaredoxin
1_56	862965.PARA_16030	1.8e-109	402.1	Pasteurellales	truC	GO:0001522,GO:0003674,GO:0003824,GO:0005575,GO:0005622,GO:0005623,GO:0005737,GO:0005829,GO:0006139,GO:0006396,GO:0006399,GO:0006400,GO:0006725,GO:0006807,GO:0008033,GO:0008150,GO:0008152,GO:0009451,GO:0009982,GO:0009987,GO:0010467,GO:0016070,GO:0016853,GO:0016866,GO:0031119,GO:0034470,GO:0034641,GO:0034660,GO:0043170,GO:0043412,GO:0044237,GO:0044238,GO:0044424,GO:0044444,GO:0044464,GO:0046483,GO:…	5.4.99.26	ko:K06175					ko00000,ko01000,ko03016			Bacteria	1N8GW@1224,1RMZ7@1236,1Y853@135625,COG0564@1,COG0564@2	NA|NA|NA	J	Pseudouridine synthase
1_57	221988.MS1071	4.2e-31	140.6	Pasteurellales	yqcC	GO:0008150,GO:0009987,GO:0042710,GO:0044010,GO:0044764,GO:0051704	3.5.1.28,5.1.3.13,5.4.99.26	ko:K01790,ko:K03806,ko:K06175	ko00521,ko00523,ko01130,map00521,map00523,map01130	M00793	R06514	RC01531	ko00000,ko00001,ko00002,ko01000,ko01011,ko03016	Bacteria	1N7AG@1224,1SCXJ@1236,1Y95G@135625,COG3098@1,COG3098@2	NA|NA|NA	S	tRNA pseudouridine synthase C
1_58	279010.BL02336	5e-71	274.6	Bacillus	licT2			ko:K02538,ko:K03480,ko:K03488			ko00000,ko03000			Bacteria	1TT5A@1239,1ZE3D@1386,4HEI6@91061,COG3711@1,COG3711@2	NA|NA|NA	K	CAT RNA binding domain
1_59	586416.GZ22_13035	5.2e-209	733.8	Bacilli	arbB		3.2.1.86	ko:K01223	ko00010,ko00500,map00010,map00500	R00839,R05133,R05134	RC00049,RC00171,RC00714	ko00000,ko00001,ko01000	GT1		Bacteria	1TP19@1239,4HA1W@91061,COG2723@1,COG2723@2	NA|NA|NA	G	Belongs to the glycosyl hydrolase 1 family
1_60	315750.BPUM_3644	1.9e-171	609.4	Bacillus	bglF		2.7.1.193,2.7.1.199,2.7.1.201,2.7.1.208,2.7.1.211	ko:K02749,ko:K02750,ko:K02755,ko:K02756,ko:K02757,ko:K02803,ko:K02804,ko:K02809,ko:K02810,ko:K02818,ko:K02819,ko:K20116,ko:K20117,ko:K20118	ko00010,ko00500,ko00520,ko02060,map00010,map00500,map00520,map02060	M00267,M00268,M00269,M00270,M00271,M00809	R00811,R02738,R02780,R04111,R05199	RC00017,RC03206	ko00000,ko00001,ko00002,ko01000,ko02000	4.A.1.1.10,4.A.1.1.13,4.A.1.1.14,4.A.1.1.15,4.A.1.1.16,4.A.1.1.2,4.A.1.1.4,4.A.1.1.5,4.A.1.1.7,4.A.1.1.8,4.A.1.1.9,4.A.1.2.1,4.A.1.2.10,4.A.1.2.11,4.A.1.2.12,4.A.1.2.13,4.A.1.2.2,4.A.1.2.4,4.A.1.2.5,4.A.1.2.6,4.A.1.2.8,4.A.1.2.9	Bacteria	1TP5X@1239,1ZCN5@1386,4HC6P@91061,COG1263@1,COG1263@2,COG1264@1,COG1264@2,COG2190@1,COG2190@2	NA|NA|NA	G	phosphoenolpyruvate-dependent sugar phosphotransferase system, EIIA 1
1_61	221988.MS1070	1.2e-95	356.3	Pasteurellales	Z012_05470												Bacteria	1NDR3@1224,1RRXG@1236,1Y84J@135625,COG5595@1,COG5595@2	NA|NA|NA	S	Zn-ribbon-containing, possibly nucleic-acid-binding protein (DUF2310)
1_62	339671.Asuc_1589	1.2e-120	439.5	Pasteurellales	ybbN	GO:0003674,GO:0003824,GO:0005575,GO:0005622,GO:0005623,GO:0005737,GO:0005829,GO:0006457,GO:0008150,GO:0008152,GO:0009987,GO:0015035,GO:0015036,GO:0016491,GO:0016667,GO:0044424,GO:0044444,GO:0044464,GO:0055114,GO:0061077	ko:K05838					ko00000,ko03110			Bacteria	1MV0R@1224,1RMSQ@1236,1Y6XD@135625,COG3118@1,COG3118@2	NA|NA|NA	O	Protein involved in binding, electron carrier activity, protein disulfide oxidoreductase activity, cell redox homeostasis and glycerol ether metabolic process
1_63	948565.AFFP02000016_gene2222	8e-166	589.7	Pasteurellales	trxB	GO:0000166,GO:0001666,GO:0003674,GO:0003824,GO:0004791,GO:0005488,GO:0005575,GO:0005622,GO:0005623,GO:0005737,GO:0005829,GO:0006950,GO:0008150,GO:0008152,GO:0009628,GO:0009636,GO:0009987,GO:0015035,GO:0015036,GO:0016209,GO:0016491,GO:0016651,GO:0016667,GO:0016668,GO:0019725,GO:0036094,GO:0036293,GO:0040007,GO:0042221,GO:0042592,GO:0043167,GO:0043168,GO:0044424,GO:0044444,GO:0044464,GO:0045454,GO:…	1.8.1.9	ko:K00384,ko:K03671	ko00450,ko04621,ko05418,map00450,map04621,map05418	R02016,R03596,R09372	RC00013,RC02518,RC02873	ko00000,ko00001,ko01000,ko03110	iNJ661.Rv3913,iPC815.YPO1374	Bacteria	1MV15@1224,1RMEX@1236,1Y6UH@135625,COG0492@1,COG0492@2	NA|NA|NA	C	Belongs to the class-II pyridine nucleotide-disulfide oxidoreductase family
1_64	1095749.HMPREF1052_0032	6.3e-241	840.1	Pasteurellales	cydD	GO:0000101,GO:0003333,GO:0003674,GO:0003824,GO:0005215,GO:0005319,GO:0005575,GO:0005623,GO:0005886,GO:0005887,GO:0006810,GO:0006811,GO:0006812,GO:0006820,GO:0006857,GO:0006865,GO:0006869,GO:0008150,GO:0009987,GO:0010876,GO:0015399,GO:0015405,GO:0015711,GO:0015804,GO:0015833,GO:0015849,GO:0016020,GO:0016021,GO:0016462,GO:0016787,GO:0016817,GO:0016818,GO:0016887,GO:0017111,GO:0019725,GO:0022804,GO:…	ko:K16013	ko02010,map02010			ko00000,ko00001,ko02000	3.A.1.129		iEC042_1314.EC042_0979,iECUMN_1333.ECUMN_1082,iETEC_1333.ETEC_0955	Bacteria	1QU1N@1224,1RNPI@1236,1Y6SP@135625,COG4988@1,COG4988@2	NA|NA|NA	V	Cysteine glutathione ABC transporter membrane ATP-binding component
1_65	634176.NT05HA_1071	4.6e-204	717.6	Pasteurellales	cydC	GO:0000101,GO:0003333,GO:0003674,GO:0003824,GO:0005215,GO:0005575,GO:0005623,GO:0005886,GO:0005887,GO:0006810,GO:0006811,GO:0006812,GO:0006820,GO:0006857,GO:0006865,GO:0008150,GO:0009889,GO:0015399,GO:0015405,GO:0015711,GO:0015804,GO:0015833,GO:0015849,GO:0016020,GO:0016021,GO:0016462,GO:0016787,GO:0016817,GO:0016818,GO:0016887,GO:0017111,GO:0019222,GO:0022804,GO:0022857,GO:0031224,GO:0031226,GO:…	ko:K16012	ko02010,map02010			ko00000,ko00001,ko02000	3.A.1.129		iEC55989_1330.EC55989_0931,iECIAI1_1343.ECIAI1_0926,iECO103_1326.ECO103_0929,iECO111_1330.ECO111_0954,iECSE_1348.ECSE_0944,iECW_1372.ECW_m0996,iEKO11_1354.EKO11_2951,iSDY_1059.SDY_2375,iWFL_1372.ECW_m0996	Bacteria	1QU1P@1224,1RQD7@1236,1Y78V@135625,COG4987@1,COG4987@2	NA|NA|NA	V	Cysteine glutathione ABC transporter membrane ATP-binding component
1_66	1095749.HMPREF1052_1343	2.5e-175	621.7	Pasteurellales	pepT	GO:0003674,GO:0003824,GO:0004177,GO:0005575,GO:0005622,GO:0005623,GO:0005737,GO:0005829,GO:0006508,GO:0006518,GO:0006807,GO:0008150,GO:0008152,GO:0008233,GO:0008238,GO:0009987,GO:0016787,GO:0019538,GO:0034641,GO:0034701,GO:0043170,GO:0043603,GO:0044237,GO:0044238,GO:0044424,GO:0044444,GO:0044464,GO:0045148,GO:0070011,GO:0071704,GO:0140096,GO:1901564	3.4.11.4	ko:K01258					ko00000,ko01000,ko01002			Bacteria	1MV7D@1224,1RMKZ@1236,1Y6UK@135625,COG2195@1,COG2195@2	NA|NA|NA	E	Cleaves the N-terminal amino acid of tripeptides
1_67	339671.Asuc_1746	1.5e-187	662.1	Pasteurellales	potA	GO:0000166,GO:0003674,GO:0003824,GO:0005215,GO:0005488,GO:0005524,GO:0005575,GO:0005623,GO:0005886,GO:0006810,GO:0006811,GO:0006812,GO:0008144,GO:0008150,GO:0008324,GO:0008519,GO:0015075,GO:0015101,GO:0015203,GO:0015399,GO:0015405,GO:0015417,GO:0015595,GO:0015606,GO:0015695,GO:0015696,GO:0015846,GO:0015847,GO:0015848,GO:0016020,GO:0016021,GO:0016462,GO:0016787,GO:0016817,GO:0016818,GO:0016887,GO:…	3.6.3.31	ko:K11072	ko02010,map02010	M00299			ko00000,ko00001,ko00002,ko01000,ko02000	3.A.1.11.1		iB21_1397.B21_01132,iECBD_1354.ECBD_2473,iECB_1328.ECB_01124,iECD_1391.ECD_01124,iECO111_1330.ECO111_1474,iECO26_1355.ECO26_1643,iEcHS_1320.EcHS_A1246,iEcolC_1368.EcolC_2477,iSBO_1134.SBO_1915,iSSON_1240.SSON_1144,iSbBS512_1146.SbBS512_E1304,iUMNK88_1353.UMNK88_1456	Bacteria	1MU3I@1224,1RNPX@1236,1Y7R8@135625,COG3842@1,COG3842@2	NA|NA|NA	P	Part of the ABC transporter complex PotABCD involved in spermidine putrescine import. Responsible for energy coupling to the transport system
1_68	339671.Asuc_1745	2e-144	518.5	Pasteurellales	potB	GO:0003674,GO:0003824,GO:0005215,GO:0005575,GO:0005623,GO:0005886,GO:0005887,GO:0006810,GO:0006811,GO:0006812,GO:0008150,GO:0008324,GO:0008519,GO:0015075,GO:0015101,GO:0015203,GO:0015399,GO:0015405,GO:0015417,GO:0015595,GO:0015606,GO:0015695,GO:0015696,GO:0015846,GO:0015847,GO:0015848,GO:0016020,GO:0016021,GO:0016462,GO:0016787,GO:0016817,GO:0016818,GO:0016887,GO:0017111,GO:0022804,GO:0022857,GO:…	ko:K11071	ko02010,map02010	M00299			ko00000,ko00001,ko00002,ko02000	3.A.1.11.1		iE2348C_1286.E2348C_1266,iECUMN_1333.ECUMN_1368,iSBO_1134.SBO_1916	Bacteria	1MVGM@1224,1RNNZ@1236,1Y7JV@135625,COG1176@1,COG1176@2	NA|NA|NA	P	spermidine putrescine transport system, permease
1_69	339671.Asuc_1744	8.3e-121	439.9	Pasteurellales	potC	GO:0003674,GO:0003824,GO:0005215,GO:0005575,GO:0005623,GO:0005886,GO:0005887,GO:0006810,GO:0006811,GO:0006812,GO:0008150,GO:0008324,GO:0008519,GO:0015075,GO:0015101,GO:0015203,GO:0015399,GO:0015405,GO:0015417,GO:0015595,GO:0015606,GO:0015695,GO:0015696,GO:0015846,GO:0015847,GO:0015848,GO:0016020,GO:0016021,GO:0016462,GO:0016787,GO:0016817,GO:0016818,GO:0016887,GO:0017111,GO:0022804,GO:0022857,GO:…	ko:K11070	ko02010,map02010	M00299			ko00000,ko00001,ko00002,ko02000	3.A.1.11.1		iSBO_1134.SBO_1939	Bacteria	1MVC5@1224,1RQB7@1236,1Y85M@135625,COG1177@1,COG1177@2	NA|NA|NA	P	spermidine putrescine transport system, permease
1_70	339671.Asuc_1743	2.3e-185	654.8	Pasteurellales	potD	GO:0003674,GO:0005488,GO:0005575,GO:0005623,GO:0006810,GO:0006811,GO:0006812,GO:0008150,GO:0015695,GO:0015696,GO:0015846,GO:0015847,GO:0015848,GO:0019808,GO:0019809,GO:0019810,GO:0030288,GO:0030313,GO:0031975,GO:0042597,GO:0043167,GO:0043169,GO:0044464,GO:0051179,GO:0051234,GO:0070405,GO:0071702,GO:0071705	ko:K11069,ko:K11070	ko02010,map02010	M00299			ko00000,ko00001,ko00002,ko02000	3.A.1.11.1		iSbBS512_1146.SbBS512_E2202	Bacteria	1MUYW@1224,1RM7W@1236,1Y7GH@135625,COG0687@1,COG0687@2	NA|NA|NA	E	Required for the activity of the bacterial periplasmic transport system of putrescine
1_71	591023.AM202_04527	3.1e-265	921	Pasteurellales	cpdB	GO:0003674,GO:0003824,GO:0004112,GO:0005575,GO:0005623,GO:0006139,GO:0006725,GO:0006753,GO:0006793,GO:0006796,GO:0006807,GO:0006950,GO:0006974,GO:0008081,GO:0008150,GO:0008152,GO:0008252,GO:0008254,GO:0008663,GO:0009056,GO:0009058,GO:0009117,GO:0009166,GO:0009987,GO:0016311,GO:0016787,GO:0016788,GO:0016791,GO:0018130,GO:0019438,GO:0019439,GO:0019637,GO:0030288,GO:0030313,GO:0031975,GO:0033554,GO:…	3.1.3.5,3.1.3.6,3.1.4.16	ko:K01119,ko:K08693	ko00230,ko00240,ko00760,ko01100,ko01110,map00230,map00240,map00760,map01100,map01110	R00183,R00511,R00963,R01126,R01227,R01562,R01569,R01664,R01877,R01968,R02088,R02102,R02148,R02370,R02719,R03537,R03538,R03929,R05135	RC00017,RC00078,RC00296	ko00000,ko00001,ko01000		iEC55989_1330.EC55989_4773,iECH74115_1262.ECH74115_5730,iECNA114_1301.ECNA114_4436,iECSP_1301.ECSP_5315,iECW_1372.ECW_m4577,iECs_1301.ECs5191,iEKO11_1354.EKO11_4095,iEcE24377_1341.EcE24377A_4783,iG2583_1286.G2583_5043,iWFL_1372.ECW_m4577,iYO844.BSU07840,iZ_1308.Z5824	Bacteria	1MU11@1224,1RMQV@1236,1Y702@135625,COG0737@1,COG0737@2	NA|NA|NA	F	Belongs to the 5'-nucleotidase family
1_72	857571.EA1_00050	1.6e-192	678.7	Moraxellaceae	speF		4.1.1.17,4.1.1.20	ko:K01581,ko:K01586	ko00300,ko00330,ko00480,ko01100,ko01110,ko01120,ko01130,ko01230,map00300,map00330,map00480,map01100,map01110,map01120,map01130,map01230	M00016,M00134,M00525,M00526,M00527	R00451,R00670	RC00299	ko00000,ko00001,ko00002,ko01000	iJN746.PP_0864	Bacteria	1MZ7Y@1224,1RQJ4@1236,3NK2X@468,COG0019@1,COG0019@2	NA|NA|NA	E	Belongs to the Orn Lys Arg decarboxylase class-II family
1_73	339671.Asuc_0891	9.2e-213	746.1	Pasteurellales	argA	GO:0003674,GO:0003824,GO:0003991,GO:0004042,GO:0004358,GO:0005488,GO:0006082,GO:0006520,GO:0006525,GO:0006526,GO:0006793,GO:0006796,GO:0006807,GO:0008080,GO:0008150,GO:0008152,GO:0008652,GO:0009058,GO:0009064,GO:0009084,GO:0009987,GO:0016053,GO:0016301,GO:0016310,GO:0016407,GO:0016410,GO:0016597,GO:0016740,GO:0016746,GO:0016747,GO:0016772,GO:0016774,GO:0019752,GO:0031406,GO:0034618,GO:0036094,GO:…	2.3.1.1,2.7.2.8	ko:K00619,ko:K00930,ko:K14682	ko00220,ko01100,ko01110,ko01130,ko01210,ko01230,map00220,map01100,map01110,map01130,map01210,map01230	M00028	R00259,R02649	RC00002,RC00004,RC00043,RC00064	ko00000,ko00001,ko00002,ko01000	iECP_1309.ECP_2830,iLF82_1304.LF82_0116,iNRG857_1313.NRG857_13920,iYL1228.KPN_03226	Bacteria	1MUUP@1224,1RMV5@1236,1Y6TD@135625,COG0548@1,COG0548@2,COG1246@1,COG1246@2	NA|NA|NA	E	Belongs to the acetyltransferase family. ArgA subfamily
1_74	339671.Asuc_0993	3.3e-165	587.8	Pasteurellales	rsgA	GO:0000166,GO:0001882,GO:0001883,GO:0003674,GO:0003824,GO:0003924,GO:0005488,GO:0005575,GO:0005622,GO:0005623,GO:0005737,GO:0005829,GO:0008150,GO:0016462,GO:0016787,GO:0016817,GO:0016818,GO:0017076,GO:0017111,GO:0019001,GO:0019003,GO:0022613,GO:0032549,GO:0032550,GO:0032553,GO:0032555,GO:0032561,GO:0036094,GO:0042254,GO:0042274,GO:0043167,GO:0043168,GO:0044085,GO:0044424,GO:0044444,GO:0044464,GO:…	3.1.3.100	ko:K06949	ko00730,ko01100,map00730,map01100	R00615,R02135	RC00002,RC00017	ko00000,ko00001,ko01000,ko03009	iAF1260.b4161,iBWG_1329.BWG_3876,iECDH10B_1368.ECDH10B_4356,iECDH1ME8569_1439.ECDH1ME8569_4021,iEKO11_1354.EKO11_4148,iEcDH1_1363.EcDH1_3829,iEcolC_1368.EcolC_3849,iJO1366.b4161,iUMNK88_1353.UMNK88_5099,iY75_1357.Y75_RS21675	Bacteria	1MUEF@1224,1RMMB@1236,1Y7MZ@135625,COG1162@1,COG1162@2	NA|NA|NA	S	One of several proteins that assist in the late maturation steps of the functional core of the 30S ribosomal subunit. Helps release RbfA from mature subunits. May play a role in the assembly of ribosomal proteins into the subunit. Circularly permuted GTPase that catalyzes slow GTP hydrolysis, GTPase activity is stimulated by the 30S ribosomal subunit
1_75	1028803.GG9_1529	8.3e-91	339.7	Pasteurellales	orn	GO:0000175,GO:0003674,GO:0003824,GO:0004518,GO:0004527,GO:0004529,GO:0004532,GO:0004536,GO:0004540,GO:0005575,GO:0005622,GO:0005623,GO:0005737,GO:0005829,GO:0006139,GO:0006259,GO:0006401,GO:0006725,GO:0006807,GO:0008150,GO:0008152,GO:0008296,GO:0008297,GO:0008310,GO:0008408,GO:0008946,GO:0009056,GO:0009057,GO:0009987,GO:0016070,GO:0016787,GO:0016788,GO:0016796,GO:0016895,GO:0016896,GO:0019439,GO:…	ko:K13288	ko03008,map03008			ko00000,ko00001,ko01000,ko03009,ko03019	Bacteria	1R9WX@1224,1S217@1236,1Y7KB@135625,COG1949@1,COG1949@2	NA|NA|NA	A	3'-to-5' exoribonuclease specific for small oligoribonucleotides
1_76	1095749.HMPREF1052_1548	1e-171	610.1	Pasteurellales	thiP	GO:0003674,GO:0005215,GO:0005575,GO:0005623,GO:0005886,GO:0006810,GO:0006855,GO:0008150,GO:0015234,GO:0015238,GO:0015893,GO:0016020,GO:0022857,GO:0035461,GO:0042221,GO:0042493,GO:0044464,GO:0045117,GO:0050896,GO:0051179,GO:0051180,GO:0051234,GO:0055085,GO:0071702,GO:0071705,GO:0071934,GO:0071944,GO:0072348,GO:0072531,GO:0090482,GO:1901474,GO:1901682	ko:K02063	ko02010,map02010	M00191			ko00000,ko00001,ko00002,ko02000	3.A.1.19		iAPECO1_1312.APECO1_1915,iECIAI1_1343.ECIAI1_0067,iECO103_1326.ECO103_0068,iECO111_1330.ECO111_0069,iECO26_1355.ECO26_0069,iECOK1_1307.ECOK1_0068,iECS88_1305.ECS88_0072,iECSE_1348.ECSE_0067,iECUMN_1333.ECUMN_0068,iPC815.YPO0521,iSF_1195.SF0062,iSFxv_1172.SFxv_0064,iS_1188.S0064,iUMN146_1321.UM146_23130,iUTI89_1310.UTI89_C0075	Bacteria	1MWCF@1224,1RNHK@1236,1Y7H2@135625,COG1178@1,COG1178@2	NA|NA|NA	P	transport system permease
1_77	339671.Asuc_1129	4.1e-120	438	Pasteurellales	tbpA	GO:0003674,GO:0005488,GO:0005575,GO:0005623,GO:0006810,GO:0008144,GO:0008150,GO:0015888,GO:0015893,GO:0019842,GO:0030288,GO:0030313,GO:0030975,GO:0030976,GO:0031975,GO:0036094,GO:0042221,GO:0042493,GO:0042597,GO:0043167,GO:0043168,GO:0043169,GO:0044464,GO:0045117,GO:0048037,GO:0050662,GO:0050896,GO:0051179,GO:0051180,GO:0051234,GO:0071702,GO:0071705,GO:0072348,GO:0097159,GO:1901363,GO:1901681	ko:K02064	ko02010,map02010	M00191			ko00000,ko00001,ko00002,ko02000	3.A.1.19		iAPECO1_1312.APECO1_1914,iSFxv_1172.SFxv_0065,iUTI89_1310.UTI89_C0076	Bacteria	1MUBB@1224,1RMQ9@1236,1Y7RK@135625,COG4143@1,COG4143@2	NA|NA|NA	P	Thiamine-binding periplasmic protein
1_78	1316932.MHH_c26720	1.8e-80	306.2	Pasteurellales	rarD			ko:K05786					ko00000,ko02000	2.A.7.7			Bacteria	1MX5G@1224,1S61T@1236,1Y88X@135625,COG2962@1,COG2962@2	NA|NA|NA	S	permease of Pasteurellaceae UniRef RepID B0BPY3_ACTPJ
1_79	339671.Asuc_1268	0	1237.2	Pasteurellales	uvrD	GO:0003674,GO:0003678,GO:0003824,GO:0004003,GO:0004386,GO:0005488,GO:0005515,GO:0005575,GO:0005622,GO:0005623,GO:0005737,GO:0005829,GO:0006139,GO:0006259,GO:0006260,GO:0006261,GO:0006281,GO:0006289,GO:0006298,GO:0006725,GO:0006807,GO:0006950,GO:0006974,GO:0006996,GO:0008026,GO:0008094,GO:0008150,GO:0008152,GO:0009058,GO:0009059,GO:0009314,GO:0009628,GO:0009987,GO:0015616,GO:0016043,GO:0016462,GO:…	3.6.4.12	ko:K03657	ko03420,ko03430,map03420,map03430		ko00000,ko00001,ko01000,ko03400		Bacteria	1MU0G@1224,1RNJI@1236,1Y6YU@135625,COG0210@1,COG0210@2	NA|NA|NA	L	DNA helicase
1_80	634176.NT05HA_1226	7.6e-149	533.5	Pasteurellales			ko:K02012	ko02010,map02010	M00190			ko00000,ko00001,ko00002,ko02000	3.A.1.10			Bacteria	1MXZ8@1224,1RPPC@1236,1Y86Q@135625,COG1840@1,COG1840@2	NA|NA|NA	P	Protein involved in transporter activity and transport
1_81	221988.MS0893	3.2e-102	378.3	Pasteurellales	fdhD	GO:0003674,GO:0005488,GO:0005575,GO:0005622,GO:0005623,GO:0005737,GO:0005829,GO:0008150,GO:0043085,GO:0043546,GO:0044093,GO:0044424,GO:0044444,GO:0044464,GO:0048037,GO:0050662,GO:0050790,GO:0065007,GO:0065009,GO:0097159,GO:0097163,GO:0140104,GO:1901363	ko:K02379					ko00000				Bacteria	1NRU0@1224,1RNFH@1236,1Y7SF@135625,COG1526@1,COG1526@2	NA|NA|NA	C	Required for formate dehydrogenase (FDH) activity. Acts as a sulfur carrier protein that transfers sulfur from IscS to the molybdenum cofactor prior to its insertion into FDH
1_82	1120931.KB893941_gene1704	1e-99	369.4	Pasteurellales	fdnG		1.17.1.9,1.17.5.3	ko:K00123,ko:K08348	ko00630,ko00680,ko01100,ko01120,ko01200,ko02020,map00630,map00680,map01100,map01120,map01200,map02020	R00519	RC02796	ko00000,ko00001,ko01000	5.A.3.2			Bacteria	1MWPS@1224,1RMHM@1236,1Y7FW@135625,COG0243@1,COG0243@2	NA|NA|NA	C	formate dehydrogenase
1_83	591023.AM202_05055	0	1516.5	Pasteurellales	fdnG	GO:0003674,GO:0003824,GO:0005488,GO:0005575,GO:0005622,GO:0005623,GO:0005737,GO:0005829,GO:0006082,GO:0006091,GO:0006464,GO:0006790,GO:0006807,GO:0006950,GO:0006974,GO:0008150,GO:0008152,GO:0008430,GO:0009055,GO:0009061,GO:0009326,GO:0009987,GO:0015942,GO:0015944,GO:0015980,GO:0016043,GO:0016226,GO:0016491,GO:0016622,GO:0016903,GO:0016999,GO:0017144,GO:0018282,GO:0018289,GO:0018291,GO:0019538,GO:…	1.17.1.9,1.17.5.3	ko:K00123,ko:K08348	ko00630,ko00680,ko01100,ko01120,ko01200,ko02020,map00630,map00680,map01100,map01120,map01200,map02020	R00519	RC02796	ko00000,ko00001,ko01000	5.A.3.2		iECW_1372.ECW_m4203,iECs_1301.ECs2078,iUMNK88_1353.UMNK88_1879,iWFL_1372.ECW_m4203,iYL1228.KPN_04190,iZ_1308.Z2236	Bacteria	1MW3N@1224,1RN6N@1236,1Y80K@135625,COG0243@1,COG0243@2,COG3383@1,COG3383@2	NA|NA|NA	C	Belongs to the prokaryotic molybdopterin-containing oxidoreductase family
1_84	1120931.KB893941_gene1702	3.3e-159	567.8	Pasteurellales	fdxH			ko:K00124,ko:K08349	ko00630,ko00680,ko01100,ko01120,ko01200,ko02020,map00630,map00680,map01100,map01120,map01200,map02020	R00519	RC02796	ko00000,ko00001	5.A.3.2			Bacteria	1MU1B@1224,1RNFG@1236,1Y7GM@135625,COG0437@1,COG0437@2	NA|NA|NA	C	formate dehydrogenase
1_85	1461579.CCNK01000034_gene1215	3.2e-103	381.3	Pasteurellales	fdnI	GO:0003674,GO:0003824,GO:0005488,GO:0005575,GO:0005623,GO:0005886,GO:0005887,GO:0006082,GO:0006091,GO:0008150,GO:0008152,GO:0009055,GO:0009061,GO:0009326,GO:0009987,GO:0015942,GO:0015944,GO:0015980,GO:0016020,GO:0016021,GO:0016491,GO:0016903,GO:0016999,GO:0017144,GO:0019752,GO:0020037,GO:0022900,GO:0031224,GO:0031226,GO:0032787,GO:0032991,GO:0036397,GO:0043436,GO:0044237,GO:0044281,GO:0044425,GO:…	ko:K00127,ko:K08350	ko00630,ko00680,ko01100,ko01120,ko01200,ko02020,map00630,map00680,map01100,map01120,map01200,map02020	R00519	RC02796	ko00000,ko00001	5.A.3.2		iEC042_1314.EC042_1608,iECED1_1282.ECED1_1627,iECNA114_1301.ECNA114_3649,iECSF_1327.ECSF_1390,iECUMN_1333.ECUMN_1730,ic_1306.c1907	Bacteria	1MXFQ@1224,1RRKV@1236,1Y791@135625,COG2864@1,COG2864@2	NA|NA|NA	C	formate dehydrogenase
1_86	339671.Asuc_1261	1.1e-119	436.4	Pasteurellales	fdhE	GO:0003674,GO:0005488,GO:0005506,GO:0005575,GO:0005622,GO:0005623,GO:0005737,GO:0005829,GO:0006091,GO:0006807,GO:0008150,GO:0008152,GO:0008199,GO:0009061,GO:0009987,GO:0010467,GO:0015980,GO:0019538,GO:0043167,GO:0043169,GO:0043170,GO:0044237,GO:0044238,GO:0044424,GO:0044444,GO:0044464,GO:0045333,GO:0046872,GO:0046914,GO:0051604,GO:0055114,GO:0071704,GO:1901564	ko:K02380					ko00000				Bacteria	1NK06@1224,1RQC4@1236,1Y7A1@135625,COG3058@1,COG3058@2	NA|NA|NA	O	Necessary for formate dehydrogenase activity
1_87	339671.Asuc_1260	1.3e-111	409.5	Pasteurellales	ybhA	GO:0000287,GO:0003674,GO:0003824,GO:0005488,GO:0005575,GO:0005622,GO:0005623,GO:0005737,GO:0005829,GO:0006793,GO:0006796,GO:0008150,GO:0008152,GO:0009987,GO:0016311,GO:0016740,GO:0016772,GO:0016773,GO:0016787,GO:0016788,GO:0016791,GO:0019203,GO:0033883,GO:0042578,GO:0043167,GO:0043169,GO:0044237,GO:0044424,GO:0044444,GO:0044464,GO:0046872,GO:0050308	iECSP_1301.ECSP_0819,iECs_1301.ECs0794,iG2583_1286.G2583_0932,iZ_1308.Z0936	Bacteria	1PGMI@1224,1RPYI@1236,1Y7TY@135625,COG0561@1,COG0561@2	NA|NA|NA	S	hydrolases of the HAD superfamily
1_88	339671.Asuc_1044	0	1730.7	Pasteurellales	ydiJ	GO:0000166,GO:0003674,GO:0005488,GO:0036094,GO:0043167,GO:0043168,GO:0048037,GO:0050660,GO:0050662,GO:0051536,GO:0051539,GO:0051540,GO:0097159,GO:1901265,GO:1901363	Bacteria	1MU6Y@1224,1RQX2@1236,1Y6SQ@135625,COG0247@1,COG0247@2,COG0277@1,COG0277@2	NA|NA|NA	C	Protein involved in catalytic activity, electron carrier activity, flavin adenine dinucleotide binding, iron-sulfur cluster binding, oxidoreductase activity and oxidation-reduction process
1_89	205914.HS_1045	5.5e-50	203.8	Pasteurellales	menI	GO:0003674,GO:0003824,GO:0005488,GO:0005515,GO:0005575,GO:0005622,GO:0005623,GO:0005737,GO:0005829,GO:0006518,GO:0006725,GO:0006732,GO:0006807,GO:0008150,GO:0008152,GO:0009058,GO:0009108,GO:0009233,GO:0009234,GO:0009237,GO:0009238,GO:0009239,GO:0009712,GO:0009713,GO:0009987,GO:0016289,GO:0016787,GO:0016788,GO:0016790,GO:0018130,GO:0018958,GO:0019184,GO:0019290,GO:0019438,GO:0019540,GO:0019748,GO:…	3.1.2.28	ko:K19222	ko00130,ko01100,ko01110,map00130,map01100,map01110	M00116	R07262	RC00004,RC00174	ko00000,ko00001,ko00002,ko01000		Bacteria	1RGVP@1224,1S5WY@1236,1Y8RI@135625,COG2050@1,COG2050@2	NA|NA|NA	Q	esterase
1_90	948565.AFFP02000003_gene1968	2.5e-138	498.4	Pasteurellales	hemH	GO:0003674,GO:0003824,GO:0004325,GO:0005575,GO:0005622,GO:0005623,GO:0005737,GO:0006725,GO:0006778,GO:0006779,GO:0006783,GO:0006807,GO:0008150,GO:0008152,GO:0009058,GO:0009314,GO:0009416,GO:0009628,GO:0009987,GO:0016829,GO:0018130,GO:0019438,GO:0033013,GO:0033014,GO:0034641,GO:0042168,GO:0042440,GO:0044237,GO:0044249,GO:0044271,GO:0044424,GO:0044464,GO:0046148,GO:0046483,GO:0046501,GO:0050896,GO:…	4.99.1.1,4.99.1.9	ko:K01772	ko00860,ko01100,ko01110,map00860,map01100,map01110	M00121	R00310,R11329	RC01012	ko00000,ko00001,ko00002,ko01000	iAPECO1_1312.APECO1_1540,iECS88_1305.ECS88_0472,iEcE24377_1341.EcE24377A_0515	Bacteria	1MVR1@1224,1RMMS@1236,1Y6U3@135625,COG0276@1,COG0276@2	NA|NA|NA	H	Catalyzes the ferrous insertion into protoporphyrin IX
1_91	1095749.HMPREF1052_1378	1.4e-55	222.6	Pasteurellales	spr	GO:0000270,GO:0003674,GO:0003824,GO:0004175,GO:0006022,GO:0006508,GO:0006807,GO:0008150,GO:0008152,GO:0008233,GO:0009254,GO:0016787,GO:0019538,GO:0030203,GO:0043170,GO:0044238,GO:0070011,GO:0071704,GO:0140096,GO:1901135,GO:1901564	3.4.17.13	ko:K13694,ko:K13695				ko00000,ko01000,ko01002,ko01011		Bacteria	1N0EE@1224,1RR2X@1236,1Y8NP@135625,COG0791@1,COG0791@2	NA|NA|NA	M	NlpC/P60 family
1_92	339671.Asuc_0944	4.6e-258	896.7	Pasteurellales	lpdA	GO:0000166,GO:0001505,GO:0003674,GO:0003824,GO:0004148,GO:0005488,GO:0005515,GO:0005575,GO:0005622,GO:0005623,GO:0005634,GO:0005654,GO:0005737,GO:0005739,GO:0005759,GO:0005829,GO:0006082,GO:0006084,GO:0006085,GO:0006086,GO:0006090,GO:0006103,GO:0006139,GO:0006163,GO:0006164,GO:0006464,GO:0006520,GO:0006544,GO:0006546,GO:0006637,GO:0006725,GO:0006732,GO:0006733,GO:0006753,GO:0006790,GO:0006793,GO:…	1.8.1.4	ko:K00382	ko00010,ko00020,ko00260,ko00280,ko00620,ko00630,ko00640,ko01100,ko01110,ko01120,ko01130,ko01200,map00010,map00020,map00260,map00280,map00620,map00630,map00640,map01100,map01110,map01120,map01130,map01200	M00009,M00011,M00036,M00307,M00532	R00209,R01221,R01698,R03815,R07618,R08549	RC00004,RC00022,RC00583,RC02742,RC02833,RC02834	br01601,ko00000,ko00001,ko00002,ko01000,ko04147	iAPECO1_1312.APECO1_1869,iEcolC_1368.EcolC_3543,iPC815.YPO3417,iSFV_1184.SFV_0107,iUMN146_1321.UM146_23385	Bacteria	1MU2U@1224,1RMFF@1236,1Y76S@135625,COG1249@1,COG1249@2	NA|NA|NA	C	Pyruvate 2-oxoglutarate dehydrogenase complex, dihydrolipoamide dehydrogenase (E3) component, and related enzymes
1_93	221988.MS1335	2.4e-199	701.8	Pasteurellales	aceF		2.3.1.12	ko:K00627	ko00010,ko00020,ko00620,ko01100,ko01110,ko01120,ko01130,ko01200,map00010,map00020,map00620,map01100,map01110,map01120,map01130,map01200	M00307	R00209,R02569	RC00004,RC02742,RC02857	br01601,ko00000,ko00001,ko00002,ko01000	Bacteria	1MU7K@1224,1RNPT@1236,1Y6TZ@135625,COG0508@1,COG0508@2	NA|NA|NA	C	The pyruvate dehydrogenase complex catalyzes the overall conversion of pyruvate to acetyl-CoA and CO(2)
1_94	591023.AM202_02975	0	1589.7	Pasteurellales	aceE	GO:0000287,GO:0003674,GO:0003824,GO:0004738,GO:0005488,GO:0005515,GO:0008150,GO:0008152,GO:0016491,GO:0016903,GO:0019842,GO:0030976,GO:0036094,GO:0042802,GO:0042803,GO:0043167,GO:0043168,GO:0043169,GO:0046872,GO:0046983,GO:0048037,GO:0050662,GO:0055114,GO:0097159,GO:1901363,GO:1901681	1.2.4.1	ko:K00163	ko00010,ko00020,ko00620,ko01100,ko01110,ko01120,ko01130,ko01200,map00010,map00020,map00620,map01100,map01110,map01120,map01130,map01200	M00307	R00014,R00209,R01699,R03270	RC00004,RC00027,RC00627,RC02742,RC02744,RC02882	br01601,ko00000,ko00001,ko00002,ko01000	e_coli_core.b0114,iAF1260.b0114,iBWG_1329.BWG_0107,iE2348C_1286.E2348C_0117,iEC55989_1330.EC55989_0107,iECDH10B_1368.ECDH10B_0094,iECDH1ME8569_1439.ECDH1ME8569_0108,iECH74115_1262.ECH74115_0121,iECIAI1_1343.ECIAI1_0112,iECNA114_1301.ECNA114_0106,iECO103_1326.ECO103_0114,iECO111_1330.ECO111_0115,iECO26_1355.ECO26_0116,iECSE_1348.ECSE_0114,iECSF_1327.ECSF_0127,iECSP_1301.ECSP_0115,iECUMN_1333.ECUMN…	Bacteria	1MV21@1224,1RN6K@1236,1Y6ZU@135625,COG2609@1,COG2609@2	NA|NA|NA	C	Component of the pyruvate dehydrogenase (PDH) complex, that catalyzes the overall conversion of pyruvate to acetyl-CoA and CO(2)
1_95	634176.NT05HA_0702	1.8e-62	245.4	Pasteurellales	tlpA												Bacteria	1MZ5J@1224,1SAEB@1236,1Y8RC@135625,COG0526@1,COG0526@2	NA|NA|NA	CO	Protein involved in electron carrier activity, oxidoreductase activity, protein disulfide oxidoreductase activity, cell redox homeostasis and glycerol ether metabolic process
1_96	1095749.HMPREF1052_0226	1e-87	329.7	Pasteurellales	ccdA			ko:K06196					ko00000,ko02000	5.A.1.2			Bacteria	1RCP7@1224,1S5NV@1236,1Y86C@135625,COG0785@1,COG0785@2	NA|NA|NA	O	Cytochrome c-type biogenesis protein
1_97	1095749.HMPREF1052_0227	2e-165	588.6	Pasteurellales	msrA		1.8.4.11,1.8.4.12	ko:K07304,ko:K07305,ko:K12267			ko00000,ko01000			Bacteria	1RGWC@1224,1RNVK@1236,1Y7WH@135625,COG0225@1,COG0225@2,COG0229@1,COG0229@2	NA|NA|NA	O	Has an important function as a repair enzyme for proteins that have been inactivated by oxidation. Catalyzes the reversible oxidation-reduction of methionine sulfoxide in proteins to methionine
1_98	233412.HD_0224	0	1078.2	Pasteurellales	yjjK	GO:0003674,GO:0003824,GO:0005488,GO:0006417,GO:0006448,GO:0008150,GO:0009889,GO:0009890,GO:0009892,GO:0010468,GO:0010556,GO:0010558,GO:0010605,GO:0010608,GO:0010629,GO:0016462,GO:0016787,GO:0016817,GO:0016818,GO:0016887,GO:0017111,GO:0017148,GO:0019222,GO:0031323,GO:0031324,GO:0031326,GO:0031327,GO:0032268,GO:0032269,GO:0034248,GO:0034249,GO:0043021,GO:0043022,GO:0044877,GO:0045900,GO:0048519,GO:…	3.6.3.25	ko:K06020					ko00000,ko01000			Bacteria	1MU37@1224,1RPWS@1236,1Y7T6@135625,COG0488@1,COG0488@2	NA|NA|NA	S	abc transporter atp-binding protein
1_99	1095749.HMPREF1052_0936	1.6e-214	751.9	Pasteurellales	serS	GO:0000287,GO:0003674,GO:0003824,GO:0004812,GO:0004828,GO:0005488,GO:0005515,GO:0005575,GO:0005622,GO:0005623,GO:0005737,GO:0005829,GO:0006082,GO:0006139,GO:0006399,GO:0006412,GO:0006418,GO:0006434,GO:0006518,GO:0006520,GO:0006725,GO:0006807,GO:0008150,GO:0008152,GO:0008652,GO:0009058,GO:0009059,GO:0009069,GO:0009070,GO:0009987,GO:0010467,GO:0016053,GO:0016070,GO:0016259,GO:0016260,GO:0016874,GO:…	6.1.1.11	ko:K01875	ko00970,map00970	M00359,M00360	R03662,R08218	RC00055,RC00523	ko00000,ko00001,ko00002,ko01000,ko01007,ko03016	iAF987.Gmet_3528,iSDY_1059.SDY_2368	Bacteria	1MUJF@1224,1RNAQ@1236,1Y70E@135625,COG0172@1,COG0172@2	NA|NA|NA	J	Catalyzes the attachment of serine to tRNA(Ser). Is also able to aminoacylate tRNA(Sec) with serine, to form the misacylated tRNA L-seryl-tRNA(Sec), which will be further converted into selenocysteinyl-tRNA(Sec)
1_100	339671.Asuc_1102	3.7e-217	760.8	Pasteurellales	rarA	GO:0005575,GO:0005622,GO:0005623,GO:0005657,GO:0005694,GO:0006139,GO:0006259,GO:0006260,GO:0006261,GO:0006310,GO:0006725,GO:0006807,GO:0008150,GO:0008152,GO:0009058,GO:0009059,GO:0009987,GO:0030894,GO:0032991,GO:0032993,GO:0034641,GO:0034645,GO:0043170,GO:0043226,GO:0043228,GO:0043229,GO:0043232,GO:0044237,GO:0044238,GO:0044249,GO:0044260,GO:0044422,GO:0044424,GO:0044427,GO:0044446,GO:0044464,GO:…	ko:K07478					ko00000				Bacteria	1MUVS@1224,1RPBY@1236,1Y7Z9@135625,COG2256@1,COG2256@2	NA|NA|NA	L	ATPase related to the helicase subunit of the Holliday junction resolvase
1_101	339671.Asuc_1101	2.3e-92	345.1	Pasteurellales	lolA	GO:0002790,GO:0003674,GO:0005215,GO:0005575,GO:0005623,GO:0006810,GO:0008104,GO:0008150,GO:0008565,GO:0009306,GO:0009987,GO:0015031,GO:0015833,GO:0030288,GO:0030313,GO:0031975,GO:0032940,GO:0033036,GO:0034613,GO:0042597,GO:0042886,GO:0042953,GO:0042954,GO:0044464,GO:0044872,GO:0044873,GO:0044874,GO:0045184,GO:0046903,GO:0051179,GO:0051234,GO:0051641,GO:0070727,GO:0071702,GO:0071705,GO:0072321,GO:…	ko:K03634					ko00000				Bacteria	1PXDV@1224,1S9FW@1236,1Y7RI@135625,COG2834@1,COG2834@2	NA|NA|NA	M	Participates in the translocation of lipoproteins from the inner membrane to the outer membrane. Only forms a complex with a lipoprotein if the residue after the N-terminal Cys is not an aspartate (The Asp acts as a targeting signal to indicate that the lipoprotein should stay in the inner membrane)
1_102	221988.MS1454	0	1122.1	Pasteurellales	ftsK	GO:0000920,GO:0003674,GO:0003676,GO:0003677,GO:0003824,GO:0005488,GO:0005515,GO:0005575,GO:0005623,GO:0005886,GO:0005887,GO:0006355,GO:0006950,GO:0006970,GO:0007059,GO:0008094,GO:0008150,GO:0009628,GO:0009651,GO:0009889,GO:0009891,GO:0009893,GO:0009987,GO:0010468,GO:0010556,GO:0010557,GO:0010604,GO:0010628,GO:0015616,GO:0016020,GO:0016021,GO:0016462,GO:0016787,GO:0016817,GO:0016818,GO:0016887,GO:…	ko:K03466					ko00000,ko03036	3.A.12			Bacteria	1MVPI@1224,1RM9A@1236,1Y6U4@135625,COG1674@1,COG1674@2	NA|NA|NA	D	Protein involved in ATP binding, DNA binding, nucleotide binding, cell cycle, cell division and chromosome segregation
1_103	1278971.AOGF01000023_gene1868	5e-76	290.4	Pasteurellales	lrp	GO:0000976,GO:0001067,GO:0001101,GO:0001130,GO:0001216,GO:0001217,GO:0003674,GO:0003676,GO:0003677,GO:0003690,GO:0003700,GO:0005488,GO:0005515,GO:0005575,GO:0005622,GO:0005623,GO:0005737,GO:0005829,GO:0006082,GO:0006355,GO:0006520,GO:0006522,GO:0006524,GO:0006551,GO:0006807,GO:0008150,GO:0008152,GO:0008652,GO:0009056,GO:0009058,GO:0009063,GO:0009078,GO:0009080,GO:0009081,GO:0009082,GO:0009098,GO:…	ko:K03719					ko00000,ko03000,ko03036			Bacteria	1MX7R@1224,1RPGA@1236,1Y7FE@135625,COG1522@1,COG1522@2	NA|NA|NA	K	Leucine-responsive regulatory protein
1_104	339671.Asuc_1673	1.2e-26	125.9	Pasteurellales												Bacteria	1N50P@1224,1TFM4@1236,1Y9C3@135625,COG3094@1,COG3094@2	NA|NA|NA	S	Invasion gene expression up-regulator, SirB
1_105	221988.MS1471	1.4e-42	178.7	Pasteurellales	yciH	GO:0001731,GO:0002181,GO:0002183,GO:0002188,GO:0002190,GO:0002192,GO:0003674,GO:0003676,GO:0003723,GO:0003729,GO:0003743,GO:0005488,GO:0005575,GO:0005622,GO:0005623,GO:0005737,GO:0006412,GO:0006413,GO:0006518,GO:0006807,GO:0008135,GO:0008150,GO:0008152,GO:0009058,GO:0009059,GO:0009987,GO:0010467,GO:0016043,GO:0019538,GO:0022607,GO:0022613,GO:0022618,GO:0032991,GO:0034622,GO:0034641,GO:0034645,GO:…	ko:K03113	ko03013,map03013			ko00000,ko00001,ko03012			Bacteria	1MZ8T@1224,1S929@1236,1Y95E@135625,COG0023@1,COG0023@2	NA|NA|NA	J	Translation initiation factor
1_106	339671.Asuc_1548	7.2e-116	423.3	Pasteurellales	pyrF	GO:0003674,GO:0003824,GO:0004590,GO:0005488,GO:0005515,GO:0005575,GO:0005622,GO:0005623,GO:0005737,GO:0005829,GO:0006139,GO:0006206,GO:0006207,GO:0006220,GO:0006221,GO:0006725,GO:0006753,GO:0006793,GO:0006796,GO:0006807,GO:0008150,GO:0008152,GO:0009058,GO:0009112,GO:0009117,GO:0009165,GO:0009218,GO:0009220,GO:0009259,GO:0009260,GO:0009987,GO:0015949,GO:0016829,GO:0016830,GO:0016831,GO:0018130,GO:…	4.1.1.23	ko:K01591	ko00240,ko01100,map00240,map01100	M00051	R00965	RC00409	ko00000,ko00001,ko00002,ko01000	iECO103_1326.ECO103_1444,iECSF_1327.ECSF_1264,iSFV_1184.SFV_1294,iSF_1195.SF1285,iSFxv_1172.SFxv_1457,iS_1188.S1368,ic_1306.c1750	Bacteria	1MW2C@1224,1RNJR@1236,1Y6YD@135625,COG0284@1,COG0284@2	NA|NA|NA	F	Catalyzes the decarboxylation of orotidine 5'- monophosphate (OMP) to uridine 5'-monophosphate (UMP)
1_107	1461579.CCNK01000042_gene2083	8.4e-181	639.8	Pasteurellales	lapB	GO:0003674,GO:0005488,GO:0005575,GO:0005622,GO:0005623,GO:0005737,GO:0005829,GO:0005886,GO:0005887,GO:0005975,GO:0005976,GO:0006629,GO:0008150,GO:0008152,GO:0008653,GO:0009987,GO:0016020,GO:0016021,GO:0031224,GO:0031226,GO:0043167,GO:0043169,GO:0043170,GO:0044237,GO:0044238,GO:0044255,GO:0044260,GO:0044262,GO:0044264,GO:0044424,GO:0044425,GO:0044444,GO:0044459,GO:0044464,GO:0046872,GO:0071704,GO:…	ko:K19804					ko00000				Bacteria	1MVDP@1224,1RP29@1236,1Y7JG@135625,COG2956@1,COG2956@2	NA|NA|NA	G	Modulates cellular lipopolysaccharide (LPS) levels by regulating LpxC, which is involved in lipid A biosynthesis. May act by modulating the proteolytic activity of FtsH towards LpxC. May also coordinate assembly of proteins involved in LPS synthesis at the plasma membrane
1_108	862965.PARA_14960	3.6e-32	144.1	Pasteurellales	lapA	GO:0005575,GO:0005623,GO:0005886,GO:0005887,GO:0005975,GO:0005976,GO:0006629,GO:0008150,GO:0008152,GO:0008653,GO:0009987,GO:0016020,GO:0016021,GO:0031224,GO:0031226,GO:0043170,GO:0044237,GO:0044238,GO:0044255,GO:0044260,GO:0044262,GO:0044264,GO:0044425,GO:0044459,GO:0044464,GO:0071704,GO:0071944,GO:1901135,GO:1903509	ko:K08992					ko00000				Bacteria	1MZGX@1224,1S9X9@1236,1YARZ@135625,COG3771@1,COG3771@2	NA|NA|NA	S	involved in the assembly of lipopolysaccharide (LPS)
1_109	1461579.CCNK01000042_gene2081	4.8e-34	150.2	Pasteurellales	himD	GO:0003674,GO:0003676,GO:0003677,GO:0005488,GO:0005575,GO:0005622,GO:0005623,GO:0005737,GO:0005829,GO:0006139,GO:0006351,GO:0006725,GO:0006807,GO:0008150,GO:0008152,GO:0009058,GO:0009059,GO:0009889,GO:0009987,GO:0010467,GO:0010556,GO:0016070,GO:0018130,GO:0019219,GO:0019222,GO:0019438,GO:0031323,GO:0031326,GO:0032774,GO:0034641,GO:0034645,GO:0034654,GO:0043170,GO:0044237,GO:0044238,GO:0044249,GO:…	ko:K05788					ko00000,ko03032,ko03036,ko03400		Bacteria	1MZ7M@1224,1S8XZ@1236,1Y91I@135625,COG0776@1,COG0776@2	NA|NA|NA	K	This protein is one of the two subunits of integration host factor, a specific DNA-binding protein that functions in genetic recombination as well as in transcriptional and translational control
1_110	339671.Asuc_1552	1.7e-285	988	Pasteurellales	rpsA	GO:0000028,GO:0003674,GO:0003676,GO:0003723,GO:0003729,GO:0003735,GO:0005198,GO:0005488,GO:0005575,GO:0005622,GO:0005623,GO:0005737,GO:0005829,GO:0005840,GO:0006412,GO:0006417,GO:0006518,GO:0006807,GO:0006996,GO:0008150,GO:0008152,GO:0009058,GO:0009059,GO:0009889,GO:0009890,GO:0009892,GO:0009987,GO:0010467,GO:0010468,GO:0010556,GO:0010558,GO:0010605,GO:0010608,GO:0010629,GO:0015935,GO:0016043,GO:…	1.17.7.4	ko:K02945,ko:K03527	ko00900,ko01100,ko01110,ko01130,ko03010,map00900,map01100,map01110,map01130,map03010	M00096,M00178	R05884,R08210	RC01137,RC01487	br01610,ko00000,ko00001,ko00002,ko01000,ko03011	Bacteria	1MVAV@1224,1RMFY@1236,1Y7WR@135625,COG0539@1,COG0539@2	NA|NA|NA	J	thus facilitating recognition of the initiation point. It is needed to translate mRNA with a short Shine-Dalgarno (SD) purine-rich sequence
1_111	339671.Asuc_1553	2.7e-91	341.7	Pasteurellales	cmk	GO:0003674,GO:0003824,GO:0004127,GO:0004592,GO:0005575,GO:0005622,GO:0005623,GO:0005737,GO:0005829,GO:0006082,GO:0006139,GO:0006520,GO:0006573,GO:0006575,GO:0006725,GO:0006732,GO:0006753,GO:0006766,GO:0006767,GO:0006793,GO:0006796,GO:0006807,GO:0008150,GO:0008152,GO:0009058,GO:0009081,GO:0009108,GO:0009110,GO:0009117,GO:0009123,GO:0009165,GO:0009314,GO:0009628,GO:0009987,GO:0010165,GO:0010212,GO:…	1.17.7.4,2.5.1.19,2.7.1.26,2.7.4.25,2.7.7.2,6.3.2.1	ko:K00800,ko:K00945,ko:K02945,ko:K03527,ko:K03977,ko:K11753,ko:K13799	ko00240,ko00400,ko00410,ko00740,ko00770,ko00900,ko01100,ko01110,ko01130,ko01230,ko03010,map00240,map00400,map00410,map00740,map00770,map00900,map01100,map01110,map01130,map01230,map03010	M00022,M00052,M00096,M00119,M00125,M00178	R00158,R00161,R00512,R00549,R01665,R02473,R03460,R05884,R08210	RC00002,RC00017,RC00096,RC00141,RC00350,RC01137,RC01487	br01610,ko00000,ko00001,ko00002,ko01000,ko03009,ko03011	iPC815.YPO1391,iSDY_1059.SDY_2348	Bacteria	1MUUD@1224,1RNKT@1236,1Y7GT@135625,COG0283@1,COG0283@2	NA|NA|NA	F	Belongs to the cytidylate kinase family. Type 1 subfamily
1_112	948565.AFFP02000001_gene814	1.9e-165	588.6	Pasteurellales	argF	GO:0000050,GO:0003674,GO:0003824,GO:0004585,GO:0005575,GO:0005622,GO:0005623,GO:0005737,GO:0006082,GO:0006520,GO:0006525,GO:0006526,GO:0006591,GO:0006807,GO:0006950,GO:0006974,GO:0008150,GO:0008152,GO:0008652,GO:0009058,GO:0009064,GO:0009084,GO:0009987,GO:0016053,GO:0016740,GO:0016741,GO:0016743,GO:0019627,GO:0019752,GO:0033554,GO:0034641,GO:0042450,GO:0043436,GO:0043603,GO:0043604,GO:0044237,GO:…	2.1.3.3	ko:K00611	ko00220,ko01100,ko01110,ko01130,ko01230,map00220,map01100,map01110,map01130,map01230	M00029,M00844	R01398	RC00096	ko00000,ko00001,ko00002,ko01000	iAF1260.b0273,iECDH10B_1368.ECDH10B_0261,iECS88_1305.ECS88_4841,iHN637.CLJU_RS12430,iJO1366.b0273,iJR904.b0273,iY75_1357.Y75_RS01410	Bacteria	1MUFM@1224,1RQ59@1236,1Y7EM@135625,COG0078@1,COG0078@2	NA|NA|NA	E	Reversibly catalyzes the transfer of the carbamoyl group from carbamoyl phosphate (CP) to the N(epsilon) atom of ornithine (ORN) to produce L-citrulline
1_113	339671.Asuc_1114	5.8e-37	160.6	Pasteurellales	slyB	GO:0005575,GO:0005623,GO:0009279,GO:0016020,GO:0019867,GO:0030312,GO:0030313,GO:0031975,GO:0044462,GO:0044464,GO:0071944	ko:K06077					ko00000				Bacteria	1RA1D@1224,1S202@1236,1Y8K7@135625,COG3133@1,COG3133@2	NA|NA|NA	M	Outer membrane lipoprotein
1_114	339671.Asuc_1113	4.7e-22	110.5	Pasteurellales												Bacteria	1QHVE@1224,1TFKV@1236,1Y9BJ@135625,2A3FM@1,30RYB@2	NA|NA|NA
1_115	1461579.CCNK01000034_gene1156	2.6e-63	248.4	Pasteurellales	yecM	GO:0005575,GO:0005622,GO:0005623,GO:0005737,GO:0005829,GO:0044424,GO:0044444,GO:0044464	ko:K09907					ko00000				Bacteria	1RB98@1224,1RYG4@1236,1Y8M9@135625,COG3102@1,COG3102@2	NA|NA|NA	S	YecM protein
1_116	747.DR93_1778	2.2e-106	391.7	Pasteurellales	adk	GO:0000166,GO:0000287,GO:0003674,GO:0003824,GO:0004017,GO:0005488,GO:0005524,GO:0005575,GO:0005622,GO:0005623,GO:0005737,GO:0005829,GO:0006139,GO:0006163,GO:0006164,GO:0006172,GO:0006412,GO:0006518,GO:0006629,GO:0006644,GO:0006725,GO:0006753,GO:0006793,GO:0006796,GO:0006807,GO:0008144,GO:0008150,GO:0008152,GO:0008610,GO:0008654,GO:0009058,GO:0009059,GO:0009117,GO:0009123,GO:0009124,GO:0009126,GO:…	2.7.4.3	ko:K00939	ko00230,ko00730,ko01100,ko01110,ko01130,map00230,map00730,map01100,map01110,map01130	M00049	R00127,R01547,R11319	RC00002	ko00000,ko00001,ko00002,ko01000,ko04147	iECH74115_1262.ECH74115_0566,iEKO11_1354.EKO11_3373,iG2583_1286.G2583_0586	Bacteria	1MXCZ@1224,1RMT6@1236,1Y76N@135625,COG0563@1,COG0563@2	NA|NA|NA	F	Catalyzes the reversible transfer of the terminal phosphate group between ATP and AMP. Plays an important role in cellular energy homeostasis and in adenine nucleotide metabolism
1_117	1461579.CCNK01000027_gene817	1.1e-270	939.1	Pasteurellales	mdoB		2.7.8.20	ko:K01002	ko01100,map01100			ko00000,ko01000			Bacteria	1MVCM@1224,1RNJ3@1236,1Y7X7@135625,COG1368@1,COG1368@2	NA|NA|NA	M	Phosphoglycerol transferase and related proteins, alkaline phosphatase superfamily
1_118	1095749.HMPREF1052_1371	6.1e-92	344	Pasteurellales	modA	GO:0003674,GO:0003824,GO:0005215,GO:0005488,GO:0005575,GO:0005623,GO:0006810,GO:0006811,GO:0006820,GO:0008150,GO:0008509,GO:0015075,GO:0015098,GO:0015103,GO:0015318,GO:0015399,GO:0015405,GO:0015412,GO:0015689,GO:0015698,GO:0016462,GO:0016787,GO:0016817,GO:0016818,GO:0016887,GO:0017111,GO:0022804,GO:0022857,GO:0030151,GO:0030288,GO:0030313,GO:0030973,GO:0031975,GO:0034220,GO:0042597,GO:0042623,GO:…	ko:K02020	ko02010,map02010	M00189			ko00000,ko00001,ko00002,ko02000	3.A.1.8		iAF987.Gmet_0512,iECO111_1330.ECO111_0773,iPC815.YPO1145	Bacteria	1MVNA@1224,1RN71@1236,1Y70D@135625,COG0725@1,COG0725@2	NA|NA|NA	P	Molybdate-binding periplasmic protein
1_119	1095749.HMPREF1052_1370	2e-90	339	Pasteurellales	modE	GO:0005575,GO:0005622,GO:0005623,GO:0005737,GO:0005829,GO:0044424,GO:0044444,GO:0044464	ko:K02019,ko:K05772	ko02010,map02010	M00186			ko00000,ko00001,ko00002,ko02000,ko03000	3.A.1.6.2,3.A.1.6.4		Bacteria	1P9SX@1224,1RMES@1236,1Y7Z7@135625,COG2005@1,COG2005@2	NA|NA|NA	H	Protein involved in ATP binding, hydrolase activity acting on acid anhydrides catalyzing transmembrane movement of substances, molybdate ion transmembrane transporter activity, molybdate transmembrane-transporting ATPase activity, molybdenum ion binding, sequence-specific DNA binding transcription factor activity, transporter activity, molybdate ion transport, regulation of transcription DNA-depe…
1_120	221988.MS1153	6.6e-210	736.5	Pasteurellales	trpB	GO:0000162,GO:0003674,GO:0003824,GO:0004834,GO:0005488,GO:0005515,GO:0005575,GO:0005622,GO:0005623,GO:0005737,GO:0005829,GO:0006082,GO:0006520,GO:0006568,GO:0006576,GO:0006586,GO:0006725,GO:0006807,GO:0008144,GO:0008150,GO:0008152,GO:0008652,GO:0009058,GO:0009072,GO:0009073,GO:0009308,GO:0009309,GO:0009987,GO:0016053,GO:0016829,GO:0016835,GO:0016836,GO:0018130,GO:0019438,GO:0019752,GO:0019842,GO:…	4.2.1.20	ko:K01696	ko00260,ko00400,ko01100,ko01110,ko01130,ko01230,map00260,map00400,map01100,map01110,map01130,map01230	M00023	R00674,R02340,R02722	RC00209,RC00210,RC00700,RC00701,RC02868	ko00000,ko00001,ko00002,ko01000	iECSF_1327.ECSF_1239,iPC815.YPO2204	Bacteria	1MUS8@1224,1RP4D@1236,1Y814@135625,COG0133@1,COG0133@2	NA|NA|NA	E	The beta subunit is responsible for the synthesis of L- tryptophan from indole and L-serine
1_121	221988.MS1154	1.7e-124	452.2	Pasteurellales	trpA	GO:0000162,GO:0003674,GO:0003824,GO:0004834,GO:0005575,GO:0005622,GO:0005623,GO:0005737,GO:0005829,GO:0006082,GO:0006520,GO:0006568,GO:0006576,GO:0006586,GO:0006725,GO:0006807,GO:0008150,GO:0008152,GO:0008652,GO:0009058,GO:0009072,GO:0009073,GO:0009308,GO:0009309,GO:0009987,GO:0016053,GO:0016829,GO:0016835,GO:0016836,GO:0018130,GO:0019438,GO:0019752,GO:0034641,GO:0042401,GO:0042430,GO:0042435,GO:…	4.2.1.20	ko:K01695	ko00260,ko00400,ko01100,ko01110,ko01130,ko01230,map00260,map00400,map01100,map01110,map01130,map01230	M00023	R00674,R02340,R02722	RC00209,RC00210,RC00700,RC00701,RC02868	ko00000,ko00001,ko00002,ko01000	iECED1_1282.ECED1_1467,iECP_1309.ECP_1308	Bacteria	1MXJV@1224,1RMGN@1236,1Y847@135625,COG0159@1,COG0159@2	NA|NA|NA	E	The alpha subunit is responsible for the aldol cleavage of indoleglycerol phosphate to indole and glyceraldehyde 3- phosphate
1_122	1256908.HMPREF0373_02688	7.7e-32	144.4	Clostridia													Bacteria	1TT8J@1239,24GVW@186801,2DBDZ@1,2Z8Q4@2	NA|NA|NA
1_123	1263831.F543_23480	3.1e-40	171.8	Pasteurellales												Bacteria	1N52X@1224,1SNA8@1236,1Y8YZ@135625,COG1309@1,COG1309@2	NA|NA|NA	K	Bacterial regulatory proteins, tetR family
1_124	339671.Asuc_1443	5.7e-92	343.6	Pasteurellales	fabA	GO:0003674,GO:0003824,GO:0005575,GO:0005622,GO:0005623,GO:0005737,GO:0005829,GO:0006082,GO:0006629,GO:0006631,GO:0006633,GO:0008150,GO:0008152,GO:0008610,GO:0008693,GO:0009058,GO:0009987,GO:0016053,GO:0016829,GO:0016835,GO:0016836,GO:0016853,GO:0016860,GO:0016863,GO:0019171,GO:0019752,GO:0032787,GO:0034017,GO:0043436,GO:0044237,GO:0044238,GO:0044249,GO:0044255,GO:0044281,GO:0044283,GO:0044424,GO:…	4.2.1.59,5.3.3.14	ko:K01716	ko00061,ko01100,ko01212,map00061,map01100,map01212	M00083	R04428,R04535,R04537,R04544,R04568,R04954,R04965,R07639	RC00831,RC01078,RC01095	ko00000,ko00001,ko00002,ko01000,ko01004	iAF1260.b0954,iB21_1397.B21_00965,iBWG_1329.BWG_0806,iE2348C_1286.E2348C_0940,iEC042_1314.EC042_1039,iECBD_1354.ECBD_2641,iECB_1328.ECB_00958,iECDH10B_1368.ECDH10B_1024,iECD_1391.ECD_00958,iECED1_1282.ECED1_0977,iECH74115_1262.ECH74115_1118,iECIAI1_1343.ECIAI1_0995,iECIAI39_1322.ECIAI39_2193,iECNA114_1301.ECNA114_1032,iECO103_1326.ECO103_1000,iECO111_1330.ECO111_1022,iECO26_1355.ECO26_1081,iECOK1…	Bacteria	1MWV8@1224,1RP6W@1236,1Y73B@135625,COG0764@1,COG0764@2	NA|NA|NA	I	Necessary for the introduction of cis unsaturation into fatty acids. Catalyzes the dehydration of (3R)-3-hydroxydecanoyl- ACP to E-(2)-decenoyl-ACP and then its isomerization to Z-(3)- decenoyl-ACP. Can catalyze the dehydratase reaction for beta- hydroxyacyl-ACPs with saturated chain lengths up to 16 0, being most active on intermediate chain length
1_125	1089447.RHAA1_01524	1.1e-205	723	Pasteurellales	ycbZ			ko:K04770					ko00000,ko01000,ko01002			Bacteria	1MWGB@1224,1RMPC@1236,1Y7EW@135625,COG1067@1,COG1067@2	NA|NA|NA	O	Belongs to the peptidase S16 family
1_126	272556.CF65_02272	1.4e-56	225.7	Pasteurellales	matP	GO:0003674,GO:0003676,GO:0003677,GO:0005488,GO:0005575,GO:0005622,GO:0005623,GO:0005694,GO:0006996,GO:0007059,GO:0008150,GO:0009987,GO:0016043,GO:0032991,GO:0032993,GO:0043226,GO:0043228,GO:0043229,GO:0043232,GO:0043565,GO:0044422,GO:0044424,GO:0044427,GO:0044446,GO:0044464,GO:0051276,GO:0051301,GO:0071840,GO:0097047,GO:0097159,GO:1901363	ko:K09911					ko00000				Bacteria	1RA57@1224,1S28S@1236,1Y8FX@135625,COG3120@1,COG3120@2	NA|NA|NA	D	Required for spatial organization of the terminus region of the chromosome (Ter macrodomain) during the cell cycle. Prevents early segregation of duplicated Ter macrodomains during cell division. Binds specifically to matS, which is a 13 bp signature motif repeated within the Ter macrodomain
1_127	221988.MS0972	1.4e-78	299.3	Pasteurellales	rhtC	GO:0003333,GO:0003674,GO:0005215,GO:0005342,GO:0005575,GO:0005623,GO:0005886,GO:0006810,GO:0006811,GO:0006820,GO:0006865,GO:0008150,GO:0008509,GO:0008514,GO:0015075,GO:0015171,GO:0015175,GO:0015179,GO:0015318,GO:0015711,GO:0015804,GO:0015807,GO:0015849,GO:0016020,GO:0022857,GO:0034220,GO:0042968,GO:0042970,GO:0044464,GO:0046942,GO:0046943,GO:0051179,GO:0051234,GO:0055085,GO:0071702,GO:0071705,GO:…	ko:K05835					ko00000,ko02000	2.A.76.1.2			Bacteria	1MX0K@1224,1RP43@1236,1Y8BH@135625,COG1280@1,COG1280@2	NA|NA|NA	E	LysE type translocator
1_128	71421.HI_1306	4.5e-54	217.6	Pasteurellales	pgpA	GO:0003674,GO:0003824,GO:0005575,GO:0005623,GO:0005886,GO:0005887,GO:0006629,GO:0006644,GO:0006650,GO:0006655,GO:0006793,GO:0006796,GO:0008150,GO:0008152,GO:0008610,GO:0008654,GO:0008962,GO:0009058,GO:0009987,GO:0010035,GO:0010038,GO:0016020,GO:0016021,GO:0016311,GO:0016787,GO:0016788,GO:0016791,GO:0019637,GO:0030258,GO:0031224,GO:0031226,GO:0032026,GO:0042221,GO:0042577,GO:0042578,GO:0044237,GO:…	3.1.3.27	ko:K01095	ko00564,ko01100,map00564,map01100	R02029	RC00017	ko00000,ko00001,ko01000		iECSP_1301.ECSP_0485,iECUMN_1333.ECUMN_0456,iECs_1301.ECs0471,iG2583_1286.G2583_0529,iPC815.YPO3179,iZ_1308.Z0520	Bacteria	1MZJA@1224,1S68A@1236,1Y8NV@135625,COG1267@1,COG1267@2	NA|NA|NA	I	Lipid phosphatase which dephosphorylates phosphatidylglycerophosphate (PGP) to phosphatidylglycerol (PG)
1_129	339671.Asuc_1486	2.2e-126	458.8	Pasteurellales	thiL	GO:0000166,GO:0000287,GO:0003674,GO:0003824,GO:0005488,GO:0005524,GO:0006725,GO:0006732,GO:0006766,GO:0006767,GO:0006772,GO:0006790,GO:0006793,GO:0006796,GO:0006807,GO:0008144,GO:0008150,GO:0008152,GO:0009030,GO:0009058,GO:0009108,GO:0009110,GO:0009228,GO:0009229,GO:0009987,GO:0016301,GO:0016310,GO:0016740,GO:0016772,GO:0016776,GO:0017076,GO:0017144,GO:0018130,GO:0019438,GO:0019637,GO:0030554,GO:…	2.7.4.16	ko:K00946	ko00730,ko01100,map00730,map01100	M00127	R00617	RC00002	ko00000,ko00001,ko00002,ko01000	iSFV_1184.SFV_0382,iYO844.BSU05900	Bacteria	1MU9X@1224,1RNHU@1236,1Y721@135625,COG0611@1,COG0611@2	NA|NA|NA	H	Catalyzes the ATP-dependent phosphorylation of thiamine- monophosphate (TMP) to form thiamine-pyrophosphate (TPP), the active form of vitamin B1
1_130	339671.Asuc_1487	2.7e-57	228	Pasteurellales	nusB	GO:0005575,GO:0005622,GO:0005623,GO:0005737,GO:0005829,GO:0006139,GO:0006351,GO:0006353,GO:0006725,GO:0006807,GO:0008150,GO:0008152,GO:0009058,GO:0009059,GO:0009987,GO:0010467,GO:0016070,GO:0018130,GO:0019438,GO:0032774,GO:0034641,GO:0034645,GO:0034654,GO:0043170,GO:0044237,GO:0044238,GO:0044249,GO:0044260,GO:0044271,GO:0044424,GO:0044444,GO:0044464,GO:0046483,GO:0071704,GO:0090304,GO:0097659,GO:…	ko:K03625					ko00000,ko03009,ko03021			Bacteria	1RHFZ@1224,1S6AJ@1236,1Y8P9@135625,COG0781@1,COG0781@2	NA|NA|NA	K	Involved in transcription antitermination. Required for transcription of ribosomal RNA (rRNA) genes. Binds specifically to the boxA antiterminator sequence of the ribosomal RNA (rrn) operons
1_131	339671.Asuc_1488	3.4e-69	267.7	Pasteurellales	ribH	GO:0000906,GO:0003674,GO:0003824,GO:0005575,GO:0005622,GO:0005623,GO:0005737,GO:0005829,GO:0006766,GO:0006767,GO:0006771,GO:0006807,GO:0008150,GO:0008152,GO:0009058,GO:0009110,GO:0009231,GO:0009987,GO:0016740,GO:0016765,GO:0017144,GO:0018130,GO:0034641,GO:0042364,GO:0042726,GO:0042727,GO:0044237,GO:0044249,GO:0044271,GO:0044281,GO:0044283,GO:0044424,GO:0044444,GO:0044464,GO:0046483,GO:0071704,GO:…	2.5.1.78	ko:K00794	ko00740,ko01100,ko01110,map00740,map01100,map01110	M00125	R04457	RC00960	ko00000,ko00001,ko00002,ko01000	iLJ478.TM1825,iSB619.SA_RS08940,iSFV_1184.SFV_0380	Bacteria	1RD9J@1224,1S3WD@1236,1Y6YF@135625,COG0054@1,COG0054@2	NA|NA|NA	H	Catalyzes the formation of 6,7-dimethyl-8- ribityllumazine by condensation of 5-amino-6-(D- ribitylamino)uracil with 3,4-dihydroxy-2-butanone 4-phosphate. This is the penultimate step in the biosynthesis of riboflavin
1_133	1028805.GGC_0547	2.3e-113	415.2	Pasteurellales	dapD	GO:0003674,GO:0003824,GO:0005575,GO:0005622,GO:0005623,GO:0005737,GO:0005829,GO:0006082,GO:0006520,GO:0006553,GO:0006807,GO:0008150,GO:0008152,GO:0008652,GO:0008666,GO:0009058,GO:0009066,GO:0009067,GO:0009085,GO:0009987,GO:0016053,GO:0016410,GO:0016740,GO:0016746,GO:0016747,GO:0016748,GO:0016749,GO:0019752,GO:0019877,GO:0043436,GO:0043648,GO:0043650,GO:0044237,GO:0044238,GO:0044249,GO:0044281,GO:…	2.3.1.117,2.3.1.89	ko:K00674,ko:K05822	ko00300,ko01100,ko01110,ko01120,ko01230,map00300,map01100,map01110,map01120,map01230	M00016,M00525	R04364,R04365	RC00004,RC01136	ko00000,ko00001,ko00002,ko01000	iSbBS512_1146.SbBS512_E0158,iYO844.BSU14180	Bacteria	1MU0Y@1224,1RPCS@1236,1Y6YY@135625,COG2171@1,COG2171@2	NA|NA|NA	E	Belongs to the transferase hexapeptide repeat family
1_134	758.BBIX01000008_gene1254	6.5e-136	490.3	Pasteurellales	lpxL		2.3.1.241	ko:K02517	ko00540,ko01100,map00540,map01100	M00060	R05146	RC00037,RC00039	ko00000,ko00001,ko00002,ko01000,ko01005	Bacteria	1MVNI@1224,1RMZ5@1236,1Y6WQ@135625,COG1560@1,COG1560@2	NA|NA|NA	M	Catalyzes the transfer of laurate from lauroyl-acyl carrier protein (ACP) to Kdo(2)-lipid IV(A) to form Kdo(2)- (lauroyl)-lipid IV(A)
1_135	862965.PARA_18860	2.2e-236	824.7	Pasteurellales	hldE	GO:0000271,GO:0003674,GO:0003824,GO:0005575,GO:0005622,GO:0005623,GO:0005737,GO:0005829,GO:0005975,GO:0005976,GO:0006629,GO:0006793,GO:0006796,GO:0008150,GO:0008152,GO:0008219,GO:0008610,GO:0008653,GO:0009058,GO:0009059,GO:0009103,GO:0009244,GO:0009311,GO:0009312,GO:0009987,GO:0012501,GO:0016051,GO:0016301,GO:0016310,GO:0016740,GO:0016772,GO:0016779,GO:0019200,GO:0033692,GO:0033785,GO:0033786,GO:…	2.7.1.167,2.7.7.70	ko:K03272,ko:K21344	ko00540,ko01100,map00540,map01100	M00064	R05644,R05646	RC00002,RC00078	ko00000,ko00001,ko00002,ko01000,ko01005	iECH74115_1262.ECH74115_4363,iECSP_1301.ECSP_4025,iECs_1301.ECs3935,iPC815.YPO0654,iZ_1308.Z4405	Bacteria	1MV3Z@1224,1RMAJ@1236,1Y7FG@135625,COG0615@1,COG0615@2,COG2870@1,COG2870@2	NA|NA|NA	H	Catalyzes the ADP transfer from ATP to D-glycero-beta-D- manno-heptose 1-phosphate, yielding ADP-D-glycero-beta-D-manno- heptose
1_136	1432056.X781_11290	7.2e-151	540.4	Pasteurellales												Bacteria	1MU23@1224,1RMJ1@1236,1Y7CB@135625,COG0582@1,COG0582@2	NA|NA|NA	L	Belongs to the 'phage' integrase family
1_137	1005058.UMN179_00185	1.8e-16	91.3	Pasteurellales			ko:K07733					ko00000,ko03000			Bacteria	1QA5U@1224,1TFKY@1236,1Y9BQ@135625,COG3311@1,COG3311@2	NA|NA|NA	K	Helix-turn-helix domain
1_138	205914.HS_1333	1.2e-12	79.3	Pasteurellales												Bacteria	1QI8Z@1224,1TG34@1236,1YAPB@135625,2AUR8@1,31KE5@2	NA|NA|NA
1_141	758.BBIX01000002_gene25	1.8e-07	63.2	Pasteurellales												Bacteria	1QI6G@1224,1TG0B@1236,1YAJI@135625,2BRHR@1,32KGR@2	NA|NA|NA
1_142	221988.MS1212	1.5e-55	221.9	Pasteurellales	grxD	GO:0003674,GO:0005488,GO:0005575,GO:0005622,GO:0005623,GO:0005737,GO:0005829,GO:0044424,GO:0044444,GO:0044464,GO:0048037,GO:0051536,GO:0051537,GO:0051540	ko:K07390					ko00000,ko03029,ko03110		iPC815.YPO2383,iYL1228.KPN_01992	Bacteria	1MZ4V@1224,1S640@1236,1Y8PD@135625,COG0278@1,COG0278@2	NA|NA|NA	C	Belongs to the glutaredoxin family. Monothiol subfamily
1_143	339671.Asuc_1048	1.2e-74	286.6	Pasteurellales	Z012_08980		3.4.24.3	ko:K01387,ko:K06872				ko00000,ko01000,ko01002,ko02042		Bacteria	1PB41@1224,1S38U@1236,1Y7MR@135625,COG1512@1,COG1512@2	NA|NA|NA	S	TPM domain
1_144	1095749.HMPREF1052_2186	1.8e-52	212.2	Pasteurellales	Z012_08985			ko:K08988					ko00000				Bacteria	1R61N@1224,1S7ZP@1236,1Y8QK@135625,COG3762@1,COG3762@2	NA|NA|NA	S	protein) of Pasteurellaceae UniRef RepID
1_145	1095749.HMPREF1052_2187	6.3e-89	333.6	Pasteurellales	lemA			ko:K03744					ko00000				Bacteria	1MVH0@1224,1RP1N@1236,1YAVF@135625,COG1704@1,COG1704@2	NA|NA|NA	S	LemA family
1_146	221988.MS1218	1.8e-150	538.9	Pasteurellales	ompA	GO:0000746,GO:0003674,GO:0005215,GO:0005488,GO:0005515,GO:0005575,GO:0005623,GO:0005886,GO:0006810,GO:0006811,GO:0006950,GO:0006974,GO:0008150,GO:0009279,GO:0009597,GO:0009605,GO:0009607,GO:0009615,GO:0009987,GO:0015267,GO:0015288,GO:0016020,GO:0016021,GO:0016032,GO:0019058,GO:0019867,GO:0022803,GO:0022829,GO:0022857,GO:0030260,GO:0030312,GO:0030313,GO:0031224,GO:0031975,GO:0032991,GO:0033554,GO:…	ko:K03286,ko:K03640				ko00000,ko02000	1.B.6,2.C.1.2		iECIAI1_1343.ECIAI1_0998,iECNA114_1301.ECNA114_1035,iECSF_1327.ECSF_0871,iUTI89_1310.UTI89_C1022	Bacteria	1N6EM@1224,1RMJ7@1236,1Y707@135625,COG2885@1,COG2885@2,COG3637@1,COG3637@2	NA|NA|NA	M	Belongs to the ompA family
1_147	221988.MS0795	8.3e-112	410.2	Pasteurellales			ko:K02016	ko02010,map02010	M00240			ko00000,ko00001,ko00002,ko02000	3.A.1.14			Bacteria	1R54Y@1224,1RS97@1236,1YAQX@135625,COG4607@1,COG4607@2	NA|NA|NA	P	Periplasmic binding protein
1_148	221988.MS0794	8.5e-110	403.3	Pasteurellales	yclP		3.6.3.34	ko:K02013	ko02010,map02010	M00240			ko00000,ko00001,ko00002,ko01000,ko02000	3.A.1.14			Bacteria	1QU78@1224,1RP3Y@1236,1YAUE@135625,COG4604@1,COG4604@2	NA|NA|NA	P	ATPases associated with a variety of cellular activities
1_149	1095749.HMPREF1052_1516	1.6e-118	432.6	Pasteurellales	fatC			ko:K02015	ko02010,map02010	M00240			ko00000,ko00001,ko00002,ko02000	3.A.1.14			Bacteria	1NM9D@1224,1S2GB@1236,1YASF@135625,COG4605@1,COG4605@2	NA|NA|NA	P	Belongs to the binding-protein-dependent transport system permease family. FecCD subfamily
1_150	1461579.CCNK01000042_gene2128	1.2e-142	512.7	Pasteurellales	yclN			ko:K02015	ko02010,map02010	M00240			ko00000,ko00001,ko00002,ko02000	3.A.1.14			Bacteria	1MVSV@1224,1RQCK@1236,1Y7RS@135625,COG4606@1,COG4606@2	NA|NA|NA	P	Belongs to the binding-protein-dependent transport system permease family. FecCD subfamily
1_151	339671.Asuc_1824	1.6e-191	675.6	Pasteurellales	yebA	GO:0000270,GO:0000920,GO:0001896,GO:0003674,GO:0003824,GO:0004175,GO:0004222,GO:0006022,GO:0006508,GO:0006807,GO:0008150,GO:0008152,GO:0008219,GO:0008233,GO:0008237,GO:0009987,GO:0012501,GO:0016787,GO:0019538,GO:0030203,GO:0043170,GO:0044238,GO:0051301,GO:0070011,GO:0071704,GO:0140096,GO:1901135,GO:1901564	ko:K19304,ko:K21472				ko00000,ko01000,ko01002,ko01011		Bacteria	1MVTF@1224,1RM7S@1236,1Y70U@135625,COG0739@1,COG0739@2	NA|NA|NA	M	Membrane proteins related to metalloendopeptidases
1_152	221988.MS1047	4.1e-27	127.1	Pasteurellales	ycgL			ko:K09902					ko00000				Bacteria	1N83J@1224,1SCCD@1236,1Y967@135625,COG3100@1,COG3100@2	NA|NA|NA	S	YcgL domain-containing protein
1_153	758.BBIX01000008_gene827	5.7e-116	423.7	Pasteurellales	sfsA	GO:0003674,GO:0003676,GO:0003677,GO:0005488,GO:0005975,GO:0006355,GO:0008150,GO:0008152,GO:0009889,GO:0009891,GO:0009893,GO:0010468,GO:0010556,GO:0010557,GO:0010604,GO:0010628,GO:0019219,GO:0019222,GO:0031323,GO:0031325,GO:0031326,GO:0031328,GO:0044238,GO:0045893,GO:0045935,GO:0048518,GO:0048522,GO:0050789,GO:0050794,GO:0051171,GO:0051173,GO:0051252,GO:0051254,GO:0060255,GO:0065007,GO:0071704,GO:…	ko:K06206					ko00000				Bacteria	1MUC3@1224,1RQ95@1236,1Y7N8@135625,COG1489@1,COG1489@2	NA|NA|NA	S	Belongs to the SfsA family
1_154	1028805.GGC_1061	5.1e-148	530.4	Pasteurellales	kdsA	GO:0000271,GO:0003674,GO:0003824,GO:0005575,GO:0005622,GO:0005623,GO:0005737,GO:0005829,GO:0005975,GO:0005976,GO:0005996,GO:0006082,GO:0006629,GO:0008150,GO:0008152,GO:0008610,GO:0008653,GO:0008676,GO:0009058,GO:0009059,GO:0009103,GO:0009987,GO:0016043,GO:0016051,GO:0016053,GO:0016740,GO:0016765,GO:0019294,GO:0019752,GO:0022607,GO:0033692,GO:0034637,GO:0034645,GO:0043170,GO:0043436,GO:0043933,GO:…	2.5.1.55	ko:K01627	ko00540,ko01100,map00540,map01100	M00063	R03254	RC00435	ko00000,ko00001,ko00002,ko01000,ko01005	Bacteria	1MV91@1224,1RMGQ@1236,1Y732@135625,COG2877@1,COG2877@2	NA|NA|NA	M	Belongs to the KdsA family
1_155	339671.Asuc_1434	5.8e-112	410.6	Pasteurellales	ychA												Bacteria	1MVJQ@1224,1RQ7V@1236,1Y834@135625,COG2912@1,COG2912@2	NA|NA|NA	S	protein of Pasteurellaceae UniRef RepID B0BUG8_ACTPJ
1_156	339671.Asuc_1435	6.7e-103	380.6	Pasteurellales	prmC	GO:0003674,GO:0003824,GO:0005575,GO:0005622,GO:0005623,GO:0005737,GO:0005829,GO:0006412,GO:0006415,GO:0006464,GO:0006479,GO:0006518,GO:0006807,GO:0008150,GO:0008152,GO:0008168,GO:0008170,GO:0008213,GO:0008276,GO:0008757,GO:0009058,GO:0009059,GO:0009987,GO:0010467,GO:0010468,GO:0016043,GO:0016740,GO:0016741,GO:0018364,GO:0019222,GO:0019538,GO:0022411,GO:0032259,GO:0032984,GO:0034641,GO:0034645,GO:…	2.1.1.297,2.1.1.298	ko:K02493,ko:K02835,ko:K07320	R10806	RC00003,RC03279	ko00000,ko01000,ko03009,ko03012		Bacteria	1MXCQ@1224,1RNGK@1236,1Y71E@135625,COG2890@1,COG2890@2	NA|NA|NA	J	Methylates the class 1 translation termination release factors RF1 PrfA and RF2 PrfB on the glutamine residue of the universally conserved GGQ motif
1_157	1461579.CCNK01000034_gene1159	5.7e-176	623.6	Pasteurellales	prfA	GO:0003674,GO:0003676,GO:0003723,GO:0003747,GO:0005488,GO:0005575,GO:0005622,GO:0005623,GO:0005737,GO:0005829,GO:0006412,GO:0006415,GO:0006518,GO:0006807,GO:0008079,GO:0008135,GO:0008150,GO:0008152,GO:0009058,GO:0009059,GO:0009987,GO:0010467,GO:0016043,GO:0016149,GO:0019538,GO:0022411,GO:0032984,GO:0034641,GO:0034645,GO:0043021,GO:0043022,GO:0043043,GO:0043170,GO:0043603,GO:0043604,GO:0043624,GO:…	ko:K02835,ko:K15034				ko00000,ko03012			Bacteria	1MV28@1224,1RM7Q@1236,1Y7DP@135625,COG0216@1,COG0216@2	NA|NA|NA	J	Peptide chain release factor 1 directs the termination of translation in response to the peptide chain termination codons UAG and UAA
1_158	205914.HS_1059	3e-83	314.7	Pasteurellales	rnfA	GO:0003674,GO:0003824,GO:0005575,GO:0005623,GO:0005886,GO:0008150,GO:0008152,GO:0016020,GO:0016491,GO:0016651,GO:0044464,GO:0055114,GO:0071944	ko:K03617					ko00000				Bacteria	1MU8X@1224,1RQDN@1236,1Y6RV@135625,COG4657@1,COG4657@2	NA|NA|NA	C	Part of a membrane complex involved in electron transport
1_159	272556.CF65_01807	4.7e-68	264.2	Pasteurellales	rnfB	GO:0003674,GO:0003824,GO:0008150,GO:0008152,GO:0016491,GO:0016651,GO:0055114	1.12.98.1	ko:K00441,ko:K03616	ko00680,ko01100,ko01120,map00680,map01100,map01120	R03025	RC02628	ko00000,ko00001,ko01000			Bacteria	1MUWU@1224,1RNSJ@1236,1Y7GX@135625,COG2878@1,COG2878@2	NA|NA|NA	C	Part of a membrane complex involved in electron transport
1_160	221988.MS0920	3.4e-218	765	Pasteurellales	rnfC	GO:0003674,GO:0003824,GO:0008150,GO:0008152,GO:0016491,GO:0016651,GO:0055114	ko:K03615					ko00000				Bacteria	1QTUI@1224,1RMIM@1236,1Y6UD@135625,COG4656@1,COG4656@2	NA|NA|NA	C	Part of a membrane complex involved in electron transport
1_161	1461579.CCNK01000033_gene1146	6.7e-145	520.4	Pasteurellales	rnfD	GO:0003674,GO:0003824,GO:0005575,GO:0005623,GO:0005886,GO:0008150,GO:0008152,GO:0016020,GO:0016491,GO:0016651,GO:0044464,GO:0055114,GO:0071944	1.6.5.8	ko:K00347,ko:K03614				ko00000,ko01000			Bacteria	1MVY6@1224,1RMEU@1236,1Y74F@135625,COG4658@1,COG4658@2	NA|NA|NA	C	Part of a membrane complex involved in electron transport
1_162	339671.Asuc_1739	3.3e-74	284.6	Pasteurellales	rnfG	GO:0003674,GO:0003824,GO:0005575,GO:0005623,GO:0005886,GO:0008150,GO:0008152,GO:0009279,GO:0016020,GO:0016491,GO:0016651,GO:0019867,GO:0030312,GO:0030313,GO:0031975,GO:0044462,GO:0044464,GO:0055114,GO:0071944	ko:K03612,ko:K03613				ko00000				Bacteria	1RDEP@1224,1RPAD@1236,1Y88P@135625,COG4659@1,COG4659@2	NA|NA|NA	C	Part of a membrane complex involved in electron transport
1_163	221988.MS0917	4.6e-96	357.5	Pasteurellales	rnfE	GO:0003674,GO:0003824,GO:0005575,GO:0005623,GO:0005886,GO:0008150,GO:0008152,GO:0016020,GO:0016491,GO:0016651,GO:0044464,GO:0055114,GO:0071944	2.3.1.243,4.2.99.18	ko:K02560,ko:K03613,ko:K10773	ko00540,ko01100,ko03410,map00540,map01100,map03410	M00060	R05075	RC00037,RC00039	ko00000,ko00001,ko00002,ko01000,ko01005,ko03400	iHN637.CLJU_RS05585	Bacteria	1MW6N@1224,1RMEH@1236,1Y6TA@135625,COG4660@1,COG4660@2	NA|NA|NA	C	Part of a membrane complex involved in electron transport
1_164	1035839.AFNK01000071_gene685	1.3e-108	399.1	Pasteurellales	nth	GO:0000702,GO:0000703,GO:0003674,GO:0003824,GO:0003906,GO:0005488,GO:0006139,GO:0006259,GO:0006281,GO:0006284,GO:0006285,GO:0006725,GO:0006807,GO:0006950,GO:0006974,GO:0008150,GO:0008152,GO:0009314,GO:0009411,GO:0009416,GO:0009628,GO:0009987,GO:0016787,GO:0016798,GO:0016799,GO:0019104,GO:0033554,GO:0034641,GO:0034644,GO:0043170,GO:0044237,GO:0044238,GO:0044260,GO:0046483,GO:0048037,GO:0050896,GO:…	4.2.99.18	ko:K10773	ko03410,map03410			ko00000,ko00001,ko01000,ko03400		Bacteria	1MUYQ@1224,1RMHU@1236,1Y86A@135625,COG0177@1,COG0177@2	NA|NA|NA	L	DNA repair enzyme that has both DNA N-glycosylase activity and AP-lyase activity. The DNA N-glycosylase activity releases various damaged pyrimidines from DNA by cleaving the N- glycosidic bond, leaving an AP (apurinic apyrimidinic) site. The AP-lyase activity cleaves the phosphodiester bond 3' to the AP site by a beta-elimination, leaving a 3'-terminal unsaturated sugar and a product with a term…
1_165	1095749.HMPREF1052_1775	1e-99	370.2	Pasteurellales	yohM			ko:K08970					ko00000,ko02000	2.A.52.2			Bacteria	1MWIW@1224,1RQ9T@1236,1Y7DB@135625,COG2215@1,COG2215@2	NA|NA|NA	P	Belongs to the NiCoT transporter (TC 2.A.52) family
1_166	1089447.RHAA1_10511	4.9e-63	247.7	Pasteurellales	MA20_06510		2.7.4.1	ko:K00937,ko:K06925	ko00190,ko03018,map00190,map03018		ko00000,ko00001,ko01000,ko03016,ko03019	Bacteria	1R4QA@1224,1RQ73@1236,1Y8H8@135625,COG3683@1,COG3683@2	NA|NA|NA	S	Protein of unknown function (DUF1007)
1_167	1316932.MHH_c10820	4.2e-22	110.2	Pasteurellales	relB			ko:K07473					ko00000,ko02048			Bacteria	1R1FV@1224,1T512@1236,1Y9BA@135625,COG3077@1,COG3077@2	NA|NA|NA	L	BrnA antitoxin of type II toxin-antitoxin system
1_168	221988.MS1313	2.3e-89	335.1	Pasteurellales	ribE	GO:0003674,GO:0003824,GO:0004746,GO:0005575,GO:0005622,GO:0005623,GO:0005737,GO:0005829,GO:0006766,GO:0006767,GO:0006771,GO:0006807,GO:0008150,GO:0008152,GO:0009058,GO:0009110,GO:0009231,GO:0009987,GO:0016740,GO:0016765,GO:0017144,GO:0018130,GO:0034641,GO:0042364,GO:0042726,GO:0042727,GO:0044237,GO:0044249,GO:0044271,GO:0044281,GO:0044283,GO:0044424,GO:0044444,GO:0044464,GO:0046483,GO:0071704,GO:…	2.5.1.9	ko:K00793	ko00740,ko01100,ko01110,map00740,map01100,map01110	M00125	R00066	RC00958,RC00960	ko00000,ko00001,ko00002,ko01000	iECABU_c1320.ECABU_c19160,iECP_1309.ECP_1609,ic_1306.c2056	Bacteria	1MUMB@1224,1RMSY@1236,1Y861@135625,COG0307@1,COG0307@2	NA|NA|NA	H	Riboflavin synthase
1_169	339671.Asuc_1174	4e-198	697.6	Pasteurellales	mdtK	GO:0000302,GO:0003674,GO:0005215,GO:0005575,GO:0005623,GO:0005886,GO:0006810,GO:0006855,GO:0006857,GO:0006950,GO:0006979,GO:0008150,GO:0009987,GO:0015238,GO:0015833,GO:0015893,GO:0016020,GO:0022857,GO:0033554,GO:0034599,GO:0034614,GO:0035442,GO:0035672,GO:0035673,GO:0042221,GO:0042493,GO:0042886,GO:0042887,GO:0042891,GO:0042895,GO:0042938,GO:0044464,GO:0046677,GO:0050896,GO:0051179,GO:0051234,GO:…	ko:K03327					ko00000,ko02000	2.A.66.1			Bacteria	1MUAM@1224,1RP5M@1236,1Y6VH@135625,COG0534@1,COG0534@2	NA|NA|NA	V	Multidrug resistance protein
1_170	1461579.CCNK01000034_gene1355	5.6e-308	1063.1	Pasteurellales			ko:K02014					ko00000,ko02000	1.B.14			Bacteria	1MV0X@1224,1RXIW@1236,1YAN0@135625,COG4774@1,COG4774@2	NA|NA|NA	P	TonB dependent receptor
1_171	339671.Asuc_1172	3.8e-278	963.8	Pasteurellales	yddA			ko:K02014,ko:K02471	ko02010,map02010			ko00000,ko00001,ko02000	1.B.14,3.A.1.203.11,3.A.1.203.4	Bacteria	1MW09@1224,1RPQA@1236,1Y7EC@135625,COG4178@1,COG4178@2	NA|NA|NA	S	ABC transporter
1_172	339671.Asuc_1185	2.2e-310	1070.8	Pasteurellales	ycaO	GO:0000287,GO:0003674,GO:0003824,GO:0005488,GO:0005575,GO:0005622,GO:0005623,GO:0005737,GO:0005829,GO:0006464,GO:0006807,GO:0008150,GO:0008152,GO:0009987,GO:0016462,GO:0016787,GO:0016817,GO:0016818,GO:0018193,GO:0018197,GO:0018198,GO:0018339,GO:0019538,GO:0036211,GO:0043167,GO:0043169,GO:0043170,GO:0043412,GO:0044237,GO:0044238,GO:0044260,GO:0044267,GO:0044424,GO:0044444,GO:0044464,GO:0046872,GO:…	ko:K09136					ko00000,ko03009			Bacteria	1MV7K@1224,1RN47@1236,1Y71X@135625,COG1944@1,COG1944@2	NA|NA|NA	S	UPF0142 protein
1_173	339671.Asuc_1184	4.9e-101	374.4	Pasteurellales	yedI	GO:0005575,GO:0005623,GO:0005886,GO:0016020,GO:0044464,GO:0071944	ko:K09781					ko00000				Bacteria	1MVYU@1224,1RMUZ@1236,1Y76V@135625,COG2354@1,COG2354@2	NA|NA|NA	S	Inner membrane protein YedI of Proteobacteria UniRef RepID C6AJU4_AGGAN
1_174	1035839.AFNK01000031_gene1612	2.7e-200	704.5	Pasteurellales	lldD	GO:0000166,GO:0003674,GO:0003824,GO:0004457,GO:0004459,GO:0004460,GO:0005488,GO:0005575,GO:0005623,GO:0005886,GO:0005975,GO:0005996,GO:0006004,GO:0006082,GO:0006089,GO:0006090,GO:0006091,GO:0006096,GO:0006139,GO:0006163,GO:0006164,GO:0006165,GO:0006725,GO:0006732,GO:0006733,GO:0006753,GO:0006754,GO:0006757,GO:0006793,GO:0006796,GO:0006807,GO:0008150,GO:0008152,GO:0009056,GO:0009058,GO:0009060,GO:…	1.1.2.3	ko:K00101	ko00620,ko01100,map00620,map01100	R00196	RC00044	ko00000,ko00001,ko01000		iECOK1_1307.ECOK1_4049,iJN746.PP_4736	Bacteria	1MUEZ@1224,1RPA1@1236,1Y89D@135625,COG1304@1,COG1304@2	NA|NA|NA	C	Catalyzes the conversion of L-lactate to pyruvate. Is coupled to the respiratory chain
1_175	591023.AM202_0531	8.9e-186	656.8	Pasteurellales	lctP			ko:K03303					ko00000,ko02000	2.A.14			Bacteria	1MV13@1224,1RPNW@1236,1Y74Y@135625,COG1620@1,COG1620@2	NA|NA|NA	C	L-lactate permease
1_176	1263831.F543_21260	1.2e-189	669.1	Pasteurellales	insQ			ko:K07496					ko00000				Bacteria	1MUU0@1224,1RS1J@1236,1Y6RH@135625,COG0675@1,COG0675@2	NA|NA|NA	L	Probable transposase
1_177	758.BBIX01000009_gene1830	2.1e-77	295	Pasteurellales	crr	GO:0003674,GO:0003824,GO:0005575,GO:0005622,GO:0005623,GO:0005737,GO:0005829,GO:0005886,GO:0006109,GO:0006793,GO:0006796,GO:0006810,GO:0008150,GO:0008152,GO:0008643,GO:0009401,GO:0009892,GO:0009898,GO:0009987,GO:0016020,GO:0016301,GO:0016310,GO:0016740,GO:0016772,GO:0019222,GO:0019897,GO:0019898,GO:0031234,GO:0044237,GO:0044424,GO:0044425,GO:0044444,GO:0044459,GO:0044464,GO:0045912,GO:0048519,GO:…	ko:K02755,ko:K02756,ko:K02757,ko:K02777	ko00010,ko00500,ko00520,ko02026,ko02060,ko05111,map00010,map00500,map00520,map02026,map02060,map05111	M00265,M00266,M00268,M00270,M00271,M00272,M00303,M00806	R02738,R02780,R04111,R04394,R05132,R08559	RC00017,RC03206	ko00000,ko00001,ko00002,ko01000,ko02000	4.A.1.1.1,4.A.1.2.11,4.A.1.2.2,4.A.1.2.5,4.A.1.2.6	e_coli_core.b2417,iAF1260.b2417,iAPECO1_1312.APECO1_4128,iB21_1397.B21_02278,iBWG_1329.BWG_2179,iE2348C_1286.E2348C_2603,iEC042_1314.EC042_2626,iEC55989_1330.EC55989_2707,iECABU_c1320.ECABU_c27380,iECBD_1354.ECBD_1264,iECB_1328.ECB_02317,iECDH10B_1368.ECDH10B_2582,iECDH1ME8569_1439.ECDH1ME8569_2351,iECD_1391.ECD_02317,iECED1_1282.ECED1_2861,iECH74115_1262.ECH74115_3648,iECIAI1_1343.ECIAI1_2475,iE…	Bacteria	1MWIQ@1224,1RNE3@1236,1Y70F@135625,COG2190@1,COG2190@2	NA|NA|NA	G	Glucose-specific phosphotransferase enzyme IIA component
1_178	339671.Asuc_0995	5.1e-288	996.5	Pasteurellales	ptsI	GO:0000287,GO:0003674,GO:0003824,GO:0005488,GO:0005515,GO:0005575,GO:0005622,GO:0005623,GO:0005737,GO:0005829,GO:0006810,GO:0008150,GO:0008643,GO:0008965,GO:0009401,GO:0016740,GO:0016772,GO:0016775,GO:0019197,GO:0032991,GO:0042802,GO:0043167,GO:0043169,GO:0044424,GO:0044444,GO:0044464,GO:0046872,GO:0051179,GO:0051234,GO:0071702	2.7.3.9	ko:K08483	ko02060,map02060			ko00000,ko00001,ko01000,ko02000	8.A.7		iB21_1397.B21_02277,iE2348C_1286.E2348C_2602,iEC042_1314.EC042_2625,iECBD_1354.ECBD_1265,iECB_1328.ECB_02316,iECD_1391.ECD_02316,iECH74115_1262.ECH74115_3647,iECIAI1_1343.ECIAI1_2474,iECIAI39_1322.ECIAI39_2562,iECO103_1326.ECO103_2935,iECO111_1330.ECO111_3146,iECO26_1355.ECO26_3469,iECP_1309.ECP_2440,iECSE_1348.ECSE_2707,iECSP_1301.ECSP_3364,iECUMN_1333.ECUMN_2738,iECW_1372.ECW_m2645,iECs_1301.EC…	Bacteria	1MUT8@1224,1RN6R@1236,1Y7PQ@135625,COG1080@1,COG1080@2	NA|NA|NA	G	General (non sugar-specific) component of the phosphoenolpyruvate-dependent sugar phosphotransferase system (sugar PTS). This major carbohydrate active-transport system catalyzes the phosphorylation of incoming sugar substrates concomitantly with their translocation across the cell membrane. Enzyme I transfers the phosphoryl group from phosphoenolpyruvate (PEP) to the phosphoryl carrier protein (…
1_179	1028805.GGC_1654	4.7e-36	156.8	Pasteurellales	ptsH	GO:0003674,GO:0003824,GO:0005215,GO:0005575,GO:0005622,GO:0005623,GO:0005737,GO:0005829,GO:0005981,GO:0006109,GO:0006793,GO:0006796,GO:0006810,GO:0008047,GO:0008150,GO:0008152,GO:0008643,GO:0008965,GO:0008982,GO:0009401,GO:0009893,GO:0009894,GO:0009896,GO:0009987,GO:0010604,GO:0010675,GO:0010676,GO:0010906,GO:0010907,GO:0015144,GO:0016301,GO:0016310,GO:0016740,GO:0016772,GO:0016773,GO:0016775,GO:…	ko:K02784,ko:K11189	ko02060,map02060			ko00000,ko00001,ko02000	4.A.2.1,8.A.8.1.1	e_coli_core.b2415,iAF1260.b2415,iB21_1397.B21_02276,iBWG_1329.BWG_2177,iE2348C_1286.E2348C_2601,iEC042_1314.EC042_2624,iEC55989_1330.EC55989_2705,iECABU_c1320.ECABU_c27360,iECBD_1354.ECBD_1266,iECB_1328.ECB_02315,iECDH10B_1368.ECDH10B_2580,iECDH1ME8569_1439.ECDH1ME8569_2349,iECDH1ME8569_1439.EcDH1_1246,iECD_1391.ECD_02315,iECED1_1282.ECED1_2859,iECH74115_1262.ECH74115_3646,iECIAI1_1343.ECIAI1_247…	Bacteria	1N0CV@1224,1S9R2@1236,1Y8ST@135625,COG1925@1,COG1925@2	NA|NA|NA	G	Phosphocarrier protein HPr
1_180	339671.Asuc_1135	3.4e-190	671	Pasteurellales	metC	GO:0000096,GO:0000098,GO:0003674,GO:0003824,GO:0004121,GO:0006082,GO:0006090,GO:0006520,GO:0006534,GO:0006790,GO:0006807,GO:0008150,GO:0008152,GO:0009056,GO:0009063,GO:0009069,GO:0009071,GO:0009093,GO:0009987,GO:0016054,GO:0016829,GO:0016846,GO:0019448,GO:0019450,GO:0019752,GO:0032787,GO:0043436,GO:0044237,GO:0044238,GO:0044248,GO:0044273,GO:0044281,GO:0044282,GO:0046395,GO:0046439,GO:0071704,GO:…	2.5.1.48,4.4.1.11,4.4.1.8	ko:K01739,ko:K01760,ko:K01761	ko00270,ko00450,ko00920,ko01100,ko01110,ko01130,ko01230,map00270,map00450,map00920,map01100,map01110,map01130,map01230	M00017	R00654,R00782,R00999,R01286,R01288,R02408,R02508,R03217,R03260,R04770,R04941,R04944,R04945,R04946	RC00020,RC00056,RC00069,RC00196,RC00348,RC00382,RC00420,RC00488,RC00710,RC01209,RC01210,RC01245,RC02303,RC02848,RC02866	ko00000,ko00001,ko00002,ko01000		Bacteria	1MU9E@1224,1RQI0@1236,1Y6R1@135625,COG0626@1,COG0626@2	NA|NA|NA	E	cystathionine beta-lyase
1_181	758.BBIX01000008_gene1551	3.7e-75	289.3	Pasteurellales												Bacteria	1QUID@1224,1T204@1236,1YAZ9@135625,COG0859@1,COG0859@2	NA|NA|NA	M	COG0457 FOG TPR repeat
1_182	339671.Asuc_1510	4.5e-94	350.9	Pasteurellales	mtnN	GO:0000096,GO:0000097,GO:0003674,GO:0003824,GO:0005488,GO:0005515,GO:0005575,GO:0005622,GO:0005623,GO:0005737,GO:0005829,GO:0006082,GO:0006139,GO:0006520,GO:0006534,GO:0006555,GO:0006575,GO:0006725,GO:0006732,GO:0006790,GO:0006807,GO:0008150,GO:0008152,GO:0008477,GO:0008652,GO:0008782,GO:0008930,GO:0009058,GO:0009066,GO:0009067,GO:0009069,GO:0009086,GO:0009116,GO:0009119,GO:0009987,GO:0016053,GO:…	3.2.2.9	ko:K01243	ko00270,ko01100,ko01230,map00270,map01100,map01230	M00034,M00609	R00194,R01401	RC00063,RC00318	ko00000,ko00001,ko00002,ko01000	iPC815.YPO3384,iSBO_1134.SBO_0148	Bacteria	1MY5S@1224,1RNSF@1236,1Y7Q3@135625,COG0775@1,COG0775@2	NA|NA|NA	F	Catalyzes the irreversible cleavage of the glycosidic bond in both 5'-methylthioadenosine (MTA) and S- adenosylhomocysteine (SAH AdoHcy) to adenine and the corresponding thioribose, 5'-methylthioribose and S-ribosylhomocysteine, respectively
1_183	221988.MS1538	4.7e-59	234.6	Pasteurellales			ko:K03673	ko01503,map01503	M00728			ko00000,ko00001,ko00002,ko03110		Bacteria	1QHRN@1224,1TFG3@1236,1Y8RX@135625,COG1651@1,COG1651@2	NA|NA|NA	O	Required for disulfide bond formation in some periplasmic proteins. Acts by transferring its disulfide bond to other proteins and is reduced in the process
1_184	339671.Asuc_1512	4e-256	890.6	Pasteurellales	recJ	GO:0003674,GO:0003824,GO:0004518,GO:0004527,GO:0004529,GO:0004536,GO:0006139,GO:0006259,GO:0006281,GO:0006310,GO:0006725,GO:0006807,GO:0006950,GO:0006974,GO:0008150,GO:0008152,GO:0008297,GO:0008409,GO:0009314,GO:0009628,GO:0009987,GO:0010165,GO:0010212,GO:0016787,GO:0016788,GO:0016796,GO:0016895,GO:0033554,GO:0034641,GO:0035312,GO:0043170,GO:0044237,GO:0044238,GO:0044260,GO:0045145,GO:0046483,GO:…	ko:K07462	ko03410,ko03430,ko03440,map03410,map03430,map03440	ko00000,ko00001,ko01000,ko03400		Bacteria	1MU1M@1224,1RMF4@1236,1Y6UV@135625,COG0608@1,COG0608@2	NA|NA|NA	L	single-stranded-DNA-specific exonuclease RecJ
1_185	339671.Asuc_1513	1.3e-77	296.2	Pasteurellales	dsbC	GO:0003674,GO:0003756,GO:0003824,GO:0005575,GO:0005623,GO:0008150,GO:0008152,GO:0015035,GO:0015036,GO:0016491,GO:0016667,GO:0016853,GO:0016860,GO:0016864,GO:0030288,GO:0030313,GO:0031975,GO:0042597,GO:0044464,GO:0055114,GO:0140096	5.3.4.1	ko:K03981					ko00000,ko01000,ko02044,ko03110	3.A.7.11.1		iE2348C_1286.E2348C_3146,iEC042_1314.EC042_3104,iEcSMS35_1347.EcSMS35_3026,iPC815.YPO0891,iSFV_1184.SFV_2941,iSF_1195.SF2879,iSFxv_1172.SFxv_3158,iS_1188.S3078	Bacteria	1RD39@1224,1S3U8@1236,1Y6ZK@135625,COG1651@1,COG1651@2	NA|NA|NA	O	Required for disulfide bond formation in some periplasmic proteins. Acts by transferring its disulfide bond to other proteins and is reduced in the process
1_186	1095749.HMPREF1052_0917	4.6e-183	647.1	Pasteurellales	prfB	GO:0003674,GO:0003676,GO:0003723,GO:0003747,GO:0005488,GO:0005575,GO:0005622,GO:0005623,GO:0005737,GO:0005829,GO:0006412,GO:0006415,GO:0006518,GO:0006807,GO:0008079,GO:0008135,GO:0008150,GO:0008152,GO:0009058,GO:0009059,GO:0009987,GO:0010467,GO:0016043,GO:0016149,GO:0019538,GO:0022411,GO:0032984,GO:0034641,GO:0034645,GO:0043043,GO:0043170,GO:0043603,GO:0043604,GO:0043624,GO:0043933,GO:0044237,GO:…	ko:K02836					ko00000,ko03012			Bacteria	1MUAW@1224,1RP9Z@1236,1Y7YB@135625,COG1186@1,COG1186@2	NA|NA|NA	J	Peptide chain release factor 2 directs the termination of translation in response to the peptide chain termination codons UGA and UAA
1_187	221988.MS1543	9.4e-270	935.6	Pasteurellales	lysS	GO:0005575,GO:0005618,GO:0005622,GO:0005623,GO:0005737,GO:0005829,GO:0005886,GO:0006082,GO:0006139,GO:0006399,GO:0006412,GO:0006418,GO:0006430,GO:0006518,GO:0006520,GO:0006629,GO:0006644,GO:0006650,GO:0006725,GO:0006793,GO:0006796,GO:0006807,GO:0008150,GO:0008152,GO:0008610,GO:0008654,GO:0009058,GO:0009059,GO:0009405,GO:0009987,GO:0010467,GO:0016020,GO:0016070,GO:0019538,GO:0019637,GO:0019752,GO:…	6.1.1.6	ko:K04567	ko00970,map00970	M00359,M00360	R03658	RC00055,RC00523	ko00000,ko00001,ko00002,ko01000,ko01007,ko03016	iJN678.lysS	Bacteria	1MX1V@1224,1RMJN@1236,1Y7HG@135625,COG1190@1,COG1190@2	NA|NA|NA	J	Belongs to the class-II aminoacyl-tRNA synthetase family
1_188	1095749.HMPREF1052_2068	2.5e-27	128.3	Pasteurellales	insK	GO:0006950,GO:0006974,GO:0008150,GO:0009987,GO:0033554,GO:0050896,GO:0051716	ko:K07497					ko00000				Bacteria	1PNRG@1224,1RPA5@1236,1Y7TW@135625,COG2801@1,COG2801@2,COG2963@1,COG2963@2	NA|NA|NA	L	COG2801 Transposase and inactivated derivatives
1_189	1028803.GG9_0942	8.2e-48	196.8	Pasteurellales	insK	GO:0006950,GO:0006974,GO:0008150,GO:0009987,GO:0033554,GO:0050896,GO:0051716	ko:K07497					ko00000				Bacteria	1PNRG@1224,1RPA5@1236,1Y7TW@135625,COG2801@1,COG2801@2	NA|NA|NA	L	COG2801 Transposase and inactivated derivatives
1_190	591023.AM202_0670	7.7e-22	109.4	Pasteurellales	insK	GO:0006950,GO:0006974,GO:0008150,GO:0009987,GO:0033554,GO:0050896,GO:0051716	ko:K07497					ko00000				Bacteria	1PNRG@1224,1RPA5@1236,1Y7TW@135625,COG2801@1,COG2801@2	NA|NA|NA	L	COG2801 Transposase and inactivated derivatives
1_191	38833.XP_003064384.1	5e-09	67.4	Viridiplantae													Viridiplantae	37R69@33090,COG0790@1,KOG1550@2759	NA|NA|NA	MOT	F-box protein
1_192	634176.NT05HA_1694	1.3e-143	515.8	Pasteurellales	dapF	GO:0003674,GO:0003824,GO:0005575,GO:0005622,GO:0005623,GO:0005737,GO:0005829,GO:0006082,GO:0006520,GO:0006553,GO:0006807,GO:0008150,GO:0008152,GO:0008652,GO:0008837,GO:0009058,GO:0009066,GO:0009067,GO:0009085,GO:0009089,GO:0009987,GO:0016053,GO:0016853,GO:0016854,GO:0016855,GO:0019752,GO:0036361,GO:0043436,GO:0043648,GO:0044237,GO:0044238,GO:0044249,GO:0044281,GO:0044283,GO:0044424,GO:0044444,GO:…	5.1.1.7	ko:K01778	ko00300,ko01100,ko01110,ko01120,ko01130,ko01230,map00300,map01100,map01110,map01120,map01130,map01230	M00016,M00525,M00527	R02735	RC00302	ko00000,ko00001,ko00002,ko01000	iECED1_1282.ECED1_4494	Bacteria	1MWDH@1224,1RMGV@1236,1Y6VU@135625,COG0253@1,COG0253@2	NA|NA|NA	E	Catalyzes the stereoinversion of LL-2,6- diaminoheptanedioate (L,L-DAP) to meso-diaminoheptanedioate (meso- DAP), a precursor of L-lysine and an essential component of the bacterial peptidoglycan
1_193	1316932.MHH_c08500	7.2e-203	713.4	Pasteurellales	nhaC			ko:K03315					ko00000,ko02000	2.A.35			Bacteria	1MVDF@1224,1RS40@1236,1Y7ZG@135625,COG1757@1,COG1757@2	NA|NA|NA	C	Na+/H+ antiporter family
1_194	669262.COK_0229	3.6e-192	677.6	Pasteurellales	rocD	GO:0003674,GO:0005488,GO:0005515,GO:0008144,GO:0019842,GO:0030170,GO:0036094,GO:0042802,GO:0043167,GO:0043168,GO:0048037,GO:0050662,GO:0070279,GO:0097159,GO:1901363	2.6.1.11,2.6.1.13,2.6.1.17	ko:K00819,ko:K00821	ko00220,ko00300,ko00330,ko01100,ko01110,ko01120,ko01130,ko01210,ko01230,map00220,map00300,map00330,map01100,map01110,map01120,map01130,map01210,map01230	M00016,M00028,M00845	R00667,R02283,R04475	RC00006,RC00062	ko00000,ko00001,ko00002,ko01000,ko01007	Bacteria	1MV3C@1224,1RMV1@1236,1Y6Z4@135625,COG4992@1,COG4992@2	NA|NA|NA	E	acetylornithine aminotransferase
1_195	1095749.HMPREF1052_1909	0	1459.1	Pasteurellales	clpB	GO:0003674,GO:0003824,GO:0005488,GO:0005515,GO:0005575,GO:0005622,GO:0005623,GO:0005737,GO:0005829,GO:0006950,GO:0006986,GO:0008150,GO:0009266,GO:0009408,GO:0009628,GO:0010033,GO:0016462,GO:0016787,GO:0016817,GO:0016818,GO:0016887,GO:0017111,GO:0035966,GO:0042221,GO:0042623,GO:0042802,GO:0044424,GO:0044444,GO:0044464,GO:0050896	ko:K03694,ko:K03695	ko04213,map04213			ko00000,ko00001,ko03110			Bacteria	1MURH@1224,1RN55@1236,1Y6WZ@135625,COG0542@1,COG0542@2	NA|NA|NA	O	Part of a stress-induced multi-chaperone system, it is involved in the recovery of the cell from heat-induced damage, in cooperation with DnaK, DnaJ and GrpE
1_196	221988.MS0515	4.5e-66	257.3	Pasteurellales	exbB	GO:0005575,GO:0005623,GO:0005886,GO:0005887,GO:0006810,GO:0008104,GO:0008150,GO:0015031,GO:0015833,GO:0016020,GO:0016021,GO:0017038,GO:0031224,GO:0031226,GO:0033036,GO:0042886,GO:0044425,GO:0044459,GO:0044464,GO:0045184,GO:0051179,GO:0051234,GO:0071702,GO:0071705,GO:0071944	ko:K03561,ko:K03562	ko01120,map01120			ko00000,ko02000	1.A.30.2.1,1.A.30.2.2		Bacteria	1RK2P@1224,1S8NW@1236,1Y8MY@135625,COG0811@1,COG0811@2	NA|NA|NA	U	Biopolymer transport protein ExbB of Bacteria UniRef RepID B8F6J4_HAEPS
1_197	1005058.UMN179_02309	1.3e-50	205.7	Pasteurellales	exbD	GO:0005575,GO:0005623,GO:0005886,GO:0016020,GO:0044464,GO:0071944	ko:K03559					ko00000,ko02000	1.A.30.2.1			Bacteria	1N9DN@1224,1SCA0@1236,1Y8KK@135625,COG0848@1,COG0848@2	NA|NA|NA	U	Biopolymer transport protein
1_198	1095749.HMPREF1052_1898	2.7e-42	179.1	Pasteurellales	tonB			ko:K03832,ko:K07261				ko00000,ko01000,ko01002,ko01011,ko02000	2.C.1.1			Bacteria	1RHYE@1224,1TDA6@1236,1Y8GQ@135625,COG0810@1,COG0810@2	NA|NA|NA	U	Interacts with outer membrane receptor proteins that carry out high-affinity binding and energy dependent uptake into the periplasmic space of specific substrates. It could act to transduce energy from the cytoplasmic membrane to specific energy- requiring processes in the outer membrane, resulting in the release into the periplasm of ligands bound by these outer membrane proteins
1_199	1035839.AFNK01000007_gene1727	1.4e-78	299.3	Pasteurellales	Z012_10770												Bacteria	1NFSY@1224,1SS5R@1236,1Y8DI@135625,COG3955@1,COG3955@2	NA|NA|NA	M	Domain of unknown function (DUF1919)
1_200	221988.MS2300	2.3e-40	171.8	Pasteurellales	tnp3503b		2.7.7.7	ko:K02342	ko00230,ko00240,ko01100,ko03030,ko03430,ko03440,map00230,map00240,map01100,map03030,map03430,map03440	M00260	R00375,R00376,R00377,R00378	RC02795	ko00000,ko00001,ko00002,ko01000,ko03032,ko03400	Bacteria	1RBA7@1224,1SATW@1236,1Y8D5@135625,COG3677@1,COG3677@2	NA|NA|NA	L	Transposase, Mutator family of Pasteurellaceae UniRef RepID F4H9B5_GALAU
1_201	591023.AM202_0670	1.1e-29	135.6	Pasteurellales	insK	GO:0006950,GO:0006974,GO:0008150,GO:0009987,GO:0033554,GO:0050896,GO:0051716	ko:K07497					ko00000				Bacteria	1PNRG@1224,1RPA5@1236,1Y7TW@135625,COG2801@1,COG2801@2	NA|NA|NA	L	COG2801 Transposase and inactivated derivatives
1_202	221988.MS0832	1.1e-159	569.7	Pasteurellales	sstT	GO:0003333,GO:0003674,GO:0005215,GO:0005283,GO:0005295,GO:0005310,GO:0005342,GO:0005343,GO:0005416,GO:0005575,GO:0005623,GO:0005886,GO:0006810,GO:0006811,GO:0006812,GO:0006814,GO:0006820,GO:0006835,GO:0006865,GO:0008150,GO:0008324,GO:0008509,GO:0008514,GO:0015075,GO:0015077,GO:0015081,GO:0015171,GO:0015175,GO:0015291,GO:0015293,GO:0015294,GO:0015318,GO:0015370,GO:0015672,GO:0015711,GO:0015804,GO:…	ko:K07862					ko00000,ko02000	2.A.23.4		iAF1260.b3089,iBWG_1329.BWG_2799,iECDH10B_1368.ECDH10B_3265,iECDH1ME8569_1439.ECDH1ME8569_2984,iECH74115_1262.ECH74115_4404,iECIAI1_1343.ECIAI1_3235,iECO103_1326.ECO103_3834,iECO111_1330.ECO111_3911,iECO26_1355.ECO26_4192,iECP_1309.ECP_3180,iECSE_1348.ECSE_3370,iECSP_1301.ECSP_4063,iECUMN_1333.ECUMN_3573,iECW_1372.ECW_m3356,iECs_1301.ECs3971,iEKO11_1354.EKO11_0630,iETEC_1333.ETEC_3359,iEcDH1_1363…	Bacteria	1MXE1@1224,1RP9B@1236,1Y6YA@135625,COG3633@1,COG3633@2	NA|NA|NA	E	Involved in the import of serine and threonine into the cell, with the concomitant import of sodium (symport system)
1_203	758.BBIX01000009_gene1791	7.4e-48	196.8	Pasteurellales	impA	GO:0006950,GO:0006974,GO:0007154,GO:0008150,GO:0009432,GO:0009605,GO:0009987,GO:0009991,GO:0031668,GO:0033554,GO:0050896,GO:0051716,GO:0071496	Bacteria	1QUHT@1224,1T1ZD@1236,1Y8WY@135625,COG2932@1,COG2932@2	NA|NA|NA	K	Peptidase S24-like
1_204	221988.MS1514	6.8e-57	226.9	Pasteurellales	yjeE	GO:0000166,GO:0002949,GO:0003674,GO:0003824,GO:0005488,GO:0005515,GO:0006139,GO:0006396,GO:0006399,GO:0006400,GO:0006725,GO:0006807,GO:0008033,GO:0008150,GO:0008152,GO:0009451,GO:0009987,GO:0010467,GO:0016070,GO:0016462,GO:0016787,GO:0016817,GO:0016818,GO:0016887,GO:0017076,GO:0017111,GO:0030554,GO:0032553,GO:0032555,GO:0032559,GO:0034470,GO:0034641,GO:0034660,GO:0036094,GO:0042802,GO:0043167,GO:…	ko:K06925					ko00000,ko03016			Bacteria	1RGYU@1224,1S6IB@1236,1Y8MK@135625,COG0802@1,COG0802@2	NA|NA|NA	S	ATPase or kinase
1_205	339671.Asuc_0990	1.6e-165	589.3	Pasteurellales	amiB	GO:0000003,GO:0000910,GO:0003674,GO:0003824,GO:0005575,GO:0005623,GO:0007049,GO:0008150,GO:0008745,GO:0009987,GO:0016787,GO:0016810,GO:0016811,GO:0019954,GO:0022402,GO:0022414,GO:0030288,GO:0030313,GO:0031975,GO:0032505,GO:0042597,GO:0043093,GO:0044464,GO:0051301,GO:0061783	3.5.1.104,3.5.1.28	ko:K01448,ko:K08307,ko:K19223,ko:K22278	ko01503,map01503	M00727	R04112	RC00064,RC00141	ko00000,ko00001,ko00002,ko01000,ko01002,ko01011,ko03036	CBM50	iG2583_1286.G2583_4996	Bacteria	1MUQK@1224,1RMP1@1236,1Y81H@135625,COG0860@1,COG0860@2,COG1388@1,COG1388@2	NA|NA|NA	M	N-acetylmuramoyl-L-alanine amidase
1_206	339671.Asuc_0989	5.3e-219	767.3	Pasteurellales	mutL	GO:0000018,GO:0000166,GO:0003674,GO:0003676,GO:0003677,GO:0003697,GO:0003824,GO:0005488,GO:0005515,GO:0005524,GO:0005575,GO:0005622,GO:0005623,GO:0006139,GO:0006259,GO:0006281,GO:0006298,GO:0006725,GO:0006807,GO:0006950,GO:0006974,GO:0008144,GO:0008150,GO:0008152,GO:0009987,GO:0016462,GO:0016787,GO:0016817,GO:0016818,GO:0016887,GO:0017076,GO:0017111,GO:0019219,GO:0019222,GO:0030554,GO:0031323,GO:…	ko:K03572	ko03430,map03430			ko00000,ko00001,ko03400			Bacteria	1MV61@1224,1RM89@1236,1Y6XK@135625,COG0323@1,COG0323@2	NA|NA|NA	L	This protein is involved in the repair of mismatches in DNA. It is required for dam-dependent methyl-directed DNA mismatch repair. May act as a molecular matchmaker , a protein that promotes the formation of a stable complex between two or more DNA-binding proteins in an ATP-dependent manner without itself being part of a final effector complex
1_207	339671.Asuc_0988	2e-145	521.9	Pasteurellales	miaA	GO:0003674,GO:0003824,GO:0006139,GO:0006396,GO:0006399,GO:0006400,GO:0006417,GO:0006725,GO:0006807,GO:0006950,GO:0008033,GO:0008150,GO:0008152,GO:0009266,GO:0009408,GO:0009451,GO:0009628,GO:0009889,GO:0009987,GO:0010467,GO:0010468,GO:0010556,GO:0010608,GO:0016070,GO:0016740,GO:0016765,GO:0019222,GO:0031323,GO:0031326,GO:0032268,GO:0033554,GO:0034248,GO:0034470,GO:0034605,GO:0034641,GO:0034660,GO:…	2.5.1.75	ko:K00791	ko00908,ko01100,ko01110,map00908,map01100,map01110	R01122	RC02820	ko00000,ko00001,ko01000,ko01006,ko03016	Bacteria	1MUB2@1224,1RMDU@1236,1Y7A3@135625,COG0324@1,COG0324@2	NA|NA|NA	F	Catalyzes the transfer of a dimethylallyl group onto the adenine at position 37 in tRNAs that read codons beginning with uridine, leading to the formation of N6-(dimethylallyl)adenosine (i(6)A)
1_208	1278971.AOGF01000014_gene1627	1.8e-33	148.3	Pasteurellales	hfq	GO:0003674,GO:0003676,GO:0003677,GO:0003681,GO:0003723,GO:0005488,GO:0005575,GO:0005622,GO:0005623,GO:0005737,GO:0005829,GO:0006139,GO:0006378,GO:0006396,GO:0006397,GO:0006417,GO:0006725,GO:0006807,GO:0008150,GO:0008152,GO:0009889,GO:0009890,GO:0009891,GO:0009892,GO:0009893,GO:0009987,GO:0010467,GO:0010468,GO:0010556,GO:0010557,GO:0010558,GO:0010604,GO:0010605,GO:0010608,GO:0010628,GO:0010629,GO:…	ko:K03666	ko02024,ko03018,ko05111,map02024,map03018,map05111	ko00000,ko00001,ko03019,ko03036		Bacteria	1MZM1@1224,1S8W0@1236,1Y904@135625,COG1923@1,COG1923@2	NA|NA|NA	J	RNA chaperone that binds small regulatory RNA (sRNAs) and mRNAs to facilitate mRNA translational regulation in response to envelope stress, environmental stress and changes in metabolite concentrations. Also binds with high specificity to tRNAs
1_209	339671.Asuc_0986	2.9e-190	671.4	Pasteurellales	hflX	GO:0000166,GO:0001882,GO:0001883,GO:0003674,GO:0003676,GO:0003723,GO:0003824,GO:0003924,GO:0005488,GO:0005524,GO:0005525,GO:0005575,GO:0005622,GO:0005623,GO:0005737,GO:0005829,GO:0006412,GO:0006414,GO:0006417,GO:0006464,GO:0006468,GO:0006518,GO:0006793,GO:0006796,GO:0006807,GO:0006950,GO:0006996,GO:0008144,GO:0008150,GO:0008152,GO:0009058,GO:0009059,GO:0009266,GO:0009408,GO:0009628,GO:0009889,GO:…	ko:K03665					ko00000,ko03009			Bacteria	1MUA0@1224,1RN7V@1236,1Y76U@135625,COG2262@1,COG2262@2	NA|NA|NA	S	GTPase that associates with the 50S ribosomal subunit and may have a role during protein synthesis or ribosome biogenesis
1_210	339671.Asuc_0958	1.6e-121	442.6	Pasteurellales	tyrR	GO:0000166,GO:0003674,GO:0003676,GO:0003677,GO:0005488,GO:0005524,GO:0005575,GO:0005622,GO:0005623,GO:0005737,GO:0005829,GO:0006355,GO:0008144,GO:0008150,GO:0009889,GO:0009890,GO:0009892,GO:0010468,GO:0010556,GO:0010558,GO:0010605,GO:0010629,GO:0017076,GO:0019219,GO:0019222,GO:0030554,GO:0031323,GO:0031324,GO:0031326,GO:0031327,GO:0032553,GO:0032555,GO:0032559,GO:0035639,GO:0036094,GO:0043167,GO:…	ko:K03721					ko00000,ko03000			Bacteria	1QTS3@1224,1RNAI@1236,1Y6ZM@135625,COG3283@1,COG3283@2	NA|NA|NA	K	Transcriptional regulator of aromatic amino acids metabolism
1_211	1095749.HMPREF1052_0477	1.2e-109	403.3	Pasteurellales	ycjF	GO:0005575,GO:0005623,GO:0005886,GO:0016020,GO:0044464,GO:0071944	ko:K06883,ko:K08990				ko00000				Bacteria	1MU8S@1224,1RND9@1236,1Y7MX@135625,COG3768@1,COG3768@2	NA|NA|NA	S	UPF0283 membrane protein
1_212	272556.CF65_01575	3.5e-202	711.1	Pasteurellales	ycjX			ko:K06918					ko00000				Bacteria	1MX6E@1224,1RQ05@1236,1Y6SN@135625,COG3106@1,COG3106@2	NA|NA|NA	S	YcjX-like family, DUF463
1_213	221988.MS0856	2.5e-226	791.6	Pasteurellales	sapA	GO:0005575,GO:0005623,GO:0030288,GO:0030313,GO:0031975,GO:0042597,GO:0044464	ko:K02035,ko:K12368,ko:K19226	ko01503,ko02010,ko02024,ko02030,map01503,map02010,map02024,map02030	M00239,M00324,M00739		ko00000,ko00001,ko00002,ko02000	3.A.1.5,3.A.1.5.5		Bacteria	1P91R@1224,1T1RS@1236,1Y7S4@135625,COG4166@1,COG4166@2	NA|NA|NA	E	Peptide transport periplasmic protein
1_214	221988.MS0855	4.4e-119	434.5	Pasteurellales	sapB	GO:0003674,GO:0005215,GO:0005575,GO:0005623,GO:0005886,GO:0006810,GO:0006811,GO:0006812,GO:0008150,GO:0008324,GO:0008519,GO:0015075,GO:0015101,GO:0015203,GO:0015489,GO:0015695,GO:0015696,GO:0015846,GO:0015847,GO:0016020,GO:0022857,GO:0034220,GO:0044464,GO:0051179,GO:0051234,GO:0055085,GO:0071702,GO:0071705,GO:0071944,GO:0072488,GO:0098655,GO:1902047	ko:K19227	ko01503,ko02010,map01503,map02010	M00739			ko00000,ko00001,ko00002,ko02000	3.A.1.5.5			Bacteria	1QUAU@1224,1T1RR@1236,1Y6WY@135625,COG4168@1,COG4168@2	NA|NA|NA	P	peptide transport system, permease
1_215	221988.MS0854	4.2e-76	291.6	Pasteurellales	sapC	GO:0003674,GO:0005215,GO:0005575,GO:0005623,GO:0005886,GO:0006810,GO:0006811,GO:0006812,GO:0008150,GO:0008324,GO:0008519,GO:0015075,GO:0015101,GO:0015203,GO:0015489,GO:0015695,GO:0015696,GO:0015846,GO:0015847,GO:0016020,GO:0022857,GO:0034220,GO:0044464,GO:0051179,GO:0051234,GO:0055085,GO:0071702,GO:0071705,GO:0071944,GO:0072488,GO:0098655,GO:1902047	ko:K19228	ko01503,ko02010,map01503,map02010	M00739			ko00000,ko00001,ko00002,ko02000	3.A.1.5.5			Bacteria	1QUAT@1224,1T1RQ@1236,1Y7T7@135625,COG4171@1,COG4171@2	NA|NA|NA	V	peptide transport system, permease
1_216	339671.Asuc_1755	3.4e-165	587.8	Pasteurellales	sapD	GO:0000166,GO:0003674,GO:0005215,GO:0005488,GO:0005524,GO:0006810,GO:0006811,GO:0006812,GO:0006813,GO:0008144,GO:0008150,GO:0008324,GO:0008519,GO:0009987,GO:0015075,GO:0015101,GO:0015203,GO:0015489,GO:0015672,GO:0015695,GO:0015696,GO:0015846,GO:0015847,GO:0017076,GO:0022857,GO:0030001,GO:0030554,GO:0032553,GO:0032555,GO:0032559,GO:0034220,GO:0035639,GO:0036094,GO:0043167,GO:0043168,GO:0051179,GO:…	ko:K19229	ko01503,ko02010,map01503,map02010	M00739			ko00000,ko00001,ko00002,ko02000	3.A.1.5.5		iYL1228.KPN_01288	Bacteria	1MU09@1224,1RMEI@1236,1Y73R@135625,COG1123@1,COG4172@2	NA|NA|NA	P	Belongs to the ABC transporter superfamily
1_217	747.DR93_1757	4.4e-101	374.4	Pasteurellales	sapF	GO:0000166,GO:0003674,GO:0005215,GO:0005488,GO:0005524,GO:0006810,GO:0006811,GO:0006812,GO:0008144,GO:0008150,GO:0008324,GO:0008519,GO:0015075,GO:0015101,GO:0015203,GO:0015489,GO:0015695,GO:0015696,GO:0015846,GO:0015847,GO:0017076,GO:0022857,GO:0030554,GO:0032553,GO:0032555,GO:0032559,GO:0034220,GO:0035639,GO:0036094,GO:0043167,GO:0043168,GO:0051179,GO:0051234,GO:0055085,GO:0071702,GO:0071705,GO:…	ko:K19230	ko01503,ko02010,map01503,map02010	M00739			ko00000,ko00001,ko00002,ko02000	3.A.1.5.5			Bacteria	1MU09@1224,1RMEI@1236,1Y85S@135625,COG1123@1,COG4172@2	NA|NA|NA	P	Peptide transport system ATP-binding protein SapF
1_218	221988.MS1337	5.2e-89	334.7	Pasteurellales	GO:0005575,GO:0005623,GO:0009279,GO:0016020,GO:0019867,GO:0030312,GO:0030313,GO:0031975,GO:0044462,GO:0044464,GO:0071944	ko:K11929					ko00000,ko02000	1.B.1.1.2			Bacteria	1NM6V@1224,1SIDD@1236,1Y882@135625,COG3203@1,COG3203@2	NA|NA|NA	M	Gram-negative porin
1_219	339671.Asuc_1364	5.9e-162	577.4	Pasteurellales	qseC	GO:0005575,GO:0005623,GO:0005886,GO:0016020,GO:0044464,GO:0071944	2.7.13.3	ko:K07645,ko:K07653,ko:K18351	ko01502,ko02020,ko02024,map01502,map02020,map02024	M00453,M00460,M00651,M00658	ko00000,ko00001,ko00002,ko01000,ko01001,ko01504,ko02022	Bacteria	1QTSX@1224,1T1G3@1236,1Y8AI@135625,COG0642@1,COG0642@2	NA|NA|NA	T	Sensor protein qseC
1_220	339671.Asuc_1363	4.7e-104	384	Pasteurellales												Bacteria	1N0YI@1224,1RQQ3@1236,1Y7QE@135625,COG0745@1,COG0745@2	NA|NA|NA	KT	Response regulators consisting of a CheY-like receiver domain and a
1_221	339671.Asuc_1362	4.6e-25	121.3	Pasteurellales	ygiW	GO:0000302,GO:0006950,GO:0006979,GO:0008150,GO:0009636,GO:0009987,GO:0010035,GO:0010038,GO:0033554,GO:0034599,GO:0034614,GO:0035690,GO:0042221,GO:0042493,GO:0042542,GO:0042710,GO:0044010,GO:0044011,GO:0044764,GO:0046677,GO:0046686,GO:0050896,GO:0051703,GO:0051704,GO:0051716,GO:0070301,GO:0070887,GO:0071236,GO:0071241,GO:0071248,GO:0071276,GO:0090605,GO:0090609,GO:0097237,GO:1901700,GO:1901701	Bacteria	1N9HJ@1224,1SCD7@1236,1Y9BV@135625,COG3111@1,COG3111@2	NA|NA|NA	S	Bacterial OB fold (BOF) protein
1_222	1095749.HMPREF1052_1556	9.2e-30	136	Pasteurellales	ysdA												Bacteria	1NGR5@1224,1SJ21@1236,1Y9AS@135625,COG3326@1,COG3326@2	NA|NA|NA	S	Protein of unknown function (DUF1294)
1_223	393305.YE2088	2.2e-13	81.6	Yersinia	higA												Bacteria	1MYQW@1224,1SHA9@1236,41GA4@629,COG1396@1,COG1396@2	NA|NA|NA	K	to DNA-binding phage-related protein of Enterobacteriaceae UniRef RepID A4TIW9_YERPP
1_224	29486.NJ56_17245	2.8e-25	121.3	Yersinia													Bacteria	1MZ3N@1224,1S6QV@1236,41GAR@629,COG4679@1,COG4679@2	NA|NA|NA	S	Phage derived protein Gp49-like (DUF891)
1_225	1028803.GG9_0748	1.2e-222	778.9	Pasteurellales	glyA	GO:0001505,GO:0003674,GO:0003824,GO:0004372,GO:0005488,GO:0005515,GO:0005575,GO:0005622,GO:0005623,GO:0005737,GO:0005829,GO:0006082,GO:0006520,GO:0006544,GO:0006545,GO:0006546,GO:0006563,GO:0006565,GO:0006730,GO:0006807,GO:0008144,GO:0008150,GO:0008152,GO:0008270,GO:0008652,GO:0009056,GO:0009058,GO:0009063,GO:0009069,GO:0009070,GO:0009071,GO:0009987,GO:0016053,GO:0016054,GO:0016740,GO:0016741,GO:…	2.1.2.1	ko:K00600	ko00260,ko00460,ko00630,ko00670,ko00680,ko01100,ko01110,ko01120,ko01130,ko01200,ko01230,ko01523,map00260,map00460,map00630,map00670,map00680,map01100,map01110,map01120,map01130,map01200,map01230,map01523	M00140,M00141,M00346,M00532	R00945,R09099	RC00022,RC00112,RC01583,RC02958	ko00000,ko00001,ko00002,ko01000	iG2583_1286.G2583_3081,iIT341.HP0183	Bacteria	1MUIS@1224,1RMHQ@1236,1Y6TJ@135625,COG0112@1,COG0112@2	NA|NA|NA	E	Catalyzes the reversible interconversion of serine and glycine with tetrahydrofolate (THF) serving as the one-carbon carrier. This reaction serves as the major source of one-carbon groups required for the biosynthesis of purines, thymidylate, methionine, and other important biomolecules. Also exhibits THF- independent aldolase activity toward beta-hydroxyamino acids, producing glycine and aldehyd…
1_226	221988.MS1296	8.1e-222	776.2	Pasteurellales	purD	GO:0000166,GO:0003674,GO:0003824,GO:0004637,GO:0005488,GO:0005524,GO:0006139,GO:0006163,GO:0006164,GO:0006725,GO:0006753,GO:0006793,GO:0006796,GO:0006807,GO:0006950,GO:0006974,GO:0008144,GO:0008150,GO:0008152,GO:0009058,GO:0009117,GO:0009150,GO:0009152,GO:0009165,GO:0009259,GO:0009260,GO:0009987,GO:0016462,GO:0016787,GO:0016817,GO:0016818,GO:0016874,GO:0016879,GO:0016887,GO:0017076,GO:0017111,GO:…	6.3.4.13	ko:K01945	ko00230,ko01100,ko01110,ko01130,map00230,map01100,map01110,map01130	M00048	R04144	RC00090,RC00166	ko00000,ko00001,ko00002,ko01000	iECNA114_1301.ECNA114_3417,iECSF_1327.ECSF_3859,iJN746.PP_4823,iPC815.YPO3729	Bacteria	1MUAH@1224,1RNS4@1236,1Y7SN@135625,COG0151@1,COG0151@2	NA|NA|NA	F	Belongs to the GARS family
1_227	221988.MS1297	8.1e-272	942.6	Pasteurellales	purH	GO:0003674,GO:0003824,GO:0004643,GO:0005575,GO:0005622,GO:0005623,GO:0005737,GO:0005829,GO:0006139,GO:0006163,GO:0006164,GO:0006725,GO:0006753,GO:0006793,GO:0006796,GO:0006807,GO:0008150,GO:0008152,GO:0009058,GO:0009117,GO:0009150,GO:0009152,GO:0009165,GO:0009259,GO:0009260,GO:0009987,GO:0016740,GO:0016741,GO:0016742,GO:0018130,GO:0019438,GO:0019637,GO:0019693,GO:0034641,GO:0034654,GO:0044237,GO:…	2.1.2.3,3.5.4.10	ko:K00602	ko00230,ko00670,ko01100,ko01110,ko01130,ko01523,map00230,map00670,map01100,map01110,map01130,map01523	M00048	R01127,R04560	RC00026,RC00263,RC00456	ko00000,ko00001,ko00002,ko01000,ko04147	iEcHS_1320.EcHS_A4240,iPC815.YPO3728	Bacteria	1MUDQ@1224,1RMWS@1236,1Y6XQ@135625,COG0138@1,COG0138@2	NA|NA|NA	F	Bifunctional purine biosynthesis protein PurH
1_228	1461579.CCNK01000042_gene2055	1.4e-47	195.7	Pasteurellales	Z012_09115			ko:K15977					ko00000				Bacteria	1N072@1224,1SAJR@1236,1Y8WC@135625,COG2259@1,COG2259@2	NA|NA|NA	S	membrane
1_229	339671.Asuc_1145	1.2e-191	676.4	Pasteurellales	dsbD	GO:0003674,GO:0003756,GO:0003824,GO:0005575,GO:0005623,GO:0005886,GO:0005887,GO:0008150,GO:0008152,GO:0009266,GO:0009628,GO:0009898,GO:0009987,GO:0015035,GO:0015036,GO:0016020,GO:0016021,GO:0016043,GO:0016491,GO:0016667,GO:0016853,GO:0016860,GO:0016864,GO:0017004,GO:0019725,GO:0022607,GO:0031224,GO:0031226,GO:0034622,GO:0042221,GO:0042493,GO:0042592,GO:0043933,GO:0044085,GO:0044425,GO:0044459,GO:…	1.8.1.8	ko:K04084					ko00000,ko01000,ko03110	5.A.1.1		iECSE_1348.ECSE_4435	Bacteria	1MU8W@1224,1RPF7@1236,1Y73C@135625,COG4232@1,COG4232@2	NA|NA|NA	CO	Required to facilitate the formation of correct disulfide bonds in some periplasmic proteins and for the assembly of the periplasmic c-type cytochromes. Acts by transferring electrons from cytoplasmic thioredoxin to the periplasm. This transfer involves a cascade of disulfide bond formation and reduction steps
1_230	747.DR93_1552	0	1611.3	Pasteurellales	ttrA			ko:K08357	ko00920,ko01120,ko02020,map00920,map01120,map02020	R10150	RC03109	ko00000,ko00001,ko02000	5.A.3.10			Bacteria	1P01N@1224,1RQK9@1236,1Y7XN@135625,COG0243@1,COG0243@2	NA|NA|NA	C	Molybdopterin oxidoreductase of Gammaproteobacteria UniRef RepID B0UU96_HAES2
1_231	1005058.UMN179_01265	5.8e-72	278.1	Pasteurellales	ttrC			ko:K04015,ko:K08359	ko00920,ko01120,ko02020,map00920,map01120,map02020	R10150	RC03109	ko00000,ko00001,ko02000	5.A.3.10			Bacteria	1QU9J@1224,1T1VQ@1236,1YAZG@135625,COG3301@1,COG3301@2	NA|NA|NA	P	Polysulphide reductase, NrfD
1_232	747.DR93_1554	7.7e-116	423.3	Pasteurellales	ttrB			ko:K08358	ko00920,ko01120,ko02020,map00920,map01120,map02020	R10150	RC03109	ko00000,ko00001,ko02000	5.A.3.10			Bacteria	1MU1B@1224,1RPUU@1236,1Y7NS@135625,COG0437@1,COG0437@2	NA|NA|NA	C	4Fe-4S dicluster domain
1_233	747.DR93_1555	1.3e-185	656.4	Pasteurellales	ttrS		2.7.13.3	ko:K02044,ko:K13040	ko02010,ko02020,map02010,map02020	M00223,M00514		ko00000,ko00001,ko00002,ko01000,ko01001,ko02000,ko02022	3.A.1.9			Bacteria	1RCM9@1224,1RNNF@1236,1Y881@135625,COG3221@1,COG3221@2,COG4191@1,COG4191@2	NA|NA|NA	T	ABC transporter, phosphonate, periplasmic substrate-binding protein
1_234	747.DR93_1556	1.1e-61	243	Pasteurellales	ttrR			ko:K13041	ko02020,map02020	M00514			ko00000,ko00001,ko00002,ko02022		Bacteria	1N6WR@1224,1S0TV@1236,1Y8IG@135625,COG4566@1,COG4566@2	NA|NA|NA	K	helix_turn_helix, Lux Regulon
1_235	1461579.CCNK01000030_gene968	7.9e-134	483.4	Pasteurellales	yocS			ko:K03453					ko00000	2.A.28		iYO844.BSU19350	Bacteria	1MXF3@1224,1RNZF@1236,1Y6QC@135625,COG0385@1,COG0385@2	NA|NA|NA	S	Na -dependent transporter
1_236	1095749.HMPREF1052_1772	0	1197.6	Pasteurellales	uvrB	GO:0003674,GO:0005488,GO:0005515,GO:0005575,GO:0005622,GO:0005623,GO:0005737,GO:0008150,GO:0009314,GO:0009380,GO:0009628,GO:0032991,GO:0042802,GO:0044424,GO:0044464,GO:0050896,GO:1902494,GO:1905347,GO:1905348,GO:1990391	ko:K03702,ko:K08999	ko03420,map03420			ko00000,ko00001,ko03400			Bacteria	1MUFK@1224,1RN6Z@1236,1Y7S5@135625,COG0556@1,COG0556@2	NA|NA|NA	L	damaged site, the DNA wraps around one UvrB monomer. DNA wrap is dependent on ATP binding by UvrB and probably causes local melting of the DNA helix, facilitating insertion of UvrB beta-hairpin between the DNA strands. Then UvrB probes one DNA strand for the presence of a lesion. If a lesion is found the UvrA subunits dissociate and the UvrB-DNA preincision complex is formed. This complex is subs…
1_237	696748.ASU2_11025	1.6e-113	416	Pasteurellales	yrbG			ko:K07301					ko00000,ko02000	2.A.19.5			Bacteria	1MU3R@1224,1RMRD@1236,1Y7QP@135625,COG0530@1,COG0530@2	NA|NA|NA	P	Ca2 Na antiporter
1_238	221988.MS1305	0	1145.2	Pasteurellales	glnD	GO:0003674,GO:0003824,GO:0006082,GO:0006355,GO:0006464,GO:0006520,GO:0006541,GO:0006542,GO:0006807,GO:0006808,GO:0007154,GO:0007584,GO:0008150,GO:0008152,GO:0008652,GO:0008773,GO:0009058,GO:0009064,GO:0009084,GO:0009605,GO:0009719,GO:0009889,GO:0009891,GO:0009893,GO:0009987,GO:0009991,GO:0010033,GO:0010243,GO:0010468,GO:0010556,GO:0010557,GO:0010604,GO:0010628,GO:0016053,GO:0016740,GO:0016772,GO:…	2.7.7.59	ko:K00990	ko02020,map02020			ko00000,ko00001,ko01000			Bacteria	1MV54@1224,1RN5T@1236,1Y6YW@135625,COG2844@1,COG2844@2	NA|NA|NA	O	Modifies, by uridylylation and deuridylylation, the PII regulatory proteins (GlnB and homologs), in response to the nitrogen status of the cell that GlnD senses through the glutamine level. Under low glutamine levels, catalyzes the conversion of the PII proteins and UTP to PII-UMP and PPi, while under higher glutamine levels, GlnD hydrolyzes PII-UMP to PII and UMP (deuridylylation). Thus, control…
1_239	634176.NT05HA_0582	2.8e-135	488	Pasteurellales	map	GO:0003674,GO:0003824,GO:0004177,GO:0005488,GO:0005506,GO:0005575,GO:0005622,GO:0005623,GO:0005737,GO:0005829,GO:0006464,GO:0006508,GO:0006807,GO:0008150,GO:0008152,GO:0008198,GO:0008233,GO:0008235,GO:0008237,GO:0008238,GO:0009987,GO:0016787,GO:0019538,GO:0036211,GO:0043167,GO:0043169,GO:0043170,GO:0043412,GO:0044237,GO:0044238,GO:0044260,GO:0044267,GO:0044424,GO:0044444,GO:0044464,GO:0046872,GO:…	3.4.11.18	ko:K01265					ko00000,ko01000,ko01002			Bacteria	1MU99@1224,1RMHN@1236,1Y762@135625,COG0024@1,COG0024@2	NA|NA|NA	E	Methionine aminopeptidase
1_240	634176.NT05HA_0581	7.3e-53	213	Pasteurellales	erpA	GO:0003674,GO:0005488,GO:0005506,GO:0005575,GO:0005622,GO:0005623,GO:0005737,GO:0005829,GO:0005886,GO:0006091,GO:0006790,GO:0006807,GO:0008150,GO:0008152,GO:0009060,GO:0009061,GO:0009987,GO:0010467,GO:0015980,GO:0016020,GO:0016043,GO:0016226,GO:0019538,GO:0022607,GO:0031163,GO:0043167,GO:0043169,GO:0043170,GO:0044085,GO:0044237,GO:0044238,GO:0044424,GO:0044444,GO:0044464,GO:0045333,GO:0046872,GO:…	ko:K13628,ko:K15724				ko00000,ko03016			Bacteria	1RHCW@1224,1S675@1236,1Y8PK@135625,COG0316@1,COG0316@2	NA|NA|NA	C	iron--sulfur cluster insertion protein erpA
1_241	221988.MS1308	4.3e-35	154.1	Pasteurellales	yacL			ko:K09910					ko00000				Bacteria	1RH38@1224,1S6EG@1236,1Y952@135625,COG3112@1,COG3112@2	NA|NA|NA	S	Belongs to the UPF0231 family
1_242	272556.CF65_02708	7e-86	323.6	Pasteurellales	ycbL	GO:0003674,GO:0003824,GO:0004416,GO:0005575,GO:0005622,GO:0005623,GO:0005737,GO:0005829,GO:0006081,GO:0006082,GO:0006089,GO:0008150,GO:0008152,GO:0009056,GO:0009438,GO:0009987,GO:0016787,GO:0016788,GO:0016790,GO:0019243,GO:0019752,GO:0032787,GO:0042180,GO:0042182,GO:0043436,GO:0044237,GO:0044248,GO:0044281,GO:0044282,GO:0044424,GO:0044444,GO:0044464,GO:0046185,GO:0051596,GO:0061727,GO:0071704,GO:…	3.1.2.6	ko:K01069	ko00620,map00620	R01736	RC00004,RC00137	ko00000,ko00001,ko01000			Bacteria	1MUDN@1224,1RMMG@1236,1Y7RJ@135625,COG0491@1,COG0491@2	NA|NA|NA	S	glyoxalase II family protein
1_243	221988.MS0823	1.1e-71	276.2	Pasteurellales	ycbK			ko:K02395					ko00000,ko02035			Bacteria	1MWW2@1224,1RS5K@1236,1Y767@135625,COG3108@1,COG3108@2	NA|NA|NA	S	protein conserved in bacteria
1_244	221988.MS0822	2.3e-172	612.1	Pasteurellales	ycbB	GO:0003674,GO:0003824,GO:0004180,GO:0004185,GO:0006508,GO:0006807,GO:0006950,GO:0006974,GO:0008150,GO:0008152,GO:0008233,GO:0008234,GO:0008236,GO:0008238,GO:0009273,GO:0009987,GO:0016740,GO:0016746,GO:0016755,GO:0016787,GO:0016807,GO:0017171,GO:0019538,GO:0033554,GO:0042546,GO:0043164,GO:0043170,GO:0044036,GO:0044085,GO:0044237,GO:0044238,GO:0044260,GO:0050896,GO:0051716,GO:0070004,GO:0070008,GO:…	ko:K21470					ko00000,ko01002,ko01011			Bacteria	1MV14@1224,1RQR7@1236,1Y7PB@135625,COG2989@1,COG2989@2	NA|NA|NA	S	protein conserved in bacteria
1_245	1095749.HMPREF1052_1357	0	1084.3	Pasteurellales	prc	GO:0003674,GO:0003824,GO:0004175,GO:0005575,GO:0005623,GO:0005886,GO:0006508,GO:0006807,GO:0007154,GO:0007165,GO:0008150,GO:0008152,GO:0008233,GO:0009056,GO:0009057,GO:0009987,GO:0016020,GO:0016787,GO:0019538,GO:0023052,GO:0030163,GO:0030288,GO:0030313,GO:0031975,GO:0042221,GO:0042597,GO:0043170,GO:0044238,GO:0044464,GO:0046677,GO:0050789,GO:0050794,GO:0050896,GO:0051716,GO:0065007,GO:0070011,GO:…	3.4.21.102	ko:K03797					ko00000,ko01000,ko01002			Bacteria	1MU39@1224,1RMSR@1236,1Y78D@135625,COG0793@1,COG0793@2	NA|NA|NA	M	Belongs to the peptidase S41A family
1_246	1095749.HMPREF1052_1356	3.4e-60	238.4	Pasteurellales	proQ	GO:0003674,GO:0003676,GO:0003723,GO:0003725,GO:0003727,GO:0003729,GO:0003730,GO:0005488,GO:0005575,GO:0005622,GO:0005623,GO:0005737,GO:0005829,GO:0006950,GO:0006970,GO:0006972,GO:0006974,GO:0007154,GO:0007165,GO:0007231,GO:0008150,GO:0009628,GO:0009651,GO:0009987,GO:0010468,GO:0010608,GO:0010958,GO:0019222,GO:0023052,GO:0032879,GO:0032890,GO:0032892,GO:0033554,GO:0033592,GO:0034057,GO:0034762,GO:…	ko:K03607					ko00000				Bacteria	1N68T@1224,1RP4S@1236,1Y7VP@135625,COG3109@1,COG3109@2	NA|NA|NA	T	RNA chaperone with significant RNA binding, RNA strand exchange and RNA duplexing activities
1_247	339671.Asuc_0925	4.3e-221	773.9	Pasteurellales	lysC	GO:0003674,GO:0003824,GO:0004072,GO:0005575,GO:0005622,GO:0005623,GO:0005737,GO:0005829,GO:0006082,GO:0006520,GO:0006553,GO:0006793,GO:0006796,GO:0006807,GO:0008150,GO:0008152,GO:0008652,GO:0009058,GO:0009066,GO:0009067,GO:0009069,GO:0009070,GO:0009085,GO:0009089,GO:0009090,GO:0009092,GO:0009987,GO:0016053,GO:0016301,GO:0016310,GO:0016740,GO:0016772,GO:0016774,GO:0019202,GO:0019752,GO:0043436,GO:…	1.1.1.3,2.7.2.4,4.1.1.20	ko:K00928,ko:K12524,ko:K12526	ko00260,ko00261,ko00270,ko00300,ko01100,ko01110,ko01120,ko01130,ko01210,ko01230,map00260,map00261,map00270,map00300,map01100,map01110,map01120,map01130,map01210,map01230	M00016,M00017,M00018,M00033,M00525,M00526,M00527	R00451,R00480,R01773,R01775	RC00002,RC00043,RC00087,RC00299	ko00000,ko00001,ko00002,ko01000	iECED1_1282.ECED1_4739,iPC815.YPO3719	Bacteria	1MW3H@1224,1RMJ6@1236,1Y79C@135625,COG0527@1,COG0527@2	NA|NA|NA	E	Belongs to the aspartokinase family
1_248	228399.appser1_15800	1.1e-90	339.3	Pasteurellales	rfbC		5.1.3.13	ko:K01790	ko00521,ko00523,ko01130,map00521,map00523,map01130	M00793	R06514	RC01531	ko00000,ko00001,ko00002,ko01000		Bacteria	1R9YD@1224,1S245@1236,1Y7KU@135625,COG1898@1,COG1898@2	NA|NA|NA	G	Catalyzes the epimerization of the C3' and C5'positions of dTDP-6-deoxy-D-xylo-4-hexulose, forming dTDP-6-deoxy-L-lyxo-4- hexulose
1_249	228399.appser1_15790	5.7e-110	404.1	Pasteurellales	rfbD		1.1.1.133	ko:K00067	ko00521,ko00523,ko01130,map00521,map00523,map01130	M00793	R02777	RC00182	ko00000,ko00001,ko00002,ko01000		Bacteria	1MUXM@1224,1RSNR@1236,1Y6XW@135625,COG1091@1,COG1091@2	NA|NA|NA	M	Catalyzes the reduction of dTDP-6-deoxy-L-lyxo-4- hexulose to yield dTDP-L-rhamnose
1_250	637911.AM305_08514	6.7e-151	540	Pasteurellales	rfbA	GO:0000271,GO:0000287,GO:0003674,GO:0003824,GO:0005488,GO:0005575,GO:0005618,GO:0005623,GO:0005886,GO:0005975,GO:0005976,GO:0005996,GO:0006006,GO:0006139,GO:0006220,GO:0006725,GO:0006753,GO:0006793,GO:0006796,GO:0006807,GO:0008150,GO:0008152,GO:0008879,GO:0009058,GO:0009059,GO:0009117,GO:0009141,GO:0009147,GO:0009200,GO:0009211,GO:0009219,GO:0009225,GO:0009226,GO:0009262,GO:0009394,GO:0009987,GO:…	2.7.7.24	ko:K00973	ko00521,ko00523,ko00525,ko01130,map00521,map00523,map00525,map01130	M00793	R02328	RC00002	ko00000,ko00001,ko00002,ko01000	iNJ661.Rv0334	Bacteria	1MU0X@1224,1RMTR@1236,1Y7NV@135625,COG1209@1,COG1209@2	NA|NA|NA	H	Catalyzes the formation of dTDP-glucose, from dTTP and glucose 1-phosphate, as well as its pyrophosphorolysis
1_251	637911.AM305_08509	3.3e-160	571.2	Pasteurellales	rfbB	GO:0000271,GO:0003674,GO:0003824,GO:0005975,GO:0005976,GO:0006629,GO:0008150,GO:0008152,GO:0008460,GO:0008610,GO:0008653,GO:0009058,GO:0009059,GO:0009103,GO:0009987,GO:0016051,GO:0016829,GO:0016835,GO:0016836,GO:0033692,GO:0034637,GO:0034645,GO:0043170,GO:0044237,GO:0044238,GO:0044249,GO:0044255,GO:0044260,GO:0044262,GO:0044264,GO:0045226,GO:0046379,GO:0071704,GO:1901135,GO:1901137,GO:1901576,GO:…	4.2.1.46	ko:K01710	ko00521,ko00523,ko00525,ko01055,ko01130,map00521,map00523,map00525,map01055,map01130	M00793	R06513	RC00402	ko00000,ko00001,ko00002,ko01000		Bacteria	1MU5E@1224,1RP7G@1236,1Y77C@135625,COG1088@1,COG1088@2	NA|NA|NA	M	Belongs to the NAD(P)-dependent epimerase dehydratase family. dTDP-glucose dehydratase subfamily
1_253	221988.MS0662	5.3e-190	670.6	Pasteurellales	wbaP	GO:0003674,GO:0003824,GO:0005975,GO:0005976,GO:0008150,GO:0008152,GO:0016740,GO:0016772,GO:0016780,GO:0043170,GO:0044238,GO:0071704	2.7.8.6	ko:K00996,ko:K16707				ko00000,ko01000,ko01005			Bacteria	1MV6W@1224,1RMMN@1236,1Y84X@135625,COG2148@1,COG2148@2	NA|NA|NA	M	Sugar transferases involved in lipopolysaccharide synthesis
1_254	380749.HY04AAS1_1578	2.4e-111	408.7	Bacteria	rfbN			ko:K12992	ko02025,map02025			ko00000,ko00001,ko01000,ko01003,ko01005	GT2		Bacteria	COG1216@1,COG1216@2	NA|NA|NA	V	Glycosyl transferase, family 2
1_255	927658.AJUM01000034_gene389	4.7e-14	85.9	Bacteroidetes												Bacteria	4NI58@976,COG3307@1,COG3307@2	NA|NA|NA	M	O-Antigen ligase
1_256	195103.CPF_0602	2.8e-58	232.3	Clostridiaceae												Bacteria	1V9HI@1239,25B2S@186801,36VSM@31979,COG1216@1,COG1216@2	NA|NA|NA	S	Glycosyltransferase like family 2
1_257	880073.Calab_2954	8.1e-64	251.1	unclassified Bacteria		2.7.8.12,3.4.15.1	ko:K01283,ko:K09809	ko04614,ko04924,ko05142,ko05410,map04614,map04924,map05142,map05410	ko00000,ko00001,ko01000,ko01002,ko04090,ko04147	Bacteria	2NRHM@2323,COG1887@1,COG1887@2	NA|NA|NA	M	CDP-Glycerol:Poly(glycerophosphate) glycerophosphotransferase
1_258	1214166.ALLG01000019_gene1061	8.2e-125	453.8	Bacilli	tagD		2.7.7.15,2.7.7.39	ko:K00968,ko:K00980	ko00440,ko00564,ko01100,ko05231,map00440,map00564,map01100,map05231	M00090	R00856,R01890,R02590	RC00002	ko00000,ko00001,ko00002,ko01000		Bacteria	1V3KY@1239,4HGWZ@91061,COG0300@1,COG0300@2,COG0615@1,COG0615@2	NA|NA|NA	IM	Cytidylyltransferase
1_259	321846.PS417_25090	3.4e-47	196.1	Gammaproteobacteria	rfbX	GO:0005575,GO:0005623,GO:0005886,GO:0006950,GO:0006974,GO:0008150,GO:0009987,GO:0016020,GO:0033554,GO:0042221,GO:0044464,GO:0046677,GO:0050896,GO:0051716,GO:0071944	ko:K03328,ko:K18799				ko00000,ko01005,ko02000	2.A.66.2,2.A.66.2.1		Bacteria	1R9XE@1224,1S2YR@1236,COG2244@1,COG2244@2	NA|NA|NA	S	Polysaccharide biosynthesis protein
1_260	637911.AM305_08444	1.5e-96	359.8	Pasteurellales	wzz			ko:K05789					ko00000,ko01005			Bacteria	1MW70@1224,1RRBS@1236,1Y8AF@135625,COG3765@1,COG3765@2	NA|NA|NA	M	Chain length determinant protein
1_261	1278971.AOGF01000013_gene501	3.7e-288	996.9	Pasteurellales	pgi	GO:0003674,GO:0003824,GO:0004347,GO:0005488,GO:0005515,GO:0005575,GO:0005622,GO:0005623,GO:0005737,GO:0005829,GO:0005975,GO:0006082,GO:0006090,GO:0006091,GO:0006096,GO:0006139,GO:0006163,GO:0006164,GO:0006165,GO:0006725,GO:0006732,GO:0006733,GO:0006753,GO:0006754,GO:0006757,GO:0006793,GO:0006796,GO:0006807,GO:0006950,GO:0006979,GO:0008150,GO:0008152,GO:0009056,GO:0009058,GO:0009108,GO:0009117,GO:…	5.3.1.9	ko:K01810	ko00010,ko00030,ko00500,ko00520,ko01100,ko01110,ko01120,ko01130,ko01200,map00010,map00030,map00500,map00520,map01100,map01110,map01120,map01130,map01200	M00001,M00004,M00114	R02739,R02740,R03321	RC00376,RC00563	ko00000,ko00001,ko00002,ko01000,ko04147	iEcSMS35_1347.EcSMS35_4486	Bacteria	1MUFP@1224,1RNIT@1236,1Y7AD@135625,COG0166@1,COG0166@2	NA|NA|NA	G	Belongs to the GPI family
1_262	339671.Asuc_1426	2.1e-167	595.1	Pasteurellales	alr	GO:0000270,GO:0003674,GO:0003824,GO:0005488,GO:0006022,GO:0006023,GO:0006024,GO:0006082,GO:0006520,GO:0006522,GO:0006523,GO:0006807,GO:0008144,GO:0008150,GO:0008152,GO:0008652,GO:0008784,GO:0009058,GO:0009059,GO:0009078,GO:0009079,GO:0009252,GO:0009273,GO:0009987,GO:0016053,GO:0016853,GO:0016854,GO:0016855,GO:0019752,GO:0019842,GO:0030170,GO:0030203,GO:0030632,GO:0034645,GO:0036094,GO:0036361,GO:…	5.1.1.1	ko:K01775	ko00473,ko01100,ko01502,map00473,map01100,map01502	R00401	RC00285	ko00000,ko00001,ko01000,ko01011	iPC815.YPO0321,iSBO_1134.SBO_4064,iSbBS512_1146.SbBS512_E4542,iYL1228.KPN_04440	Bacteria	1MV0Q@1224,1RM8U@1236,1Y76G@135625,COG0787@1,COG0787@2	NA|NA|NA	E	Catalyzes the interconversion of L-alanine and D- alanine. May also act on other amino acids
1_263	339671.Asuc_1427	1.3e-201	709.1	Pasteurellales	dnaB	GO:0003674,GO:0003678,GO:0003824,GO:0004386,GO:0005488,GO:0005515,GO:0005575,GO:0005622,GO:0005623,GO:0005737,GO:0005829,GO:0006139,GO:0006259,GO:0006260,GO:0006261,GO:0006268,GO:0006725,GO:0006807,GO:0006996,GO:0008150,GO:0008152,GO:0009058,GO:0009059,GO:0009314,GO:0009628,GO:0009987,GO:0010212,GO:0016043,GO:0016462,GO:0016787,GO:0016817,GO:0016818,GO:0017111,GO:0032392,GO:0032508,GO:0034641,GO:…	3.6.4.12	ko:K02314	ko03030,ko04112,map03030,map04112		ko00000,ko00001,ko01000,ko03032		Bacteria	1MUG9@1224,1RPM2@1236,1Y7T2@135625,COG0305@1,COG0305@2	NA|NA|NA	L	it exhibits DNA-dependent ATPase activity and contains distinct active sites for ATP binding, DNA binding, and interaction with DnaC protein, primase, and other prepriming proteins
1_264	221988.MS1184	3.2e-179	634.4	Pasteurellales	aroG	GO:0003674,GO:0003824,GO:0003849,GO:0005488,GO:0005515,GO:0005575,GO:0005622,GO:0005623,GO:0005737,GO:0005829,GO:0006082,GO:0006520,GO:0006725,GO:0006807,GO:0008150,GO:0008152,GO:0008652,GO:0009058,GO:0009072,GO:0009073,GO:0009987,GO:0016053,GO:0016740,GO:0016765,GO:0019438,GO:0019752,GO:0042802,GO:0043436,GO:0044237,GO:0044238,GO:0044249,GO:0044281,GO:0044283,GO:0044424,GO:0044444,GO:0044464,GO:…	2.5.1.54	ko:K01626	ko00400,ko01100,ko01110,ko01130,ko01230,ko02024,map00400,map01100,map01110,map01130,map01230,map02024	M00022	R01826	RC00435	ko00000,ko00001,ko00002,ko01000	iECNA114_1301.ECNA114_0684,iECSF_1327.ECSF_0680,iEcSMS35_1347.EcSMS35_0777,iLF82_1304.LF82_0146,iNRG857_1313.NRG857_03335,iYL1228.KPN_00758	Bacteria	1MU5Q@1224,1RMAA@1236,1Y73W@135625,COG0722@1,COG0722@2	NA|NA|NA	E	Stereospecific condensation of phosphoenolpyruvate (PEP) and D-erythrose-4-phosphate (E4P) giving rise to 3-deoxy-D- arabino-heptulosonate-7-phosphate (DAHP)
1_265	339671.Asuc_1429	4.3e-172	610.9	Pasteurellales	lolE	GO:0005575,GO:0005623,GO:0005886,GO:0005887,GO:0008104,GO:0008150,GO:0016020,GO:0016021,GO:0031224,GO:0031226,GO:0032991,GO:0033036,GO:0034613,GO:0044425,GO:0044459,GO:0044464,GO:0044872,GO:0044873,GO:0044874,GO:0051179,GO:0051641,GO:0070727,GO:0071944,GO:0072657,GO:0098796,GO:0098797	ko:K02004,ko:K09808	ko02010,map02010	M00255,M00258		ko00000,ko00001,ko00002,ko02000	3.A.1,3.A.1.125		Bacteria	1MVV7@1224,1RMP9@1236,1Y6QM@135625,COG4591@1,COG4591@2	NA|NA|NA	M	Outer membrane-specific lipoprotein transporter subunit LolE
1_266	339671.Asuc_1430	1.3e-101	375.9	Pasteurellales	lolD	GO:0000166,GO:0003674,GO:0003824,GO:0005215,GO:0005488,GO:0005524,GO:0005575,GO:0005623,GO:0005886,GO:0006807,GO:0006810,GO:0008104,GO:0008144,GO:0008150,GO:0008152,GO:0015031,GO:0015399,GO:0015405,GO:0015833,GO:0016020,GO:0016021,GO:0016462,GO:0016787,GO:0016817,GO:0016818,GO:0016887,GO:0017076,GO:0017111,GO:0019538,GO:0022804,GO:0022857,GO:0030554,GO:0031224,GO:0032553,GO:0032555,GO:0032559,GO:…	ko:K09810	ko02010,map02010	M00255			ko00000,ko00001,ko00002,ko01000,ko02000	3.A.1.125			Bacteria	1MVSQ@1224,1RMWK@1236,1Y6VI@135625,COG1136@1,COG1136@2	NA|NA|NA	V	Part of the ABC transporter complex LolCDE involved in the translocation of lipoproteins, in an ATP-dependent manner
1_267	339671.Asuc_1431	6.5e-165	587	Pasteurellales	lolC	GO:0005575,GO:0005623,GO:0005886,GO:0008104,GO:0008150,GO:0016020,GO:0032991,GO:0033036,GO:0034613,GO:0044425,GO:0044459,GO:0044464,GO:0044872,GO:0044873,GO:0044874,GO:0051179,GO:0051641,GO:0070727,GO:0071944,GO:0072657,GO:0089705,GO:0098796,GO:0098797,GO:1990778	ko:K02004,ko:K09808	ko02010,map02010	M00255,M00258		ko00000,ko00001,ko00002,ko02000	3.A.1,3.A.1.125		Bacteria	1MVV7@1224,1RMP9@1236,1Y802@135625,COG4591@1,COG4591@2	NA|NA|NA	M	Lipoprotein-releasing system transmembrane protein lolC
1_268	221988.MS1188	1.5e-137	495.7	Pasteurellales	hprA		1.1.1.29,1.1.1.399,1.1.1.95	ko:K00018,ko:K00058	ko00260,ko00630,ko00680,ko01100,ko01110,ko01120,ko01130,ko01200,ko01230,map00260,map00630,map00680,map01100,map01110,map01120,map01130,map01200,map01230	M00020,M00346	R00717,R01388,R01513	RC00031,RC00042	ko00000,ko00001,ko00002,ko01000,ko04147	Bacteria	1MU2D@1224,1RPM1@1236,1Y6VT@135625,COG1052@1,COG1052@2	NA|NA|NA	C	Belongs to the D-isomer specific 2-hydroxyacid dehydrogenase family
1_269	1095743.HMPREF1054_2012	7.8e-36	156.4	Pasteurellales	ybaQ	GO:0008150,GO:0009636,GO:0042221,GO:0050896	ko:K21498					ko00000,ko02048			Bacteria	1N76J@1224,1S83W@1236,1Y91S@135625,COG3093@1,COG3093@2	NA|NA|NA	K	Helix-turn-helix XRE-family like proteins
1_270	1028803.GG9_0003	1.3e-40	172.2	Gammaproteobacteria	higB	GO:0008150,GO:0008219,GO:0009987	ko:K07334					ko00000,ko02048			Bacteria	1PU0J@1224,1SF9Q@1236,COG3549@1,COG3549@2	NA|NA|NA	S	RelE-like toxin of type II toxin-antitoxin system HigB
1_272	1263831.F543_21260	2.2e-194	684.9	Pasteurellales	insQ			ko:K07496					ko00000				Bacteria	1MUU0@1224,1RS1J@1236,1Y6RH@135625,COG0675@1,COG0675@2	NA|NA|NA	L	Probable transposase
1_273	1005058.UMN179_00802	8e-41	173.3	Pasteurellales			ko:K07491					ko00000				Bacteria	1RDD7@1224,1S4R2@1236,1YASK@135625,COG1943@1,COG1943@2	NA|NA|NA	L	Transposase IS200 like
1_275	1120931.KB893935_gene496	1.9e-42	178.3	Pasteurellales	mrfJ												Bacteria	1QSW4@1224,1RWGU@1236,1Y8R6@135625,COG1396@1,COG1396@2	NA|NA|NA	K	Transcriptional regulator, XRE family of Pasteurellaceae UniRef RepID A6VQZ9_ACTSZ
1_276	862965.PARA_15190	1.4e-199	702.2	Pasteurellales	tyrS	GO:0003674,GO:0003824,GO:0004812,GO:0004831,GO:0005575,GO:0005622,GO:0005623,GO:0005737,GO:0005829,GO:0006082,GO:0006139,GO:0006399,GO:0006412,GO:0006418,GO:0006437,GO:0006518,GO:0006520,GO:0006725,GO:0006807,GO:0008150,GO:0008152,GO:0009058,GO:0009059,GO:0009987,GO:0010467,GO:0016070,GO:0016874,GO:0016875,GO:0019538,GO:0019752,GO:0034641,GO:0034645,GO:0034660,GO:0043038,GO:0043039,GO:0043043,GO:…	6.1.1.1	ko:K01866	ko00970,map00970	M00359,M00360	R02918	RC00055,RC00523	ko00000,ko00001,ko00002,ko01000,ko01007,ko03016,ko03029	iJN746.PP_0436,iLJ478.TM0478	Bacteria	1MVUQ@1224,1RPKC@1236,1Y75U@135625,COG0162@1,COG0162@2	NA|NA|NA	J	Catalyzes the attachment of tyrosine to tRNA(Tyr) in a two-step reaction tyrosine is first activated by ATP to form Tyr- AMP and then transferred to the acceptor end of tRNA(Tyr)
1_277	221988.MS1441	1.8e-143	515.4	Pasteurellales	truB	GO:0000049,GO:0001522,GO:0003674,GO:0003676,GO:0003723,GO:0003824,GO:0005488,GO:0005575,GO:0005622,GO:0005623,GO:0005737,GO:0005829,GO:0006139,GO:0006396,GO:0006399,GO:0006400,GO:0006725,GO:0006807,GO:0008033,GO:0008150,GO:0008152,GO:0009451,GO:0009982,GO:0009987,GO:0010467,GO:0016070,GO:0016071,GO:0016556,GO:0016853,GO:0016866,GO:0031119,GO:0034337,GO:0034470,GO:0034641,GO:0034660,GO:0043170,GO:…	5.4.99.25	ko:K03177					ko00000,ko01000,ko03016			Bacteria	1MV0N@1224,1RMKP@1236,1Y7SS@135625,COG0130@1,COG0130@2	NA|NA|NA	J	Responsible for synthesis of pseudouridine from uracil- 55 in the psi GC loop of transfer RNAs
1_278	221988.MS1442	4.9e-53	213.8	Pasteurellales	rbfA	GO:0003674,GO:0005488,GO:0005575,GO:0005622,GO:0005623,GO:0005737,GO:0005829,GO:0006139,GO:0006364,GO:0006396,GO:0006725,GO:0006807,GO:0006950,GO:0006974,GO:0008150,GO:0008152,GO:0009266,GO:0009409,GO:0009628,GO:0009987,GO:0010467,GO:0016070,GO:0016072,GO:0022613,GO:0030490,GO:0033554,GO:0034470,GO:0034641,GO:0034660,GO:0042254,GO:0042274,GO:0043021,GO:0043024,GO:0043170,GO:0044085,GO:0044237,GO:…	ko:K02834					ko00000,ko03009			Bacteria	1MZPE@1224,1S9AF@1236,1Y8NY@135625,COG0858@1,COG0858@2	NA|NA|NA	J	One of several proteins that assist in the late maturation steps of the functional core of the 30S ribosomal subunit. Associates with free 30S ribosomal subunits (but not with 30S subunits that are part of 70S ribosomes or polysomes). Required for efficient processing of 16S rRNA. May interact with the 5'-terminal helix region of 16S rRNA
1_279	1433287.X808_9400	0	1092.4	Pasteurellales	infB	GO:0000166,GO:0001882,GO:0001883,GO:0003674,GO:0003676,GO:0003723,GO:0003743,GO:0003824,GO:0003924,GO:0005488,GO:0005575,GO:0005622,GO:0005623,GO:0005737,GO:0005829,GO:0006412,GO:0006413,GO:0006518,GO:0006807,GO:0008135,GO:0008150,GO:0008152,GO:0009058,GO:0009059,GO:0009987,GO:0010467,GO:0016462,GO:0016787,GO:0016817,GO:0016818,GO:0017076,GO:0017111,GO:0019001,GO:0019538,GO:0032549,GO:0032550,GO:…	ko:K02519					ko00000,ko03012,ko03029			Bacteria	1MV26@1224,1RM9X@1236,1Y70Z@135625,COG0532@1,COG0532@2	NA|NA|NA	J	One of the essential components for the initiation of protein synthesis. Protects formylmethionyl-tRNA from spontaneous hydrolysis and promotes its binding to the 30S ribosomal subunits. Also involved in the hydrolysis of GTP during the formation of the 70S ribosomal complex
1_280	339671.Asuc_1120	9.3e-249	865.9	Pasteurellales	nusA	GO:0001000,GO:0001121,GO:0001125,GO:0003674,GO:0005488,GO:0005515,GO:0005575,GO:0005622,GO:0005623,GO:0005737,GO:0005829,GO:0006139,GO:0006351,GO:0006353,GO:0006355,GO:0006725,GO:0006807,GO:0008150,GO:0008152,GO:0009058,GO:0009059,GO:0009889,GO:0009987,GO:0010467,GO:0010468,GO:0010556,GO:0016070,GO:0018130,GO:0019219,GO:0019222,GO:0019438,GO:0019899,GO:0019904,GO:0031323,GO:0031326,GO:0031554,GO:…	ko:K02600					ko00000,ko03009,ko03021			Bacteria	1MWT7@1224,1RNQS@1236,1Y716@135625,COG0195@1,COG0195@2	NA|NA|NA	K	Participates in both transcription termination and antitermination
1_281	862965.PARA_15710	1.3e-68	265.8	Pasteurellales	rimP	GO:0000028,GO:0005575,GO:0005622,GO:0005623,GO:0005737,GO:0005829,GO:0005886,GO:0006412,GO:0006518,GO:0006807,GO:0006996,GO:0008150,GO:0008152,GO:0009058,GO:0009059,GO:0009987,GO:0010467,GO:0016020,GO:0016043,GO:0019538,GO:0022607,GO:0022613,GO:0022618,GO:0034622,GO:0034641,GO:0034645,GO:0042254,GO:0042255,GO:0042274,GO:0043043,GO:0043170,GO:0043603,GO:0043604,GO:0043933,GO:0044085,GO:0044237,GO:…	ko:K09748					ko00000,ko03009			Bacteria	1RDP2@1224,1S3Y7@1236,1Y8G0@135625,COG0779@1,COG0779@2	NA|NA|NA	J	Required for maturation of 30S ribosomal subunits
1_283	1461579.CCNK01000030_gene1006	8.9e-112	410.2	Pasteurellales	fruR	GO:0003674,GO:0003676,GO:0003677,GO:0005488,GO:0005975,GO:0006082,GO:0006090,GO:0006091,GO:0006096,GO:0006139,GO:0006163,GO:0006164,GO:0006165,GO:0006355,GO:0006725,GO:0006732,GO:0006733,GO:0006753,GO:0006754,GO:0006757,GO:0006793,GO:0006796,GO:0006807,GO:0008150,GO:0008152,GO:0009056,GO:0009058,GO:0009108,GO:0009117,GO:0009123,GO:0009124,GO:0009126,GO:0009127,GO:0009132,GO:0009135,GO:0009141,GO:…	3.2.1.26	ko:K01193,ko:K02529,ko:K03435	ko00052,ko00500,ko01100,map00052,map00500,map01100	R00801,R00802,R02410,R03635,R03921,R06088	RC00028,RC00077	ko00000,ko00001,ko01000,ko03000	GH32		Bacteria	1MXQ1@1224,1RNR1@1236,1Y7YA@135625,COG1609@1,COG1609@2	NA|NA|NA	K	helix_turn _helix lactose operon repressor
1_285	1263831.F543_21260	8.3e-194	682.9	Pasteurellales	insQ			ko:K07496					ko00000				Bacteria	1MUU0@1224,1RS1J@1236,1Y6RH@135625,COG0675@1,COG0675@2	NA|NA|NA	L	Probable transposase
1_286	1005058.UMN179_00802	1.1e-66	259.2	Pasteurellales			ko:K07491					ko00000				Bacteria	1RDD7@1224,1S4R2@1236,1YASK@135625,COG1943@1,COG1943@2	NA|NA|NA	L	Transposase IS200 like
1_287	747.DR93_1475	6.5e-130	470.3	Pasteurellales	rsmI	GO:0000154,GO:0000451,GO:0000453,GO:0001510,GO:0003674,GO:0003824,GO:0005575,GO:0005623,GO:0005886,GO:0006139,GO:0006364,GO:0006396,GO:0006725,GO:0006807,GO:0008150,GO:0008152,GO:0008168,GO:0008171,GO:0008173,GO:0008649,GO:0008757,GO:0009451,GO:0009987,GO:0010467,GO:0016020,GO:0016070,GO:0016072,GO:0016434,GO:0016740,GO:0016741,GO:0022613,GO:0031167,GO:0032259,GO:0034470,GO:0034641,GO:0034660,GO:…	2.1.1.198	ko:K07056					ko00000,ko01000,ko03009			Bacteria	1MU0E@1224,1RM7U@1236,1Y763@135625,COG0313@1,COG0313@2	NA|NA|NA	H	Catalyzes the 2'-O-methylation of the ribose of cytidine 1402 (C1402) in 16S rRNA
1_288	1461579.CCNK01000034_gene1390	2.9e-214	751.5	Pasteurellales	lpoA	GO:0000270,GO:0003674,GO:0005575,GO:0005623,GO:0006022,GO:0006023,GO:0006024,GO:0006807,GO:0008150,GO:0008152,GO:0009058,GO:0009059,GO:0009252,GO:0009273,GO:0009279,GO:0009987,GO:0016020,GO:0019867,GO:0030203,GO:0030234,GO:0030312,GO:0030313,GO:0031241,GO:0031975,GO:0034645,GO:0042546,GO:0043170,GO:0044036,GO:0044038,GO:0044085,GO:0044237,GO:0044249,GO:0044260,GO:0044425,GO:0044462,GO:0044464,GO:…	ko:K07121					ko00000				Bacteria	1MUHR@1224,1RXX4@1236,1Y7W0@135625,COG3107@1,COG3107@2	NA|NA|NA	M	Regulator of peptidoglycan synthesis that is essential for the function of penicillin-binding protein 1A (PBP1a)
1_289	1028805.GGC_0563	2.9e-47	194.5	Pasteurellales	yraN			ko:K07460					ko00000				Bacteria	1N6VN@1224,1SC8A@1236,1Y8VG@135625,COG0792@1,COG0792@2	NA|NA|NA	L	Belongs to the UPF0102 family
1_290	221988.MS1290	1.4e-67	262.7	Pasteurellales	gmhA	GO:0003674,GO:0005488,GO:0005515,GO:0006275,GO:0008150,GO:0009889,GO:0009891,GO:0009893,GO:0010556,GO:0010557,GO:0010604,GO:0019219,GO:0019222,GO:0030174,GO:0031323,GO:0031325,GO:0031326,GO:0031328,GO:0032298,GO:0042802,GO:0045740,GO:0045935,GO:0048518,GO:0048522,GO:0050789,GO:0050794,GO:0051052,GO:0051054,GO:0051171,GO:0051173,GO:0060255,GO:0065007,GO:0080090,GO:0090329,GO:2000105,GO:2000112	2.7.1.167,2.7.1.33,2.7.7.70,5.3.1.28	ko:K03271,ko:K03272,ko:K03525,ko:K12961	ko00540,ko00770,ko01100,map00540,map00770,map01100	M00064,M00120	R02971,R03018,R04391,R05644,R05645,R05646,R09768,R09769	RC00002,RC00017,RC00078,RC00434	ko00000,ko00001,ko00002,ko01000,ko01005,ko03036	Bacteria	1NJ8X@1224,1RS1Y@1236,1Y8DG@135625,COG0279@1,COG0279@2	NA|NA|NA	G	Phosphoheptose isomerase
1_291	1461579.CCNK01000034_gene1393	4.7e-68	264.2	Pasteurellales	yraP	GO:0005575,GO:0005623,GO:0009279,GO:0016020,GO:0019867,GO:0030312,GO:0030313,GO:0031975,GO:0032153,GO:0044462,GO:0044464,GO:0071944	Bacteria	1MUZ2@1224,1RY2B@1236,1Y8C6@135625,COG2823@1,COG2823@2	NA|NA|NA	S	21 kDa hemolysin of Pasteurellaceae UniRef RepID HLY2_ACTPL
1_292	228399.appser1_6730	2.1e-101	375.2	Pasteurellales	yfkO												Bacteria	1N95W@1224,1RSDH@1236,1Y6RP@135625,COG0778@1,COG0778@2	NA|NA|NA	C	NADPH nitroreductase
1_293	339671.Asuc_1563	1.4e-64	252.7	Pasteurellales												Bacteria	1QHR6@1224,1TFFE@1236,1Y8HR@135625,2A2YJ@1,30RD0@2	NA|NA|NA	S	Family of unknown function (DUF5358)
1_294	471874.PROSTU_04142	3.2e-249	867.5	Providencia	malX		2.7.1.192,2.7.1.193,2.7.1.199,2.7.1.201,2.7.1.208	ko:K02752,ko:K02753,ko:K02790,ko:K02791,ko:K02802,ko:K02803,ko:K02804,ko:K02818,ko:K02819,ko:K11191,ko:K11192	ko00010,ko00500,ko00520,ko02060,map00010,map00500,map00520,map02060	M00266,M00267,M00270,M00272,M00303	R02738,R02780,R04111,R04394,R05132,R05199,R08559	RC00017,RC03206	ko00000,ko00001,ko00002,ko01000,ko02000	4.A.1.1.15,4.A.1.1.2,4.A.1.1.3,4.A.1.1.5,4.A.1.1.7,4.A.1.2.13,4.A.1.2.3,4.A.1.2.4,4.A.1.2.7,4.A.1.2.8	Bacteria	1MU2P@1224,1RNF4@1236,3Z6X6@586,COG1263@1,COG1263@2,COG1264@1,COG1264@2	NA|NA|NA	G	phosphotransferase system
1_295	471874.PROSTU_04141	3.7e-225	787.3	Providencia			4.3.2.2,5.5.1.2	ko:K01756,ko:K01857	ko00230,ko00250,ko00362,ko01100,ko01110,ko01120,ko01130,ko01220,map00230,map00250,map00362,map01100,map01110,map01120,map01130,map01220	M00048,M00049	R01083,R03307,R04559	RC00379,RC00444,RC00445,RC00902	ko00000,ko00001,ko00002,ko01000		Bacteria	1MXNN@1224,1RS00@1236,3Z764@586,COG0015@1,COG0015@2	NA|NA|NA	F	adenylosuccinate lyase
1_296	471874.PROSTU_04143	4.5e-108	397.5	Providencia	murR			ko:K15835,ko:K19337				ko00000,ko03000			Bacteria	1P0V9@1224,1RRV6@1236,3Z7V1@586,COG1737@1,COG1737@2	NA|NA|NA	K	SIS domain protein
1_297	1433287.X808_12040	1.3e-143	515.8	Pasteurellales	sucD	GO:0005575,GO:0005622,GO:0005623,GO:0005737,GO:0005829,GO:0006464,GO:0006468,GO:0006793,GO:0006796,GO:0006807,GO:0008150,GO:0008152,GO:0009361,GO:0009987,GO:0016310,GO:0019538,GO:0032991,GO:0036211,GO:0042709,GO:0043170,GO:0043412,GO:0044237,GO:0044238,GO:0044260,GO:0044267,GO:0044424,GO:0044444,GO:0044464,GO:0045239,GO:0046777,GO:0071704,GO:1901564,GO:1902494	6.2.1.5	ko:K01902	ko00020,ko00640,ko00660,ko00720,ko01100,ko01110,ko01120,ko01130,ko01200,map00020,map00640,map00660,map00720,map01100,map01110,map01120,map01130,map01200	M00009,M00011,M00173,M00374,M00620	R00405,R02404	RC00004,RC00014	ko00000,ko00001,ko00002,ko01000	iE2348C_1286.E2348C_0608	Bacteria	1MUGA@1224,1RM7Y@1236,1Y73Z@135625,COG0074@1,COG0074@2	NA|NA|NA	C	Succinyl-CoA synthetase functions in the citric acid cycle (TCA), coupling the hydrolysis of succinyl-CoA to the synthesis of either ATP or GTP and thus represents the only step of substrate-level phosphorylation in the TCA. The alpha subunit of the enzyme binds the substrates coenzyme A and phosphate, while succinate binding and nucleotide specificity is provided by the beta subunit
1_298	221988.MS1352	6.9e-180	636.7	Pasteurellales	sucC	GO:0003674,GO:0003824,GO:0004774,GO:0004775,GO:0005575,GO:0005622,GO:0005623,GO:0005737,GO:0005829,GO:0006082,GO:0006091,GO:0006099,GO:0006101,GO:0008150,GO:0008152,GO:0009060,GO:0009361,GO:0009987,GO:0015980,GO:0016874,GO:0016877,GO:0016878,GO:0016999,GO:0017144,GO:0019752,GO:0032991,GO:0042709,GO:0043436,GO:0044237,GO:0044238,GO:0044281,GO:0044424,GO:0044444,GO:0044464,GO:0045239,GO:0045333,GO:…	6.2.1.5	ko:K01903	ko00020,ko00640,ko00660,ko00720,ko01100,ko01110,ko01120,ko01130,ko01200,map00020,map00640,map00660,map00720,map01100,map01110,map01120,map01130,map01200	M00009,M00011,M00173,M00374,M00620	R00405,R02404	RC00004,RC00014	ko00000,ko00001,ko00002,ko01000	iPC815.YPO1115,iUMNK88_1353.UMNK88_764	Bacteria	1MVCE@1224,1RMSU@1236,1Y6TF@135625,COG0045@1,COG0045@2	NA|NA|NA	F	Succinyl-CoA synthetase functions in the citric acid cycle (TCA), coupling the hydrolysis of succinyl-CoA to the synthesis of either ATP or GTP and thus represents the only step of substrate-level phosphorylation in the TCA. The beta subunit provides nucleotide specificity of the enzyme and binds the substrate succinate, while the binding sites for coenzyme A and phosphate are found in the alpha …
1_299	747.DR93_1782	3.9e-165	587.8	Pasteurellales	sucB	GO:0003674,GO:0003824,GO:0004149,GO:0005488,GO:0005504,GO:0005575,GO:0005622,GO:0005623,GO:0005737,GO:0005829,GO:0006082,GO:0006091,GO:0006099,GO:0006101,GO:0008150,GO:0008152,GO:0008289,GO:0009060,GO:0009987,GO:0015980,GO:0016417,GO:0016740,GO:0016746,GO:0016747,GO:0016748,GO:0016751,GO:0016999,GO:0017144,GO:0019752,GO:0031405,GO:0031406,GO:0032991,GO:0033293,GO:0036094,GO:0043167,GO:0043168,GO:…	2.3.1.61	ko:K00658	ko00020,ko00310,ko01100,ko01110,ko01120,ko01130,ko01200,map00020,map00310,map01100,map01110,map01120,map01130,map01200	M00009,M00011,M00032	R02570,R02571,R08549	RC00004,RC02727,RC02833	br01601,ko00000,ko00001,ko00002,ko01000	iAF987.Gmet_2766,iAPECO1_1312.APECO1_1352,iECED1_1282.ECED1_0696,iECOK1_1307.ECOK1_0726,iECS88_1305.ECS88_0752,iLF82_1304.LF82_2196,iNRG857_1313.NRG857_03235,iUMN146_1321.UM146_13990,iUTI89_1310.UTI89_C0722	Bacteria	1MUJD@1224,1RME0@1236,1Y779@135625,COG0508@1,COG0508@2	NA|NA|NA	C	The 2-oxoglutarate dehydrogenase complex catalyzes the overall conversion of 2-oxoglutarate to succinyl-CoA and CO(2)
1_300	221988.MS1355	0	1466.1	Pasteurellales	sucA	GO:0000287,GO:0003674,GO:0003824,GO:0004591,GO:0005488,GO:0005515,GO:0005575,GO:0005618,GO:0005622,GO:0005623,GO:0005737,GO:0005829,GO:0005886,GO:0006082,GO:0006091,GO:0006099,GO:0006101,GO:0006103,GO:0008150,GO:0008152,GO:0008683,GO:0009055,GO:0009060,GO:0009987,GO:0015980,GO:0016020,GO:0016491,GO:0016624,GO:0016740,GO:0016744,GO:0016829,GO:0016830,GO:0016831,GO:0016903,GO:0016999,GO:0017144,GO:…	1.2.4.2,4.1.1.71	ko:K00164,ko:K01616	ko00020,ko00310,ko00380,ko01100,ko01110,ko01120,ko01130,ko01200,map00020,map00310,map00380,map01100,map01110,map01120,map01130,map01200	M00009,M00011,M00032	R00621,R01933,R01940,R03316,R08549	RC00004,RC00027,RC00627,RC02743,RC02833,RC02883	br01601,ko00000,ko00001,ko00002,ko01000	iNJ661.Rv1248c,iSSON_1240.SSON_0677,iYL1228.KPN_00732	Bacteria	1MVBF@1224,1RN8K@1236,1Y7B6@135625,COG0567@1,COG0567@2	NA|NA|NA	C	dehydrogenase E1 component
1_301	1005058.UMN179_00397	4.9e-211	740.3	Pasteurellales	gltA	GO:0003674,GO:0005488,GO:0005515,GO:0005575,GO:0005622,GO:0005623,GO:0005737,GO:0005829,GO:0042802,GO:0044424,GO:0044444,GO:0044464	2.3.3.1	ko:K01647	ko00020,ko00630,ko01100,ko01110,ko01120,ko01130,ko01200,ko01210,ko01230,map00020,map00630,map01100,map01110,map01120,map01130,map01200,map01210,map01230	M00009,M00010,M00012,M00740	R00351	RC00004,RC00067	br01601,ko00000,ko00001,ko00002,ko01000	iIT341.HP0026,iYL1228.KPN_00727	Bacteria	1MUKX@1224,1RNDK@1236,1Y7EK@135625,COG0372@1,COG0372@2	NA|NA|NA	C	Belongs to the citrate synthase family
1_302	634176.NT05HA_1981	8.4e-254	882.9	Pasteurellales	cydD	GO:0003674,GO:0003824,GO:0005215,GO:0005319,GO:0006810,GO:0006869,GO:0008150,GO:0010876,GO:0015399,GO:0015405,GO:0016462,GO:0016787,GO:0016817,GO:0016818,GO:0016887,GO:0017111,GO:0022804,GO:0022857,GO:0033036,GO:0034040,GO:0042623,GO:0042626,GO:0043492,GO:0051179,GO:0051234,GO:0055085,GO:0071702	ko:K06147,ko:K06148				ko00000,ko02000	3.A.1,3.A.1.106,3.A.1.109,3.A.1.21	Bacteria	1QU1N@1224,1T1ZK@1236,1Y7PF@135625,COG4988@1,COG4988@2	NA|NA|NA	CO	Protein involved in ATP binding, ATPase activity coupled to transmembrane movement of substances, ATPase activity, transmembrane transport and transport
1_303	1095749.HMPREF1052_1960	7.2e-239	833.2	Pasteurellales	cydC			ko:K06147,ko:K06148				ko00000,ko02000	3.A.1,3.A.1.106,3.A.1.109,3.A.1.21	Bacteria	1MUBM@1224,1SK3V@1236,1Y6TI@135625,COG1132@1,COG1132@2	NA|NA|NA	V	Protein involved in ATP binding, ATPase activity coupled to transmembrane movement of substances, ATPase activity, transmembrane transport and transport
1_304	699248.SRA_02956	1.1e-119	436.4	Bacilli	nmrA		1.6.5.2	ko:K19267	ko00130,ko01110,map00130,map01110	R02964,R03643,R03816	RC00819	ko00000,ko00001,ko01000			Bacteria	1U9A7@1239,4HDWG@91061,COG0702@1,COG0702@2	NA|NA|NA	GM	Nucleoside-diphosphate-sugar epimerases
1_305	1005058.UMN179_00113	1.1e-117	429.9	Pasteurellales			ko:K02529,ko:K03604				ko00000,ko03000			Bacteria	1MVUR@1224,1RN2K@1236,1Y78E@135625,COG1609@1,COG1609@2	NA|NA|NA	K	Is the main repressor of the genes involved in the de novo synthesis of purine nucleotides, regulating purB, purC, purEK, purF, purHD, purL, purMN and guaBA expression. PurR is allosterically activated to bind its cognate DNA by binding the purine corepressors, hypoxanthine or guanine, thereby effecting transcription repression
1_306	1111732.AZOD01000024_gene1927	7e-211	740	Xanthomonadales												Bacteria	1R3RX@1224,1RRAK@1236,1X5EG@135614,COG0659@1,COG0659@2	NA|NA|NA	P	secondary active sulfate transmembrane transporter activity
1_307	1005058.UMN179_00115	3.1e-143	515	Pasteurellales	dhaT			ko:K19954					ko00000,ko01000			Bacteria	1MVPH@1224,1RREW@1236,1Y8E5@135625,COG1454@1,COG1454@2	NA|NA|NA	C	Iron-containing alcohol dehydrogenase
1_308	1144664.F973_02052	8.1e-194	683.3	Moraxellaceae	gabD		1.2.1.16,1.2.1.20,1.2.1.79	ko:K00135	ko00250,ko00310,ko00350,ko00650,ko00760,ko01100,ko01120,map00250,map00310,map00350,map00650,map00760,map01100,map01120	M00027	R00713,R00714,R02401	RC00080	ko00000,ko00001,ko00002,ko01000		Bacteria	1MU1V@1224,1RMBQ@1236,3NIN2@468,COG1012@1,COG1012@2	NA|NA|NA	C	Involved in the biosynthesis of the osmoprotectant glycine betaine. Catalyzes the reversible oxidation of betaine aldehyde to the corresponding acid
1_309	1122990.BAJH01000001_gene29	3.8e-14	85.1	Bacteroidia	bglB		3.2.1.21	ko:K05349	ko00460,ko00500,ko00940,ko01100,ko01110,map00460,map00500,map00940,map01100,map01110	R00026,R02558,R02887,R02985,R03527,R04949,R04998,R10035,R10039,R10040	RC00049,RC00059,RC00171,RC00262,RC00397,RC00451,RC00714,RC00746,RC01248	ko00000,ko00001,ko01000	GH3		Bacteria	2FNZH@200643,4NE90@976,COG1472@1,COG1472@2	NA|NA|NA	G	Belongs to the glycosyl hydrolase 3 family
1_310	641149.HMPREF9016_00618	1.4e-145	523.1	Neisseriales	cls	GO:0003674,GO:0003824,GO:0005575,GO:0006629,GO:0006644,GO:0006650,GO:0006655,GO:0006793,GO:0006796,GO:0008150,GO:0008152,GO:0008610,GO:0008654,GO:0008808,GO:0009058,GO:0009987,GO:0016020,GO:0016740,GO:0016772,GO:0016780,GO:0019637,GO:0030572,GO:0032048,GO:0032049,GO:0044237,GO:0044238,GO:0044249,GO:0044255,GO:0045017,GO:0046471,GO:0046474,GO:0046486,GO:0071704,GO:0090407,GO:1901576	ko:K06131	ko00564,ko01100,map00564,map01100	R07390	RC00017	ko00000,ko00001,ko01000		iSDY_1059.SDY_1307	Bacteria	1MWUW@1224,2KQFW@206351,2VI41@28216,COG1502@1,COG1502@2	NA|NA|NA	I	Catalyzes the reversible phosphatidyl group transfer from one phosphatidylglycerol molecule to another to form cardiolipin (CL) (diphosphatidylglycerol) and glycerol
1_311	1005058.UMN179_00553	1.5e-56	225.7	Pasteurellales	dps	GO:0005575,GO:0005622,GO:0005623,GO:0005737,GO:0006139,GO:0006259,GO:0006725,GO:0006807,GO:0006950,GO:0007154,GO:0008150,GO:0008152,GO:0009605,GO:0009987,GO:0009991,GO:0031668,GO:0033554,GO:0034641,GO:0042262,GO:0043170,GO:0044237,GO:0044238,GO:0044260,GO:0044424,GO:0044464,GO:0046483,GO:0050896,GO:0051716,GO:0071496,GO:0071704,GO:0090304,GO:1901360	ko:K04047					ko00000,ko03036			Bacteria	1RAC5@1224,1S3UH@1236,1Y8G8@135625,COG0783@1,COG0783@2	NA|NA|NA	P	Belongs to the Dps family
1_312	747.DR93_1963	8.6e-73	279.6	Pasteurellales	rnhA	GO:0003674,GO:0003824,GO:0004518,GO:0004519,GO:0004521,GO:0004523,GO:0004540,GO:0006139,GO:0006259,GO:0006260,GO:0006261,GO:0006271,GO:0006273,GO:0006401,GO:0006725,GO:0006807,GO:0008150,GO:0008152,GO:0009056,GO:0009057,GO:0009058,GO:0009059,GO:0009987,GO:0016070,GO:0016787,GO:0016788,GO:0016891,GO:0016893,GO:0019439,GO:0022616,GO:0033567,GO:0034641,GO:0034645,GO:0034655,GO:0043137,GO:0043170,GO:…	3.1.26.4	ko:K03469	ko03030,map03030			ko00000,ko00001,ko01000,ko03032		Bacteria	1RCZ1@1224,1S3YC@1236,1Y8FK@135625,COG0328@1,COG0328@2	NA|NA|NA	L	Endonuclease that specifically degrades the RNA of RNA- DNA hybrids
1_313	1095749.HMPREF1052_1302	7.8e-111	406.8	Pasteurellales	dnaQ	GO:0003674,GO:0003824,GO:0004518,GO:0004527,GO:0005575,GO:0005622,GO:0005623,GO:0005737,GO:0005829,GO:0006139,GO:0006259,GO:0006260,GO:0006261,GO:0006281,GO:0006725,GO:0006807,GO:0006950,GO:0006974,GO:0008150,GO:0008152,GO:0008408,GO:0009058,GO:0009059,GO:0009360,GO:0009987,GO:0016787,GO:0016788,GO:0032991,GO:0033554,GO:0034641,GO:0034645,GO:0042575,GO:0043170,GO:0044237,GO:0044238,GO:0044249,GO:…	2.7.7.7,3.1.26.4	ko:K02342,ko:K14159	ko00230,ko00240,ko01100,ko03030,ko03430,ko03440,map00230,map00240,map01100,map03030,map03430,map03440	M00260	R00375,R00376,R00377,R00378	RC02795	ko00000,ko00001,ko00002,ko01000,ko03032,ko03400	Bacteria	1MV8Z@1224,1RNHQ@1236,1Y6Z6@135625,COG0847@1,COG0847@2	NA|NA|NA	L	DNA polymerase III is a complex, multichain enzyme responsible for most of the replicative synthesis in bacteria. The epsilon subunit contain the editing function and is a proofreading 3'-5' exonuclease
1_314	339671.Asuc_0874	1.8e-255	888.3	Pasteurellales	der	GO:0000027,GO:0000166,GO:0001882,GO:0001883,GO:0003674,GO:0003824,GO:0003924,GO:0005488,GO:0005515,GO:0005525,GO:0005575,GO:0005622,GO:0005623,GO:0005737,GO:0005829,GO:0006996,GO:0008150,GO:0009987,GO:0016043,GO:0016462,GO:0016787,GO:0016817,GO:0016818,GO:0017076,GO:0017111,GO:0019001,GO:0022607,GO:0022613,GO:0022618,GO:0032549,GO:0032550,GO:0032553,GO:0032555,GO:0032561,GO:0032794,GO:0034622,GO:…	ko:K03977					ko00000,ko03009			Bacteria	1MU9S@1224,1RMSF@1236,1Y7U7@135625,COG1160@1,COG1160@2	NA|NA|NA	S	GTPase that plays an essential role in the late steps of ribosome biogenesis
1_315	862965.PARA_06400	9.5e-45	186.8	Proteobacteria	bm3R1			ko:K09017					ko00000,ko03000			Bacteria	1N461@1224,COG1309@1,COG1309@2	NA|NA|NA	K	Transcriptional regulator, TetR family
1_316	862965.PARA_06390	3.7e-200	704.9	Gammaproteobacteria	viuA												Bacteria	1MWKN@1224,1RNZX@1236,COG1629@1,COG4771@2	NA|NA|NA	P	receptor
1_317	862965.PARA_06380	5.7e-194	684.1	Gammaproteobacteria	ybtP			ko:K06147					ko00000,ko02000	3.A.1.106,3.A.1.109,3.A.1.21	iAPECO1_1312.APECO1_1056,iEC042_1314.EC042_2211,iECNA114_1301.ECNA114_2043,iECS88_1305.ECS88_2035,iETEC_1333.ETEC_2079,iUTI89_1310.UTI89_C2181	Bacteria	1MUBM@1224,1RRPF@1236,COG1132@1,COG1132@2	NA|NA|NA	V	(ABC) transporter
1_318	862965.PARA_06370	1.4e-192	679.5	Gammaproteobacteria	ybtQ			ko:K06147					ko00000,ko02000	3.A.1.106,3.A.1.109,3.A.1.21	Bacteria	1MUBM@1224,1RQ54@1236,COG1132@1,COG1132@2	NA|NA|NA	V	(ABC) transporter
1_319	862965.PARA_06360	2.1e-86	326.2	Bacteria				ko:K08218	ko01501,map01501	M00628			ko00000,ko00001,ko00002,ko02000	2.A.1.25			Bacteria	COG0477@1,COG2814@2	NA|NA|NA	EGP	Major facilitator Superfamily
1_320	221988.MS1579	1.9e-129	469.2	Pasteurellales	sotB	GO:0005575,GO:0005623,GO:0005886,GO:0016020,GO:0044464,GO:0071944	ko:K03445,ko:K08159				ko00000,ko02000	2.A.1.2.15,2.A.1.2.18,2.A.1.2.26	iEcSMS35_1347.EcSMS35_1642,iSF_1195.SF1566	Bacteria	1MU9G@1224,1RPHV@1236,1Y77K@135625,COG0477@1,COG2814@2	NA|NA|NA	EGP	Major facilitator Superfamily
1_321	339671.Asuc_0873	8.7e-70	271.2	Pasteurellales	Z012_02835	GO:0005575,GO:0005623,GO:0005886,GO:0008150,GO:0016020,GO:0032386,GO:0032879,GO:0032880,GO:0033157,GO:0044464,GO:0050789,GO:0051049,GO:0051223,GO:0060341,GO:0065007,GO:0070201,GO:0071944,GO:0090087,GO:0090313,GO:1903533,GO:1903827,GO:1905475	Bacteria	1QHTB@1224,1TFIA@1236,1Y93G@135625,2AUC2@1,31JZV@2	NA|NA|NA
1_322	862965.PARA_13820	1.1e-96	359.4	Pasteurellales	dcd	GO:0003674,GO:0003824,GO:0004170,GO:0005575,GO:0005622,GO:0005623,GO:0005737,GO:0005829,GO:0006139,GO:0006220,GO:0006244,GO:0006253,GO:0006725,GO:0006753,GO:0006793,GO:0006796,GO:0006807,GO:0008150,GO:0008152,GO:0008829,GO:0009056,GO:0009058,GO:0009117,GO:0009141,GO:0009143,GO:0009147,GO:0009149,GO:0009166,GO:0009200,GO:0009204,GO:0009211,GO:0009213,GO:0009219,GO:0009223,GO:0009262,GO:0009264,GO:…	3.5.4.13	ko:K01494	ko00240,ko01100,map00240,map01100	M00053	R00568,R02325	RC00074	ko00000,ko00001,ko00002,ko01000	iPC815.YPO1525	Bacteria	1MV2J@1224,1RMCD@1236,1Y7UY@135625,COG0717@1,COG0717@2	NA|NA|NA	F	Belongs to the dCTP deaminase family
1_323	747.DR93_1027	1.1e-97	362.8	Pasteurellales	udk	GO:0003674,GO:0003824,GO:0004849,GO:0005575,GO:0005622,GO:0005623,GO:0005737,GO:0005829,GO:0006139,GO:0006206,GO:0006213,GO:0006220,GO:0006221,GO:0006222,GO:0006725,GO:0006753,GO:0006793,GO:0006796,GO:0006807,GO:0008150,GO:0008152,GO:0008655,GO:0009058,GO:0009112,GO:0009116,GO:0009117,GO:0009119,GO:0009123,GO:0009124,GO:0009129,GO:0009130,GO:0009156,GO:0009161,GO:0009163,GO:0009165,GO:0009173,GO:…	2.7.1.48	ko:K00876	ko00240,ko00983,ko01100,map00240,map00983,map01100	R00513,R00516,R00517,R00962,R00964,R00967,R00968,R00970,R01548,R01549,R01880,R02091,R02096,R02097,R02327,R02332,R02371,R02372,R08232	RC00002,RC00017	ko00000,ko00001,ko01000		iSBO_1134.SBO_0893	Bacteria	1MWCH@1224,1RNZG@1236,1Y7DH@135625,COG0572@1,COG0572@2	NA|NA|NA	F	Cytidine monophosphokinase
1_324	221988.MS1583	3.3e-173	614.4	Pasteurellales	afuA			ko:K02012	ko02010,map02010	M00190			ko00000,ko00001,ko00002,ko02000	3.A.1.10			Bacteria	1MXZ8@1224,1RPPC@1236,1Y77W@135625,COG1840@1,COG1840@2	NA|NA|NA	P	ABC-type Fe3 transport system, periplasmic component
1_325	221988.MS1585	3e-182	644.4	Pasteurellales			ko:K02012	ko02010,map02010	M00190			ko00000,ko00001,ko00002,ko02000	3.A.1.10			Bacteria	1MXZ8@1224,1RPPC@1236,1Y7RX@135625,COG1840@1,COG1840@2	NA|NA|NA	P	Protein involved in transporter activity and transport
1_326	221988.MS1586	0	1115.9	Pasteurellales	afuB	GO:0005575,GO:0005623,GO:0005886,GO:0016020,GO:0044464,GO:0071944	ko:K02011	ko02010,map02010	M00190			ko00000,ko00001,ko00002,ko02000	3.A.1.10			Bacteria	1MXZZ@1224,1RY3W@1236,1Y7QH@135625,COG1178@1,COG1178@2	NA|NA|NA	P	transport system permease
1_327	747.DR93_1022	2.4e-171	608.2	Pasteurellales	fbpC	GO:0000041,GO:0003674,GO:0003824,GO:0005215,GO:0005381,GO:0006810,GO:0006811,GO:0006812,GO:0006826,GO:0008150,GO:0008324,GO:0015075,GO:0015318,GO:0015399,GO:0015405,GO:0016462,GO:0016787,GO:0016817,GO:0016818,GO:0016887,GO:0017111,GO:0022804,GO:0022857,GO:0022890,GO:0030001,GO:0034220,GO:0034755,GO:0042623,GO:0042626,GO:0043492,GO:0046873,GO:0046915,GO:0051179,GO:0051234,GO:0055085,GO:0098655,GO:…	3.6.3.30	ko:K02010	ko02010,map02010	M00190			ko00000,ko00001,ko00002,ko01000,ko02000	3.A.1.10			Bacteria	1MU3I@1224,1RMTS@1236,1Y83F@135625,COG3842@1,COG3842@2	NA|NA|NA	P	Part of the ABC transporter complex FbpABC involved in Fe(3 ) ions import. Responsible for energy coupling to the transport system
1_328	1433287.X808_21170	1.2e-147	529.3	Pasteurellales	rihB		3.2.2.1	ko:K01239,ko:K01250	ko00230,ko00760,ko01100,map00230,map00760,map01100	R01245,R01273,R01677,R01770,R02143	RC00033,RC00063,RC00122,RC00318,RC00485	ko00000,ko00001,ko01000			Bacteria	1MUIW@1224,1RQ1V@1236,1YAW1@135625,COG1957@1,COG1957@2	NA|NA|NA	G	Purine nucleosidase of cellular organisms UniRef RepID A8GK50_SERP5
1_329	747.DR93_1021	7.7e-135	486.9	Pasteurellales	rsmC	GO:0000154,GO:0001510,GO:0003674,GO:0003824,GO:0005575,GO:0005622,GO:0005623,GO:0005737,GO:0005829,GO:0006139,GO:0006364,GO:0006396,GO:0006725,GO:0006807,GO:0008150,GO:0008152,GO:0008168,GO:0008170,GO:0008173,GO:0008649,GO:0008757,GO:0008990,GO:0009451,GO:0009987,GO:0010467,GO:0016070,GO:0016072,GO:0016435,GO:0016740,GO:0016741,GO:0022613,GO:0031167,GO:0032259,GO:0034470,GO:0034641,GO:0034660,GO:…	2.1.1.172	ko:K00564			R07234	RC00003	ko00000,ko01000,ko03009			Bacteria	1MXE9@1224,1RQCH@1236,1Y7W6@135625,COG2813@1,COG2813@2	NA|NA|NA	J	Specifically methylates the guanine in position 1207 of 16S rRNA in the 30S particle
1_330	1461579.CCNK01000038_gene1748	2.8e-33	148.3	Pasteurellales	holD	GO:0008150,GO:0009314,GO:0009628,GO:0050896	2.7.7.7	ko:K02344	ko00230,ko00240,ko01100,ko03030,ko03430,ko03440,map00230,map00240,map01100,map03030,map03430,map03440	M00260	R00375,R00376,R00377,R00378	RC02795	ko00000,ko00001,ko00002,ko01000,ko03032,ko03400	Bacteria	1RH2F@1224,1S634@1236,1Y902@135625,COG3050@1,COG3050@2	NA|NA|NA	L	DNA polymerase III is a complex, multichain enzyme responsible for most of the replicative synthesis in bacteria. This DNA polymerase also exhibits 3' to 5' exonuclease activity. The exact function of the psi subunit is
1_331	747.DR93_1045	5.6e-183	647.1	Pasteurellales	proA	GO:0003674,GO:0003824,GO:0004350,GO:0005488,GO:0005515,GO:0005575,GO:0005622,GO:0005623,GO:0005737,GO:0005829,GO:0006082,GO:0006520,GO:0006560,GO:0006561,GO:0006807,GO:0008150,GO:0008152,GO:0008652,GO:0009058,GO:0009064,GO:0009084,GO:0009987,GO:0016053,GO:0016491,GO:0016620,GO:0016903,GO:0017144,GO:0018130,GO:0019752,GO:0042802,GO:0043436,GO:0044237,GO:0044238,GO:0044249,GO:0044281,GO:0044283,GO:…	1.2.1.41	ko:K00147	ko00330,ko00332,ko01100,ko01110,ko01130,ko01230,map00330,map00332,map01100,map01110,map01130,map01230	M00015	R03313	RC00684	ko00000,ko00001,ko00002,ko01000	iB21_1397.B21_00243,iECBD_1354.ECBD_3376,iECB_1328.ECB_00240,iECD_1391.ECD_00240,iLJ478.TM0293,iYL1228.KPN_00280,iYO844.BSU13130	Bacteria	1MUGJ@1224,1RMAY@1236,1Y7HN@135625,COG0014@1,COG0014@2	NA|NA|NA	E	Catalyzes the NADPH-dependent reduction of L-glutamate 5-phosphate into L-glutamate 5-semialdehyde and phosphate. The product spontaneously undergoes cyclization to form 1-pyrroline-5- carboxylate
1_332	339671.Asuc_0800	1.1e-74	286.2	Pasteurellales	sodC	GO:0000302,GO:0000303,GO:0000305,GO:0003674,GO:0003824,GO:0004784,GO:0005488,GO:0005507,GO:0005575,GO:0005576,GO:0005615,GO:0005623,GO:0006801,GO:0006950,GO:0006979,GO:0008150,GO:0008152,GO:0008270,GO:0009636,GO:0009987,GO:0010035,GO:0016209,GO:0016491,GO:0016721,GO:0019430,GO:0030288,GO:0030313,GO:0031975,GO:0033554,GO:0034599,GO:0034614,GO:0042221,GO:0042597,GO:0043167,GO:0043169,GO:0044237,GO:…	1.15.1.1	ko:K04565	ko04146,ko04213,ko05014,ko05016,ko05020,map04146,map04213,map05014,map05016,map05020	ko00000,ko00001,ko01000		iEcolC_1368.EcolC_1983	Bacteria	1RGV4@1224,1S6KW@1236,1Y9X3@135625,COG2032@1,COG2032@2	NA|NA|NA	C	Destroys radicals which are normally produced within the cells and which are toxic to biological systems
1_333	339671.Asuc_1707	9.7e-37	159.5	Pasteurellales	secG	GO:0003674,GO:0005215,GO:0005575,GO:0005623,GO:0005886,GO:0006605,GO:0006612,GO:0006613,GO:0006614,GO:0006616,GO:0006810,GO:0006886,GO:0008104,GO:0008150,GO:0008320,GO:0008565,GO:0009987,GO:0015031,GO:0015833,GO:0016020,GO:0016043,GO:0022857,GO:0022884,GO:0031522,GO:0032978,GO:0032991,GO:0033036,GO:0033365,GO:0034613,GO:0042886,GO:0042887,GO:0043952,GO:0044464,GO:0045047,GO:0045184,GO:0046907,GO:…	ko:K03075	ko02024,ko03060,ko03070,map02024,map03060,map03070	M00335			ko00000,ko00001,ko00002,ko02044	3.A.5.1,3.A.5.2		Bacteria	1N8MF@1224,1SD3P@1236,1Y8XY@135625,COG1314@1,COG1314@2	NA|NA|NA	U	Preprotein translocase subunit SecG
1_334	339671.Asuc_1706	0	1099.3	Pasteurellales	topB	GO:0003674,GO:0003824,GO:0003916,GO:0003917,GO:0006139,GO:0006259,GO:0006310,GO:0006725,GO:0006807,GO:0007049,GO:0007059,GO:0008150,GO:0008152,GO:0009987,GO:0016853,GO:0022402,GO:0034641,GO:0043170,GO:0044237,GO:0044238,GO:0044260,GO:0046483,GO:0051304,GO:0071704,GO:0090304,GO:0140097,GO:1901360	5.99.1.2	ko:K03169					ko00000,ko01000,ko03032			Bacteria	1MUFZ@1224,1RN4X@1236,1Y6TK@135625,COG0550@1,COG0550@2	NA|NA|NA	L	Releases the supercoiling and torsional tension of DNA, which is introduced during the DNA replication and transcription, by transiently cleaving and rejoining one strand of the DNA duplex. Introduces a single-strand break via transesterification at a target site in duplex DNA. The scissile phosphodiester is attacked by the catalytic tyrosine of the enzyme, resulting in the formation of a DNA-(5'…
1_335	1432056.X781_15770	2.4e-33	147.9	Pasteurellales	yciI	GO:0005575,GO:0005622,GO:0005623,GO:0005737,GO:0005829,GO:0044424,GO:0044444,GO:0044464	ko:K05527,ko:K09780				ko00000,ko03000			Bacteria	1MZ9Z@1224,1S8UC@1236,1Y8UI@135625,COG2350@1,COG2350@2	NA|NA|NA	S	YCII-related domain
1_336	221988.MS0736	1.8e-62	245.4	Pasteurellales	yciA	GO:0003674,GO:0003824,GO:0005575,GO:0005622,GO:0005623,GO:0005737,GO:0005829,GO:0006082,GO:0006139,GO:0006163,GO:0006629,GO:0006631,GO:0006637,GO:0006725,GO:0006732,GO:0006753,GO:0006790,GO:0006793,GO:0006796,GO:0006807,GO:0008150,GO:0008152,GO:0009117,GO:0009150,GO:0009259,GO:0009987,GO:0016289,GO:0016787,GO:0016788,GO:0016790,GO:0019637,GO:0019693,GO:0019752,GO:0032787,GO:0033865,GO:0033875,GO:…	ko:K10806	ko01040,map01040			ko00000,ko00001,ko01000,ko01004		Bacteria	1MZAZ@1224,1SA9N@1236,1Y8IS@135625,COG1607@1,COG1607@2	NA|NA|NA	I	Thioesterase superfamily
1_337	221988.MS0737	1.2e-73	282.7	Pasteurellales	ispZ	GO:0005575,GO:0005623,GO:0005886,GO:0005887,GO:0016020,GO:0016021,GO:0031224,GO:0031226,GO:0044425,GO:0044459,GO:0044464,GO:0071944	ko:K06190					ko00000				Bacteria	1NWIZ@1224,1RQAB@1236,1Y8JB@135625,COG2917@1,COG2917@2	NA|NA|NA	D	probably involved in intracellular septation
1_338	339671.Asuc_0883	3.6e-44	185.3	Pasteurellales	Z012_09020												Bacteria	1QHT4@1224,1TFI1@1236,1Y92K@135625,2A30P@1,32HXG@2	NA|NA|NA
1_339	1095749.HMPREF1052_0514	1.4e-78	299.3	Pasteurellales	ompW	GO:0005575,GO:0005623,GO:0009279,GO:0016020,GO:0019867,GO:0030312,GO:0030313,GO:0031975,GO:0044462,GO:0044464,GO:0071944	ko:K07275					ko00000				Bacteria	1NUZJ@1224,1RRRC@1236,1Y7W1@135625,COG3047@1,COG3047@2	NA|NA|NA	M	Outer membrane protein W
1_340	339671.Asuc_0884	3.2e-218	764.6	Pasteurellales	recN	GO:0000724,GO:0000725,GO:0005575,GO:0005622,GO:0005623,GO:0006139,GO:0006259,GO:0006281,GO:0006302,GO:0006310,GO:0006725,GO:0006807,GO:0006950,GO:0006974,GO:0007154,GO:0008150,GO:0008152,GO:0009295,GO:0009314,GO:0009432,GO:0009605,GO:0009628,GO:0009987,GO:0009991,GO:0031668,GO:0033554,GO:0034641,GO:0043170,GO:0043226,GO:0043228,GO:0043229,GO:0043232,GO:0043590,GO:0044237,GO:0044238,GO:0044260,GO:…	ko:K03631					ko00000,ko03400			Bacteria	1MUNP@1224,1RNPZ@1236,1Y6WN@135625,COG0497@1,COG0497@2	NA|NA|NA	L	May be involved in recombinational repair of damaged DNA
1_341	339671.Asuc_0885	6.3e-136	490.3	Pasteurellales	nadK	GO:0000166,GO:0003674,GO:0003824,GO:0003951,GO:0005488,GO:0005524,GO:0005575,GO:0005622,GO:0005623,GO:0005737,GO:0005829,GO:0006139,GO:0006725,GO:0006732,GO:0006733,GO:0006739,GO:0006741,GO:0006753,GO:0006766,GO:0006767,GO:0006769,GO:0006793,GO:0006796,GO:0006807,GO:0008144,GO:0008150,GO:0008152,GO:0008976,GO:0009058,GO:0009108,GO:0009117,GO:0009165,GO:0009820,GO:0009987,GO:0016301,GO:0016310,GO:…	2.7.1.23	ko:K00858	ko00760,ko01100,map00760,map01100	R00104	RC00002,RC00078	ko00000,ko00001,ko01000		iEcSMS35_1347.EcSMS35_2767,iHN637.CLJU_RS05480,iLJ478.TM1733,iSB619.SA_RS04895	Bacteria	1MUBC@1224,1RP84@1236,1Y72Z@135625,COG0061@1,COG0061@2	NA|NA|NA	F	Involved in the regulation of the intracellular balance of NAD and NADP, and is a key enzyme in the biosynthesis of NADP. Catalyzes specifically the phosphorylation on 2'-hydroxyl of the adenosine moiety of NAD to yield NADP
1_342	339671.Asuc_0886	5e-57	227.6	Pasteurellales	grpE	GO:0000166,GO:0000774,GO:0001871,GO:0003674,GO:0005488,GO:0005515,GO:0005575,GO:0005618,GO:0005622,GO:0005623,GO:0005737,GO:0005829,GO:0006457,GO:0006950,GO:0007154,GO:0008150,GO:0009266,GO:0009267,GO:0009408,GO:0009605,GO:0009628,GO:0009986,GO:0009987,GO:0009991,GO:0016043,GO:0017076,GO:0019904,GO:0022607,GO:0030234,GO:0030246,GO:0030247,GO:0030312,GO:0030554,GO:0031667,GO:0031668,GO:0031669,GO:…	ko:K03687					ko00000,ko03029,ko03110			Bacteria	1RH8T@1224,1S5W5@1236,1Y8CZ@135625,COG0576@1,COG0576@2	NA|NA|NA	O	Participates actively in the response to hyperosmotic and heat shock by preventing the aggregation of stress-denatured proteins, in association with DnaK and GrpE. It is the nucleotide exchange factor for DnaK and may function as a thermosensor. Unfolded proteins bind initially to DnaJ
1_343	862965.PARA_13310	0	1244.2	Pasteurellales	rlmL	GO:0000154,GO:0001510,GO:0003674,GO:0003824,GO:0005575,GO:0005622,GO:0005623,GO:0005737,GO:0005829,GO:0006139,GO:0006364,GO:0006396,GO:0006399,GO:0006400,GO:0006725,GO:0006807,GO:0008033,GO:0008150,GO:0008152,GO:0008168,GO:0008170,GO:0008173,GO:0008175,GO:0008649,GO:0008757,GO:0008990,GO:0009451,GO:0009987,GO:0010467,GO:0016070,GO:0016072,GO:0016423,GO:0016435,GO:0016740,GO:0016741,GO:0022613,GO:…	2.1.1.173,2.1.1.191,2.1.1.264,2.1.1.72	ko:K00571,ko:K06969,ko:K07444,ko:K12297	R07234	RC00003	ko00000,ko01000,ko02048,ko03009		Bacteria	1MUQM@1224,1RNMH@1236,1Y7MW@135625,COG0116@1,COG0116@2,COG1092@1,COG1092@2	NA|NA|NA	J	Specifically methylates the guanine in position 2445 (m2G2445) and the guanine in position 2069 (m7G2069) of 23S rRNA
1_344	339671.Asuc_1782	2.4e-101	375.6	Pasteurellales	znuA	GO:0000041,GO:0003674,GO:0005488,GO:0005575,GO:0005623,GO:0006810,GO:0006811,GO:0006812,GO:0006829,GO:0008150,GO:0008270,GO:0030001,GO:0042597,GO:0043167,GO:0043169,GO:0044464,GO:0046872,GO:0046914,GO:0051179,GO:0051234,GO:0070838,GO:0072511	ko:K09815	ko02010,map02010	M00242			ko00000,ko00001,ko00002,ko02000	3.A.1.15.3,3.A.1.15.5	iECs_1301.ECs2567,iEcSMS35_1347.EcSMS35_1329,iPC815.YPO2061,iZ_1308.Z2909	Bacteria	1QTTI@1224,1RMRJ@1236,1Y6S6@135625,COG4531@1,COG4531@2	NA|NA|NA	P	High-affinity zinc uptake system protein znuA
1_345	948565.AFFP02000006_gene235	1.7e-121	442.2	Pasteurellales	ygdL	GO:0003674,GO:0003824,GO:0005488,GO:0006139,GO:0006396,GO:0006399,GO:0006400,GO:0006725,GO:0006807,GO:0008033,GO:0008150,GO:0008152,GO:0009451,GO:0009987,GO:0010467,GO:0016070,GO:0016829,GO:0016835,GO:0016836,GO:0030955,GO:0031402,GO:0031420,GO:0034470,GO:0034641,GO:0034660,GO:0043167,GO:0043169,GO:0043170,GO:0043412,GO:0044237,GO:0044238,GO:0046483,GO:0046872,GO:0061503,GO:0061504,GO:0071704,GO:…	2.7.7.73,2.7.7.80	ko:K03148,ko:K21029,ko:K22132	ko00730,ko01100,ko04122,map00730,map01100,map04122	R07459	RC00043	ko00000,ko00001,ko01000,ko03016		Bacteria	1MWXR@1224,1RMT3@1236,1Y6RI@135625,COG1179@1,COG1179@2	NA|NA|NA	H	Dinucleotide-utilizing enzymes involved in molybdopterin and thiamine biosynthesis family 1
1_346	1028805.GGC_1751	3.2e-150	538.1	Pasteurellales	mltA	GO:0000270,GO:0003674,GO:0003824,GO:0004553,GO:0005575,GO:0005623,GO:0005886,GO:0005887,GO:0006022,GO:0006026,GO:0006027,GO:0006807,GO:0008150,GO:0008152,GO:0008933,GO:0009056,GO:0009057,GO:0009253,GO:0009279,GO:0016020,GO:0016021,GO:0016740,GO:0016757,GO:0016787,GO:0016798,GO:0019867,GO:0030203,GO:0030288,GO:0030312,GO:0030313,GO:0031224,GO:0031226,GO:0031975,GO:0042597,GO:0043170,GO:0044425,GO:…	ko:K08304					ko00000,ko01000,ko01011	GH102	iECABU_c1320.ECABU_c30840	Bacteria	1MXD4@1224,1RP7K@1236,1Y7NB@135625,COG2821@1,COG2821@2	NA|NA|NA	M	Murein-degrading enzyme. May play a role in recycling of muropeptides during cell elongation and or cell division
1_347	747.DR93_1118	5.7e-185	653.7	Pasteurellales	argD	GO:0003674,GO:0003824,GO:0003992,GO:0005488,GO:0005515,GO:0006082,GO:0006520,GO:0006525,GO:0006526,GO:0006553,GO:0006591,GO:0006807,GO:0008144,GO:0008150,GO:0008152,GO:0008483,GO:0008652,GO:0009016,GO:0009058,GO:0009064,GO:0009066,GO:0009067,GO:0009084,GO:0009085,GO:0009089,GO:0009987,GO:0016053,GO:0016740,GO:0016769,GO:0019752,GO:0019842,GO:0030170,GO:0033359,GO:0036094,GO:0042450,GO:0042802,GO:…	2.6.1.11,2.6.1.17	ko:K00821	ko00220,ko00300,ko01100,ko01110,ko01120,ko01130,ko01210,ko01230,map00220,map00300,map01100,map01110,map01120,map01130,map01210,map01230	M00016,M00028,M00845	R02283,R04475	RC00006,RC00062	ko00000,ko00001,ko00002,ko01000,ko01007	iSFV_1184.SFV_3365,iSF_1195.SF3378,iSFxv_1172.SFxv_3689,iSSON_1240.SSON_3490,iS_1188.S4385	Bacteria	1MV3C@1224,1RMV1@1236,1Y6Z4@135625,COG4992@1,COG4992@2	NA|NA|NA	E	acetylornithine aminotransferase
1_348	205914.HS_0276	2.4e-246	857.8	Pasteurellales	tldD	GO:0005575,GO:0005622,GO:0005623,GO:0005737,GO:0005829,GO:0006508,GO:0006807,GO:0008150,GO:0008152,GO:0019538,GO:0043170,GO:0044238,GO:0044424,GO:0044444,GO:0044464,GO:0071704,GO:1901564	ko:K03568					ko00000,ko01002			Bacteria	1MUSK@1224,1RMA5@1236,1Y6TX@135625,COG0312@1,COG0312@2	NA|NA|NA	S	Zn-dependent proteases and their inactivated
1_349	221988.MS0778	1.5e-248	865.1	Pasteurellales	rng	GO:0003674,GO:0003824,GO:0004518,GO:0004540,GO:0005575,GO:0005622,GO:0005623,GO:0005737,GO:0005856,GO:0006139,GO:0006364,GO:0006396,GO:0006725,GO:0006807,GO:0008150,GO:0008152,GO:0008996,GO:0009987,GO:0010467,GO:0016070,GO:0016072,GO:0016787,GO:0016788,GO:0022613,GO:0034470,GO:0034641,GO:0034660,GO:0042254,GO:0043170,GO:0043226,GO:0043228,GO:0043229,GO:0043232,GO:0044085,GO:0044237,GO:0044238,GO:…	ko:K08301					ko00000,ko01000,ko03009,ko03019		Bacteria	1MV65@1224,1RMIW@1236,1Y80F@135625,COG1530@1,COG1530@2	NA|NA|NA	J	Ribonuclease G
1_350	339671.Asuc_0909	3.7e-171	607.4	Pasteurellales	cmoB	GO:0002097,GO:0002098,GO:0003674,GO:0003824,GO:0005488,GO:0005515,GO:0005575,GO:0005622,GO:0005623,GO:0005737,GO:0006139,GO:0006396,GO:0006399,GO:0006400,GO:0006725,GO:0006807,GO:0008033,GO:0008150,GO:0008152,GO:0008168,GO:0008757,GO:0009451,GO:0009987,GO:0010467,GO:0016043,GO:0016070,GO:0016740,GO:0016741,GO:0016765,GO:0022607,GO:0032259,GO:0034470,GO:0034641,GO:0034660,GO:0042802,GO:0043170,GO:…	ko:K15257					ko00000,ko01000,ko03016			Bacteria	1MVSK@1224,1RMQY@1236,1Y7TD@135625,COG0500@1,COG0500@2	NA|NA|NA	J	Catalyzes carboxymethyl transfer from carboxy-S- adenosyl-L-methionine (Cx-SAM) to 5-hydroxyuridine (ho5U) to form 5-carboxymethoxyuridine (cmo5U) at position 34 in tRNAs
1_351	339671.Asuc_0952	1e-212	746.1	Pasteurellales	pepA	GO:0001073,GO:0003674,GO:0003676,GO:0003677,GO:0003824,GO:0004177,GO:0005488,GO:0005515,GO:0005575,GO:0005622,GO:0005623,GO:0005737,GO:0005739,GO:0006139,GO:0006259,GO:0006276,GO:0006310,GO:0006351,GO:0006355,GO:0006508,GO:0006518,GO:0006725,GO:0006807,GO:0008150,GO:0008152,GO:0008233,GO:0008238,GO:0009056,GO:0009058,GO:0009059,GO:0009889,GO:0009987,GO:0010467,GO:0010468,GO:0010556,GO:0016070,GO:…	3.4.11.1,3.4.11.23	ko:K01255,ko:K07751	ko00480,ko01100,map00480,map01100	R00899,R04951	RC00096,RC00141	ko00000,ko00001,ko01000,ko01002		Bacteria	1MUF9@1224,1RNM1@1236,1Y76A@135625,COG0260@1,COG0260@2	NA|NA|NA	E	Presumably involved in the processing and regular turnover of intracellular proteins. Catalyzes the removal of unsubstituted N-terminal amino acids from various peptides
1_352	758.BBIX01000009_gene1672	1.1e-145	523.1	Pasteurellales	lptF	GO:0003674,GO:0003824,GO:0005215,GO:0005319,GO:0005575,GO:0005623,GO:0005886,GO:0006810,GO:0006869,GO:0008150,GO:0010876,GO:0015221,GO:0015399,GO:0015405,GO:0015437,GO:0015920,GO:0016020,GO:0016021,GO:0016462,GO:0016787,GO:0016817,GO:0016818,GO:0016887,GO:0017111,GO:0022804,GO:0022857,GO:0022884,GO:0031224,GO:0032991,GO:0033036,GO:0034040,GO:0042623,GO:0042626,GO:0043190,GO:0043492,GO:0044425,GO:…	ko:K07091,ko:K11720	ko02010,map02010	M00320			ko00000,ko00001,ko00002,ko02000	1.B.42.1		iECED1_1282.ECED1_5114,iUMNK88_1353.UMNK88_5207	Bacteria	1MUF2@1224,1RMN5@1236,1Y7TG@135625,COG0795@1,COG0795@2	NA|NA|NA	S	Lipopolysaccharide export system permease protein LptF
1_353	1461579.CCNK01000031_gene1071	3.8e-172	610.9	Pasteurellales	lptG	GO:0005575,GO:0005623,GO:0005886,GO:0006810,GO:0006869,GO:0008150,GO:0010876,GO:0015920,GO:0016020,GO:0016021,GO:0031224,GO:0032991,GO:0033036,GO:0043190,GO:0044425,GO:0044459,GO:0044464,GO:0051179,GO:0051234,GO:0071702,GO:0071944,GO:0098533,GO:0098796,GO:0098797,GO:1901264,GO:1902494,GO:1902495,GO:1904949,GO:1990351	ko:K11720	ko02010,map02010	M00320			ko00000,ko00001,ko00002,ko02000	1.B.42.1		iSSON_1240.SSON_4447	Bacteria	1MVW3@1224,1RM8H@1236,1Y7UZ@135625,COG0795@1,COG0795@2	NA|NA|NA	S	Lipopolysaccharide export system permease protein lptG of Gammaproteobacteria UniRef RepID
1_354	339671.Asuc_0751	1.9e-191	675.2	Pasteurellales	yfjD	GO:0005575,GO:0005623,GO:0005886,GO:0016020,GO:0044464,GO:0071944	ko:K03699					ko00000,ko02042			Bacteria	1NZ99@1224,1RNCE@1236,1Y6QD@135625,COG4536@1,COG4536@2	NA|NA|NA	P	Mg2 and Co2 transporter CorB
1_355	339671.Asuc_0752	3e-73	282	Pasteurellales	ypjD	GO:0005575,GO:0005623,GO:0005886,GO:0016020,GO:0044464,GO:0071944						Bacteria	1R3YD@1224,1RPUQ@1236,1Y74R@135625,COG4137@1,COG4137@2	NA|NA|NA	S	transport system, permease component
1_356	221988.MS0519	1.6e-215	755.4	Pasteurellales	ffh	GO:0000166,GO:0001882,GO:0001883,GO:0003674,GO:0003824,GO:0003924,GO:0005488,GO:0005525,GO:0005575,GO:0005618,GO:0005622,GO:0005623,GO:0005737,GO:0005829,GO:0005886,GO:0006605,GO:0006612,GO:0006810,GO:0006886,GO:0008104,GO:0008150,GO:0015031,GO:0015833,GO:0016020,GO:0016462,GO:0016787,GO:0016817,GO:0016818,GO:0017076,GO:0017111,GO:0019001,GO:0030312,GO:0032549,GO:0032550,GO:0032553,GO:0032555,GO:…	3.6.5.4	ko:K03106	ko02024,ko03060,ko03070,map02024,map03060,map03070	M00335			ko00000,ko00001,ko00002,ko01000,ko02044	3.A.5.1,3.A.5.2,3.A.5.7,3.A.5.8,3.A.5.9	Bacteria	1MVIA@1224,1RMU9@1236,1Y7IZ@135625,COG0541@1,COG0541@2	NA|NA|NA	U	Involved in targeting and insertion of nascent membrane proteins into the cytoplasmic membrane. Binds to the hydrophobic signal sequence of the ribosome-nascent chain (RNC) as it emerges from the ribosomes. The SRP-RNC complex is then targeted to the cytoplasmic membrane where it interacts with the SRP receptor FtsY. Interaction with FtsY leads to the transfer of the RNC complex to the Sec transl…
1_357	221988.MS0366	1.4e-27	129.4	Pasteurellales												Bacteria	1QHTT@1224,1TFIW@1236,1Y95W@135625,2AUC9@1,31K03@2	NA|NA|NA	M	Acts as a multifunctional adhesin involved in direct interactions with host epithelial cells and host proteins
1_358	1051985.l11_18710	2.3e-81	308.5	Neisseriales	hemO		1.14.99.58	ko:K07215	ko00860,map00860			ko00000,ko00001,ko01000			Bacteria	1RFYK@1224,2KQBM@206351,2VP9A@28216,COG3230@1,COG3230@2	NA|NA|NA	P	Heme oxygenase
1_359	1095749.HMPREF1052_0714	2e-156	558.5	Pasteurellales	era	GO:0000166,GO:0001882,GO:0001883,GO:0003674,GO:0003676,GO:0003723,GO:0003824,GO:0003924,GO:0005488,GO:0005525,GO:0005575,GO:0005622,GO:0005623,GO:0005737,GO:0005829,GO:0005886,GO:0006464,GO:0006468,GO:0006793,GO:0006796,GO:0006807,GO:0008150,GO:0008152,GO:0009898,GO:0009987,GO:0016020,GO:0016310,GO:0016462,GO:0016787,GO:0016817,GO:0016818,GO:0017076,GO:0017111,GO:0019001,GO:0019538,GO:0019843,GO:…	ko:K03595					ko00000,ko03009,ko03029			Bacteria	1MUKT@1224,1RN3A@1236,1Y7ZU@135625,COG1159@1,COG1159@2	NA|NA|NA	S	An essential GTPase that binds both GDP and GTP, with rapid nucleotide exchange. Plays a role in 16S rRNA processing and 30S ribosomal subunit biogenesis and possibly also in cell cycle regulation and energy metabolism
1_360	339671.Asuc_0580	3.1e-95	354.8	Pasteurellales	rnc	GO:0000287,GO:0003674,GO:0003676,GO:0003723,GO:0003725,GO:0003824,GO:0004518,GO:0004519,GO:0004521,GO:0004525,GO:0004540,GO:0005488,GO:0005515,GO:0005575,GO:0005622,GO:0005623,GO:0005737,GO:0005829,GO:0006139,GO:0006364,GO:0006396,GO:0006397,GO:0006725,GO:0006807,GO:0008150,GO:0008152,GO:0009987,GO:0010467,GO:0016070,GO:0016071,GO:0016072,GO:0016787,GO:0016788,GO:0016891,GO:0016893,GO:0019899,GO:…	3.1.26.3	ko:K03685	ko03008,ko05205,map03008,map05205		ko00000,ko00001,ko01000,ko03009,ko03019,ko03036	Bacteria	1MUQ6@1224,1RN0C@1236,1Y7NI@135625,COG0571@1,COG0571@2	NA|NA|NA	J	Digests double-stranded RNA. Involved in the processing of primary rRNA transcript to yield the immediate precursors to the large and small rRNAs (23S and 16S). Processes some mRNAs, and tRNAs when they are encoded in the rRNA operon. Processes pre- crRNA and tracrRNA of type II CRISPR loci if present in the organism
1_361	339671.Asuc_0579	6.5e-174	616.7	Pasteurellales	lepB	GO:0003674,GO:0003824,GO:0004175,GO:0004252,GO:0005488,GO:0005575,GO:0005623,GO:0005886,GO:0005887,GO:0006465,GO:0006508,GO:0006518,GO:0006807,GO:0008150,GO:0008152,GO:0008233,GO:0008236,GO:0009987,GO:0010467,GO:0015643,GO:0016020,GO:0016021,GO:0016485,GO:0016787,GO:0017171,GO:0019538,GO:0031224,GO:0031226,GO:0034641,GO:0043170,GO:0043603,GO:0044237,GO:0044238,GO:0044260,GO:0044267,GO:0044425,GO:…	3.4.21.89	ko:K03100	ko02024,ko03060,map02024,map03060		ko00000,ko00001,ko01000,ko01002		Bacteria	1MXUF@1224,1RMHI@1236,1Y7YN@135625,COG0681@1,COG0681@2	NA|NA|NA	U	Belongs to the peptidase S26 family
1_362	228399.appser1_6020	0	1131.3	Pasteurellales	lepA	GO:0000166,GO:0001882,GO:0001883,GO:0003674,GO:0003676,GO:0003723,GO:0003746,GO:0003824,GO:0003924,GO:0005488,GO:0005515,GO:0005525,GO:0005575,GO:0005622,GO:0005623,GO:0005737,GO:0005829,GO:0005886,GO:0006412,GO:0006414,GO:0006518,GO:0006807,GO:0006950,GO:0006970,GO:0008135,GO:0008150,GO:0008152,GO:0009058,GO:0009059,GO:0009266,GO:0009268,GO:0009409,GO:0009628,GO:0009651,GO:0009987,GO:0010467,GO:…	ko:K03596	ko05134,map05134			ko00000,ko00001			Bacteria	1MVZA@1224,1RPFB@1236,1Y82A@135625,COG0481@1,COG0481@2	NA|NA|NA	M	Required for accurate and efficient protein synthesis under certain stress conditions. May act as a fidelity factor of the translation reaction, by catalyzing a one-codon backward translocation of tRNAs on improperly translocated ribosomes. Back- translocation proceeds from a post-translocation (POST) complex to a pre-translocation (PRE) complex, thus giving elongation factor G a second chance to…
1_363	228399.appser1_9360	2.2e-203	714.9	Pasteurellales	abgA			ko:K12940					ko00000,ko01002			Bacteria	1MUIV@1224,1RRJI@1236,1Y81I@135625,COG1473@1,COG1473@2	NA|NA|NA	S	Protein involved in hydrolase activity and metabolic process
1_364	228399.appser1_9370	2.5e-202	711.4	Pasteurellales	GO:0006810,GO:0006811,GO:0006820,GO:0006835,GO:0008150,GO:0015711,GO:0015740,GO:0015849,GO:0046942,GO:0051179,GO:0051234,GO:0071702	ko:K03326					ko00000,ko02000	2.A.61.1			Bacteria	1NVYD@1224,1RYSA@1236,1Y6V2@135625,COG3069@1,COG3069@2	NA|NA|NA	C	C4-dicarboxylate transporter
1_365	228399.appser1_20620	6.6e-57	226.9	Pasteurellales	yjiG												Bacteria	1REB2@1224,1S206@1236,1Y8HD@135625,COG0700@1,COG0700@2	NA|NA|NA	S	Nucleoside recognition
1_366	228399.appser1_20630	1.9e-86	325.5	Pasteurellales	yjiH												Bacteria	1NP3U@1224,1RNFQ@1236,1Y8BK@135625,COG3366@1,COG3366@2	NA|NA|NA	S	Nucleoside recognition
1_367	228399.appser1_9380	1.9e-103	382.1	Pasteurellales	pepE	GO:0003674,GO:0003824,GO:0006508,GO:0006807,GO:0008150,GO:0008152,GO:0008233,GO:0016787,GO:0019538,GO:0043170,GO:0044238,GO:0071704,GO:0140096,GO:1901564	3.4.13.21	ko:K05995					ko00000,ko01000,ko01002			Bacteria	1NBN5@1224,1RYUM@1236,1Y6Y0@135625,COG3340@1,COG3340@2	NA|NA|NA	E	Hydrolyzes dipeptides containing N-terminal aspartate residues. May play a role in allowing the cell to use peptide aspartate to spare carbon otherwise required for the synthesis of the aspartate family of amino acids
1_368	221988.MS1555	2.5e-160	571.6	Pasteurellales		3.5.1.6,3.5.1.87	ko:K06016	ko00240,ko01100,map00240,map01100	M00046	R00905,R04666	RC00096	ko00000,ko00001,ko00002,ko01000		Bacteria	1MVUX@1224,1RPPD@1236,1Y7ID@135625,COG0624@1,COG0624@2	NA|NA|NA	E	Peptidase family M20/M25/M40
1_369	1449050.JNLE01000003_gene3692	3.8e-193	681	Clostridiaceae	bglC		3.2.1.86	ko:K01223	ko00010,ko00500,map00010,map00500	R00839,R05133,R05134	RC00049,RC00171,RC00714	ko00000,ko00001,ko01000	GT1		Bacteria	1TP19@1239,2485V@186801,36DZU@31979,COG2723@1,COG2723@2	NA|NA|NA	G	Belongs to the glycosyl hydrolase 1 family
1_370	1140002.I570_00793	3e-161	575.1	Enterococcaceae			ko:K02755,ko:K02756,ko:K02757,ko:K02777	ko00010,ko00500,ko00520,ko02026,ko02060,ko05111,map00010,map00500,map00520,map02026,map02060,map05111	M00265,M00266,M00268,M00270,M00271,M00272,M00303,M00806	R02738,R02780,R04111,R04394,R05132,R08559	RC00017,RC03206	ko00000,ko00001,ko00002,ko01000,ko02000	4.A.1.1.1,4.A.1.2.11,4.A.1.2.2,4.A.1.2.5,4.A.1.2.6	Bacteria	1TP5X@1239,4AZSX@81852,4HA0I@91061,COG1263@1,COG1263@2,COG1264@1,COG1264@2,COG2190@1,COG2190@2	NA|NA|NA	G	PTS system
1_371	205914.HS_0216	1.7e-10	71.2	Pasteurellales	mloA												Bacteria	1MV69@1224,1RRCR@1236,1Y82P@135625,COG3177@1,COG3177@2	NA|NA|NA	H	Adenylyltransferase that mediates the addition of adenosine 5'-monophosphate (AMP) to specific residues of target proteins
1_372	1316932.MHH_c06340	8.2e-08	62.4	Pasteurellales												Bacteria	1QI66@1224,1TG00@1236,1YAJ4@135625,2AUNR@1,31KBM@2	NA|NA|NA
1_373	1316932.MHH_c18680	2.7e-30	137.9	Bacteria	yacB			ko:K19092					ko00000,ko02048			Bacteria	COG3668@1,COG3668@2	NA|NA|NA	D	Plasmid stabilization system
1_374	1095749.HMPREF1052_0988	0	2243.8	Pasteurellales	hrpA	GO:0003674,GO:0003724,GO:0003824,GO:0004004,GO:0004386,GO:0006139,GO:0006396,GO:0006397,GO:0006725,GO:0006807,GO:0008026,GO:0008150,GO:0008152,GO:0008186,GO:0009451,GO:0009987,GO:0010467,GO:0016070,GO:0016071,GO:0016462,GO:0016787,GO:0016817,GO:0016818,GO:0016887,GO:0017111,GO:0034641,GO:0042623,GO:0043170,GO:0043412,GO:0044237,GO:0044238,GO:0046483,GO:0070035,GO:0071704,GO:0090304,GO:0140098,GO:…	3.6.4.13	ko:K03578					ko00000,ko01000			Bacteria	1MUEQ@1224,1RMU1@1236,1Y6YG@135625,COG1643@1,COG1643@2	NA|NA|NA	L	helicase HrpA
1_375	205914.HS_0993	5.1e-46	190.7	Pasteurellales	yeaL	GO:0005575,GO:0005623,GO:0005886,GO:0016020,GO:0044464,GO:0071944						Bacteria	1RIXF@1224,1T1DV@1236,1Y8KC@135625,COG2707@1,COG2707@2	NA|NA|NA	S	UPF0756 membrane protein
1_376	339671.Asuc_1150	4.8e-123	447.6	Pasteurellales			ko:K07088					ko00000				Bacteria	1N916@1224,1SNRM@1236,1Y6R7@135625,COG0679@1,COG0679@2	NA|NA|NA	S	Membrane transport protein
1_377	1461579.CCNK01000027_gene916	7.8e-134	484.2	Pasteurellales	oppA2	GO:0005575,GO:0005623,GO:0030288,GO:0030313,GO:0031975,GO:0042597,GO:0044464	ko:K02035,ko:K15580	ko01501,ko02010,ko02024,map01501,map02010,map02024	M00239,M00439		ko00000,ko00001,ko00002,ko02000	3.A.1.5,3.A.1.5.1,3.A.1.5.18,3.A.1.5.19,3.A.1.5.25	Bacteria	1P91R@1224,1RN57@1236,1Y77A@135625,COG4166@1,COG4166@2	NA|NA|NA	E	ABC-type oligopeptide transport system, periplasmic component
1_378	339671.Asuc_1369	2.7e-143	515	Pasteurellales	degS	GO:0003674,GO:0003824,GO:0004175,GO:0004252,GO:0005488,GO:0005515,GO:0005575,GO:0005623,GO:0005886,GO:0005887,GO:0006457,GO:0006508,GO:0006515,GO:0006807,GO:0006950,GO:0006979,GO:0008150,GO:0008152,GO:0008233,GO:0008236,GO:0009056,GO:0009057,GO:0009266,GO:0009408,GO:0009628,GO:0009897,GO:0009986,GO:0009987,GO:0010033,GO:0016020,GO:0016021,GO:0016787,GO:0017171,GO:0019538,GO:0030163,GO:0030288,GO:…	3.4.21.107	ko:K04691,ko:K04771,ko:K04772	ko01503,ko02020,map01503,map02020	M00728			ko00000,ko00001,ko00002,ko01000,ko01002,ko03110	Bacteria	1MU63@1224,1RN9T@1236,1Y6X5@135625,COG0265@1,COG0265@2	NA|NA|NA	O	Trypsin-like serine proteases, typically periplasmic, contain C-terminal PDZ domain
1_379	339671.Asuc_1368	6.7e-156	557	Pasteurellales	ribD	GO:0000166,GO:0003674,GO:0003824,GO:0005488,GO:0006139,GO:0006725,GO:0006766,GO:0006767,GO:0006771,GO:0006807,GO:0008150,GO:0008152,GO:0008703,GO:0008835,GO:0009058,GO:0009110,GO:0009231,GO:0009451,GO:0009987,GO:0016070,GO:0016491,GO:0016614,GO:0016616,GO:0016787,GO:0016810,GO:0016814,GO:0017144,GO:0018130,GO:0019239,GO:0034641,GO:0036094,GO:0042364,GO:0042726,GO:0042727,GO:0043170,GO:0043412,GO:…	1.1.1.193,3.5.4.26	ko:K11752	ko00740,ko01100,ko01110,ko02024,map00740,map01100,map01110,map02024	M00125	R03458,R03459	RC00204,RC00933	ko00000,ko00001,ko00002,ko01000	iB21_1397.B21_00366,iECBD_1354.ECBD_3247,iECB_1328.ECB_00362,iECD_1391.ECD_00362,iECED1_1282.ECED1_0437,iECNA114_1301.ECNA114_0391,iECSF_1327.ECSF_0374,iEcolC_1368.EcolC_3219,iJN746.PP_0514,iLF82_1304.LF82_1880,iNRG857_1313.NRG857_01945,iYL1228.KPN_00366,ic_1306.c0524	Bacteria	1MUWT@1224,1RN2M@1236,1Y70X@135625,COG0117@1,COG0117@2,COG1985@1,COG1985@2	NA|NA|NA	H	Converts 2,5-diamino-6-(ribosylamino)-4(3h)-pyrimidinone 5'-phosphate into 5-amino-6-(ribosylamino)-2,4(1h,3h)- pyrimidinedione 5'-phosphate
1_380	339671.Asuc_1367	2.2e-65	255	Pasteurellales	nrdR	GO:0000166,GO:0003674,GO:0003676,GO:0003677,GO:0003690,GO:0005488,GO:0005524,GO:0005575,GO:0005622,GO:0005623,GO:0005737,GO:0005829,GO:0006355,GO:0008144,GO:0008150,GO:0009889,GO:0009890,GO:0009892,GO:0010468,GO:0010556,GO:0010558,GO:0010605,GO:0010629,GO:0017076,GO:0019219,GO:0019222,GO:0030554,GO:0031323,GO:0031324,GO:0031326,GO:0031327,GO:0032553,GO:0032555,GO:0032559,GO:0035639,GO:0036094,GO:…	ko:K07738					ko00000,ko03000			Bacteria	1RE7V@1224,1S3P9@1236,1Y8DP@135625,COG1327@1,COG1327@2	NA|NA|NA	K	Negatively regulates transcription of bacterial ribonucleotide reductase nrd genes and operons by binding to NrdR- boxes
1_381	862965.PARA_03560	2e-12	77.8	Pasteurellales												Bacteria	1QHVB@1224,1TFKS@1236,1Y9BD@135625,2AUDN@1,31K1N@2	NA|NA|NA	S	YnbE-like lipoprotein
1_382	339671.Asuc_1781	5e-197	694.9	Pasteurellales	ydbH	GO:0005575,GO:0005623,GO:0005886,GO:0016020,GO:0044464,GO:0071944	ko:K07114					ko00000,ko02000	1.A.13.2.2,1.A.13.2.3		Bacteria	1MUT7@1224,1RQ5W@1236,1Y89R@135625,COG2911@1,COG2911@2	NA|NA|NA	S	Dicarboxylate transport
1_383	1278971.AOGF01000015_gene897	2.5e-43	182.6	Pasteurellales	Z012_07465												Bacteria	1QHQV@1224,1TFEZ@1236,1Y84T@135625,2AU9X@1,31JXD@2	NA|NA|NA
1_384	634176.NT05HA_1333	6.9e-51	206.8	Pasteurellales	rimI	GO:0003674,GO:0003824,GO:0004596,GO:0005575,GO:0005622,GO:0005623,GO:0005737,GO:0006464,GO:0006473,GO:0006474,GO:0006807,GO:0008080,GO:0008150,GO:0008152,GO:0008999,GO:0009987,GO:0010467,GO:0016407,GO:0016410,GO:0016740,GO:0016746,GO:0016747,GO:0017189,GO:0018193,GO:0018194,GO:0019538,GO:0031365,GO:0034212,GO:0036211,GO:0043170,GO:0043412,GO:0043543,GO:0044237,GO:0044238,GO:0044260,GO:0044267,GO:…	2.3.1.128,2.3.1.234	ko:K01409,ko:K03789,ko:K14742	R10648	RC00070,RC00416	ko00000,ko01000,ko03009,ko03016		Bacteria	1RIE6@1224,1S9G0@1236,1Y8P1@135625,COG0454@1,COG0456@2	NA|NA|NA	K	This enzyme acetylates the N-terminal alanine of ribosomal protein S18
1_385	1089447.RHAA1_05081	1.2e-96	359.4	Pasteurellales	yicG	GO:0005575,GO:0005623,GO:0005886,GO:0016020,GO:0044464,GO:0071944						Bacteria	1R9H8@1224,1S00T@1236,1Y78U@135625,COG2860@1,COG2860@2	NA|NA|NA	S	UPF0126 domain
1_386	221988.MS0446	2.4e-66	258.5	Pasteurellales	lbgA			ko:K07270					ko00000		GT25		Bacteria	1N6W4@1224,1SFH1@1236,1Y7ZW@135625,COG3306@1,COG3306@2	NA|NA|NA	M	Glycosyltransferase involved in LPS biosynthesis
1_387	227377.CBU_2096	6.7e-36	156.8	Gammaproteobacteria												Bacteria	1N5SH@1224,1T0CB@1236,29Q4T@1,32BQP@2	NA|NA|NA	S	23S rRNA-intervening sequence protein
1_388	339671.Asuc_1615	7.5e-194	683.3	Pasteurellales	dgt	GO:0003674,GO:0003824,GO:0006139,GO:0006163,GO:0006195,GO:0006203,GO:0006725,GO:0006753,GO:0006793,GO:0006796,GO:0006807,GO:0008150,GO:0008152,GO:0008832,GO:0009056,GO:0009058,GO:0009117,GO:0009141,GO:0009143,GO:0009144,GO:0009146,GO:0009151,GO:0009155,GO:0009166,GO:0009200,GO:0009204,GO:0009215,GO:0009217,GO:0009262,GO:0009264,GO:0009394,GO:0009987,GO:0015949,GO:0016787,GO:0016788,GO:0016793,GO:…	3.1.5.1	ko:K01129	ko00230,map00230	R01856	RC00017	ko00000,ko00001,ko01000			Bacteria	1MVQ2@1224,1RPVJ@1236,1Y7FD@135625,COG0232@1,COG0232@2	NA|NA|NA	F	Belongs to the dGTPase family. Type 2 subfamily
1_389	339671.Asuc_1616	1.4e-71	276.2	Pasteurellales	yohK	GO:0005575,GO:0005623,GO:0005886,GO:0016020,GO:0044464,GO:0071944						Bacteria	1MV81@1224,1RS5C@1236,1Y72Y@135625,COG1346@1,COG1346@2	NA|NA|NA	M	LrgB-like family
1_390	339671.Asuc_1617	1.6e-41	175.6	Pasteurellales	lrgA	GO:0000270,GO:0003674,GO:0005215,GO:0005575,GO:0005623,GO:0005886,GO:0006022,GO:0006026,GO:0006027,GO:0006807,GO:0006810,GO:0008104,GO:0008150,GO:0008152,GO:0008565,GO:0009056,GO:0009057,GO:0009253,GO:0015031,GO:0015833,GO:0016020,GO:0030203,GO:0033036,GO:0042886,GO:0043170,GO:0044464,GO:0045184,GO:0051179,GO:0051234,GO:0071702,GO:0071704,GO:0071705,GO:0071944,GO:1901135,GO:1901136,GO:1901564,GO:…	ko:K05338,ko:K06518	ko02020,map02020			ko00000,ko00001,ko02000	1.E.14.1,1.E.14.2		Bacteria	1NAY3@1224,1SD5V@1236,1Y8ZR@135625,COG1380@1,COG1380@2	NA|NA|NA	S	UPF0299 membrane protein
1_391	339671.Asuc_1618	9.4e-44	183.3	Pasteurellales	Z012_04225	GO:0003674,GO:0003824,GO:0004518,GO:0005575,GO:0005622,GO:0005623,GO:0005737,GO:0006139,GO:0006401,GO:0006725,GO:0006807,GO:0008150,GO:0008152,GO:0009056,GO:0009057,GO:0009987,GO:0016070,GO:0016787,GO:0016788,GO:0019439,GO:0034641,GO:0034655,GO:0043170,GO:0044237,GO:0044238,GO:0044248,GO:0044260,GO:0044265,GO:0044270,GO:0044424,GO:0044464,GO:0046483,GO:0046700,GO:0071704,GO:0090304,GO:0090305,GO:…	Bacteria	1N145@1224,1S9I3@1236,1Y8UQ@135625,COG1525@1,COG1525@2	NA|NA|NA	L	Staphylococcal nuclease homologues
1_392	1095749.HMPREF1052_1539	9e-175	619.8	Pasteurellales	csdA	GO:0000096,GO:0003674,GO:0003824,GO:0005488,GO:0006082,GO:0006520,GO:0006790,GO:0006807,GO:0008144,GO:0008150,GO:0008152,GO:0009987,GO:0016740,GO:0016782,GO:0016783,GO:0019752,GO:0019842,GO:0030170,GO:0036094,GO:0043167,GO:0043168,GO:0043436,GO:0044237,GO:0044238,GO:0044281,GO:0048037,GO:0050662,GO:0070279,GO:0071704,GO:0097159,GO:1901363,GO:1901564	2.8.1.7,4.4.1.16	ko:K01766,ko:K11717	ko00450,ko01100,map00450,map01100	R03599,R11528	RC00961,RC01789,RC02313	ko00000,ko00001,ko01000		iAF1260.b2810,iAPECO1_1312.APECO1_3722,iB21_1397.B21_02622,iBWG_1329.BWG_2548,iEC55989_1330.EC55989_3089,iECBD_1354.ECBD_0912,iECB_1328.ECB_02661,iECDH10B_1368.ECDH10B_2980,iECDH1ME8569_1439.ECDH1ME8569_2720,iECD_1391.ECD_02661,iECS88_1305.ECS88_3079,iETEC_1333.ETEC_3000,iEcDH1_1363.EcDH1_0878,iEcolC_1368.EcolC_0902,iJO1366.b2810,iPC815.YPO1028,iUMNK88_1353.UMNK88_3495,iY75_1357.Y75_RS14620	Bacteria	1MUPD@1224,1RNIY@1236,1Y768@135625,COG0520@1,COG0520@2	NA|NA|NA	E	Cysteine desulfurase
1_393	221988.MS1274	7.2e-41	173.3	Pasteurellales	csdE	GO:0003674,GO:0006139,GO:0006396,GO:0006399,GO:0006400,GO:0006725,GO:0006807,GO:0008033,GO:0008150,GO:0008152,GO:0009451,GO:0009987,GO:0010467,GO:0016070,GO:0034470,GO:0034641,GO:0034660,GO:0043170,GO:0043412,GO:0044237,GO:0044238,GO:0046483,GO:0061504,GO:0071704,GO:0090304,GO:0097163,GO:0140104,GO:1901360	2.8.1.7,4.4.1.16	ko:K02426,ko:K07125,ko:K11717	ko00450,ko01100,map00450,map01100	R03599,R11528	RC00961,RC01789,RC02313	ko00000,ko00001,ko01000			Bacteria	1RI8F@1224,1SD44@1236,1Y8U5@135625,COG2166@1,COG2166@2	NA|NA|NA	S	Fe-S metabolism associated domain
1_394	1005058.UMN179_00966	5.6e-238	830.1	Pasteurellales	hsdM		2.1.1.72	ko:K03427					ko00000,ko01000,ko02048			Bacteria	1MW3A@1224,1RMRA@1236,1Y84H@135625,COG0286@1,COG0286@2	NA|NA|NA	V	Type I restriction-modification system methyltransferase subunit
1_395	1089447.RHAA1_07566	8.5e-134	483.4	Pasteurellales												Bacteria	1MWKW@1224,1RPNB@1236,1Y7D2@135625,COG3943@1,COG3943@2	NA|NA|NA	S	COG3943 Virulence protein
1_397	1347393.HG726023_gene3227	1.9e-22	111.7	Bacteroidaceae		3.1.21.3	ko:K01154					ko00000,ko01000,ko02048			Bacteria	2FTE7@200643,4ARQZ@815,4NKMB@976,COG0732@1,COG0732@2	NA|NA|NA	V	Type I restriction modification DNA specificity domain
1_398	1263831.F543_1240	4e-156	557.8	Pasteurellales												Bacteria	1MV69@1224,1RRCR@1236,1Y82P@135625,COG3177@1,COG3177@2	NA|NA|NA	H	Adenylyltransferase that mediates the addition of adenosine 5'-monophosphate (AMP) to specific residues of target proteins
1_399	228399.appser1_3160	1.4e-100	372.5	Pasteurellales	hsdR		3.1.21.3	ko:K01153					ko00000,ko01000,ko02048			Bacteria	1MU96@1224,1RP2Q@1236,1Y842@135625,COG0610@1,COG0610@2	NA|NA|NA	L	Subunit R is required for both nuclease and ATPase activities, but not for modification
1_400	1121352.JHZP01000003_gene1408	6.8e-203	713.4	Neisseriales	hsdR		3.1.21.3	ko:K01153					ko00000,ko01000,ko02048			Bacteria	1MU96@1224,2KQXE@206351,2VHIR@28216,COG0610@1,COG0610@2	NA|NA|NA	L	Subunit R is required for both nuclease and ATPase activities, but not for modification
1_401	339671.Asuc_1678	5.2e-48	196.8	Pasteurellales	azlD												Bacteria	1NC1B@1224,1SGFW@1236,1Y8U4@135625,COG1687@1,COG1687@2	NA|NA|NA	E	branched-chain amino acid
1_402	339671.Asuc_1679	4.1e-93	347.8	Pasteurellales	azlC												Bacteria	1RJ3R@1224,1S4E7@1236,1Y7GW@135625,COG1296@1,COG1296@2	NA|NA|NA	E	branched-chain amino acid
1_403	221988.MS0763	3.3e-156	557.8	Pasteurellales	metR			ko:K03576					ko00000,ko03000			Bacteria	1MUIX@1224,1RRF3@1236,1Y7AY@135625,COG0583@1,COG0583@2	NA|NA|NA	K	Transcriptional regulator
1_404	871585.BDGL_002355	7.2e-133	481.5	Moraxellaceae	phuR			ko:K02014					ko00000,ko02000	1.B.14			Bacteria	1MUZG@1224,1RP7I@1236,3NJ92@468,COG4206@1,COG4206@2	NA|NA|NA	P	TonB-dependent receptor
1_405	1089447.RHAA1_08976	1.3e-16	91.3	Pasteurellales	rpmJ	GO:0003674,GO:0003735,GO:0005198,GO:0005575,GO:0005622,GO:0005623,GO:0005737,GO:0005829,GO:0005840,GO:0006412,GO:0006518,GO:0006807,GO:0008150,GO:0008152,GO:0009058,GO:0009059,GO:0009987,GO:0010467,GO:0015934,GO:0019538,GO:0022625,GO:0022626,GO:0032991,GO:0034641,GO:0034645,GO:0043043,GO:0043170,GO:0043226,GO:0043228,GO:0043229,GO:0043232,GO:0043603,GO:0043604,GO:0044237,GO:0044238,GO:0044249,GO:…	ko:K02919	ko03010,map03010	M00178			br01610,ko00000,ko00001,ko00002,ko03011	Bacteria	1NGBJ@1224,1SCR7@1236,1Y99Q@135625,COG0257@1,COG0257@2	NA|NA|NA	J	Belongs to the bacterial ribosomal protein bL36 family
1_406	1089447.RHAA1_08971	1.1e-43	182.2	Pasteurellales	rpmE2	GO:0003674,GO:0003735,GO:0005198,GO:0005575,GO:0005622,GO:0005623,GO:0005737,GO:0005829,GO:0005840,GO:0006412,GO:0006518,GO:0006807,GO:0006950,GO:0007154,GO:0008150,GO:0008152,GO:0009058,GO:0009059,GO:0009267,GO:0009605,GO:0009987,GO:0009991,GO:0010467,GO:0015934,GO:0019538,GO:0022625,GO:0022626,GO:0031667,GO:0031668,GO:0031669,GO:0032991,GO:0033554,GO:0034224,GO:0034641,GO:0034645,GO:0042594,GO:…	ko:K02909	ko03010,map03010	M00178			br01610,ko00000,ko00001,ko00002,ko03011	Bacteria	1MZ4D@1224,1S8V5@1236,1Y8VX@135625,COG0254@1,COG0254@2	NA|NA|NA	J	Ribosomal protein L31
1_407	71421.HI_1702	0	1368.6	Pasteurellales	metE	GO:0000096,GO:0000097,GO:0003674,GO:0003824,GO:0003871,GO:0005575,GO:0005576,GO:0005618,GO:0005622,GO:0005623,GO:0005737,GO:0005829,GO:0005886,GO:0006082,GO:0006520,GO:0006555,GO:0006790,GO:0006807,GO:0008150,GO:0008152,GO:0008168,GO:0008172,GO:0008652,GO:0008705,GO:0009058,GO:0009066,GO:0009067,GO:0009086,GO:0009987,GO:0016020,GO:0016053,GO:0016740,GO:0016741,GO:0019752,GO:0030312,GO:0032259,GO:…	2.1.1.14	ko:K00549	ko00270,ko00450,ko01100,ko01110,ko01230,map00270,map00450,map01100,map01110,map01230	M00017	R04405,R09365	RC00035,RC00113,RC01241	ko00000,ko00001,ko00002,ko01000		Bacteria	1MUI9@1224,1RMBA@1236,1Y7V7@135625,COG0620@1,COG0620@2	NA|NA|NA	E	Catalyzes the transfer of a methyl group from 5- methyltetrahydrofolate to homocysteine resulting in methionine formation
1_408	637911.AM305_07979	5.2e-115	421	Pasteurellales	yeeE			ko:K07112					ko00000				Bacteria	1PQI9@1224,1T008@1236,1YAXJ@135625,COG2391@1,COG2391@2	NA|NA|NA	S	Sulphur transport
1_409	591023.AM202_02165	7.7e-210	736.5	Pasteurellales	ynjE	GO:0003674,GO:0003824,GO:0016740,GO:0016782,GO:0016783	2.8.1.11	ko:K21028	ko04122,map04122	R07461		ko00000,ko00001,ko01000			Bacteria	1MW4B@1224,1RQX7@1236,1Y89H@135625,COG2897@1,COG2897@2	NA|NA|NA	P	SseA protein
1_410	71421.HI_0358	2.3e-79	302	Pasteurellales	tenA	GO:0005575,GO:0005622,GO:0005623,GO:0005737,GO:0005829,GO:0044424,GO:0044444,GO:0044464	3.5.99.2	ko:K03707	ko00730,ko01100,map00730,map01100	R02133,R09993	RC00224,RC00652,RC02832	ko00000,ko00001,ko01000,ko03000		Bacteria	1RGFP@1224,1S51G@1236,1Y9R1@135625,COG0819@1,COG0819@2	NA|NA|NA	K	Catalyzes an amino-pyrimidine hydrolysis reaction at the C5' of the pyrimidine moiety of thiamine compounds, a reaction that is part of a thiamine salvage pathway
1_411	747.DR93_1664	1.1e-54	219.9	Pasteurellales	Z012_04210			ko:K07192	ko04910,map04910			ko00000,ko00001,ko03036,ko04131,ko04147	Bacteria	1QUHQ@1224,1S3IW@1236,1Y8TE@135625,COG2268@1,COG2268@2	NA|NA|NA	S	Band 7 protein
1_412	862965.PARA_19820	4.4e-118	431	Pasteurellales	rimK	GO:0003674,GO:0003824,GO:0005575,GO:0005622,GO:0005623,GO:0005737,GO:0006464,GO:0006807,GO:0006950,GO:0006974,GO:0007154,GO:0008150,GO:0008152,GO:0009432,GO:0009605,GO:0009987,GO:0009991,GO:0016874,GO:0016879,GO:0016881,GO:0018169,GO:0018410,GO:0019538,GO:0031668,GO:0033554,GO:0036211,GO:0043170,GO:0043412,GO:0043687,GO:0044237,GO:0044238,GO:0044260,GO:0044267,GO:0044424,GO:0044464,GO:0050896,GO:…	6.3.1.17,6.3.2.32,6.3.2.41	ko:K05844,ko:K14940,ko:K18310	ko00250,ko00680,ko01100,ko01120,map00250,map00680,map01100,map01120	R09401,R10677,R10678	RC00064,RC00090,RC00141,RC03233	ko00000,ko00001,ko01000,ko03009		Bacteria	1MX62@1224,1RM8B@1236,1Y6US@135625,COG0189@1,COG0189@2	NA|NA|NA	F	Belongs to the RimK family
1_413	634176.NT05HA_1238	1.4e-27	128.6	Pasteurellales	grxA		1.17.4.1	ko:K00526,ko:K03674,ko:K03676	ko00230,ko00240,ko01100,map00230,map00240,map01100	M00053	R02017,R02018,R02019,R02024	RC00613	ko00000,ko00001,ko00002,ko01000,ko03110,ko03400	Bacteria	1RGZ7@1224,1S5ZP@1236,1Y950@135625,COG0695@1,COG0695@2	NA|NA|NA	O	Protein involved in electron carrier activity, protein disulfide oxidoreductase activity and cell redox homeostasis
1_414	221988.MS0267	1.5e-114	419.5	Pasteurellales	bamC	GO:0003674,GO:0005488,GO:0005515,GO:0005575,GO:0005623,GO:0008150,GO:0009279,GO:0009986,GO:0009987,GO:0016020,GO:0016043,GO:0019867,GO:0022607,GO:0030312,GO:0030313,GO:0031224,GO:0031230,GO:0031241,GO:0031246,GO:0031975,GO:0032991,GO:0042802,GO:0043163,GO:0043165,GO:0044085,GO:0044091,GO:0044425,GO:0044462,GO:0044464,GO:0045229,GO:0061024,GO:0071709,GO:0071840,GO:0071944,GO:0098552,GO:0098796,GO:…	ko:K07287					ko00000,ko02000	1.B.33.1			Bacteria	1MUUK@1224,1RN2X@1236,1Y7SR@135625,COG3317@1,COG3317@2	NA|NA|NA	M	Part of the outer membrane protein assembly complex, which is involved in assembly and insertion of beta-barrel proteins into the outer membrane
1_415	339671.Asuc_0017	3.2e-140	504.6	Pasteurellales	dapA	GO:0003674,GO:0003824,GO:0005488,GO:0005515,GO:0005575,GO:0005622,GO:0005623,GO:0005737,GO:0005829,GO:0006082,GO:0006520,GO:0006553,GO:0006807,GO:0008150,GO:0008152,GO:0008652,GO:0008840,GO:0009058,GO:0009066,GO:0009067,GO:0009085,GO:0009089,GO:0009987,GO:0016053,GO:0016829,GO:0016835,GO:0016836,GO:0019752,GO:0019877,GO:0042802,GO:0043436,GO:0043648,GO:0043650,GO:0044237,GO:0044238,GO:0044249,GO:…	2.5.1.72,4.3.3.7	ko:K01714,ko:K03517	ko00261,ko00300,ko00760,ko01100,ko01110,ko01120,ko01130,ko01230,map00261,map00300,map00760,map01100,map01110,map01120,map01130,map01230	M00016,M00115,M00525,M00526,M00527	R04292,R10147	RC01119,RC03062,RC03063	ko00000,ko00001,ko00002,ko01000	iECP_1309.ECP_2492,iJN746.PP_1237,iYL1228.KPN_02812	Bacteria	1MUCM@1224,1RNH9@1236,1Y7WM@135625,COG0329@1,COG0329@2	NA|NA|NA	E	Catalyzes the condensation of (S)-aspartate-beta- semialdehyde (S)-ASA and pyruvate to 4-hydroxy- tetrahydrodipicolinate (HTPA)
1_416	221988.MS0264	1.1e-64	252.7	Pasteurellales	bcp	GO:0003674,GO:0003824,GO:0004601,GO:0005575,GO:0005622,GO:0005623,GO:0005737,GO:0005829,GO:0005886,GO:0006950,GO:0006979,GO:0008150,GO:0008152,GO:0008379,GO:0009636,GO:0009987,GO:0016020,GO:0016209,GO:0016491,GO:0016667,GO:0016671,GO:0016684,GO:0032843,GO:0042221,GO:0044424,GO:0044444,GO:0044464,GO:0050896,GO:0051716,GO:0051920,GO:0055114,GO:0070887,GO:0071944,GO:0097237,GO:0098754,GO:0098869,GO:…	1.11.1.15	ko:K03564					ko00000,ko01000		iPC815.YPO3064	Bacteria	1RD4R@1224,1RQ7F@1236,1Y8G7@135625,COG1225@1,COG1225@2	NA|NA|NA	O	Peroxiredoxin
1_417	339671.Asuc_0920	3.6e-184	651	Pasteurellales	obg	GO:0000166,GO:0001882,GO:0001883,GO:0003674,GO:0003824,GO:0003924,GO:0005488,GO:0005525,GO:0005575,GO:0005622,GO:0005623,GO:0005737,GO:0005829,GO:0006996,GO:0007059,GO:0008150,GO:0009987,GO:0016043,GO:0016462,GO:0016787,GO:0016817,GO:0016818,GO:0017076,GO:0017111,GO:0019001,GO:0019003,GO:0022607,GO:0022611,GO:0022613,GO:0022618,GO:0032502,GO:0032549,GO:0032550,GO:0032553,GO:0032555,GO:0032561,GO:…	ko:K03979					ko00000,ko01000,ko03009			Bacteria	1MUGZ@1224,1RMFQ@1236,1Y7HZ@135625,COG0536@1,COG0536@2	NA|NA|NA	S	An essential GTPase which binds GTP, GDP and possibly (p)ppGpp with moderate affinity, with high nucleotide exchange rates and a fairly low GTP hydrolysis rate. Plays a role in control of the cell cycle, stress response, ribosome biogenesis and in those bacteria that undergo differentiation, in morphogenesis control
1_418	634176.NT05HA_1378	6.4e-104	384	Pasteurellales	yhbE	GO:0005575,GO:0005623,GO:0005886,GO:0016020,GO:0044464,GO:0071944						Bacteria	1PGSE@1224,1RMZY@1236,1Y7A9@135625,COG0697@1,COG0697@2	NA|NA|NA	EG	Permeases of the drug metabolite transporter (DMT) superfamily
1_419	1095749.HMPREF1052_1328	1.1e-37	162.2	Pasteurellales	rpmA	GO:0000027,GO:0001558,GO:0003674,GO:0003735,GO:0005198,GO:0005488,GO:0005575,GO:0005618,GO:0005622,GO:0005623,GO:0005737,GO:0005829,GO:0005840,GO:0005886,GO:0006412,GO:0006518,GO:0006807,GO:0006996,GO:0008150,GO:0008152,GO:0009058,GO:0009059,GO:0009987,GO:0010467,GO:0015934,GO:0016020,GO:0016043,GO:0019538,GO:0022607,GO:0022613,GO:0022618,GO:0022625,GO:0022626,GO:0030312,GO:0032991,GO:0034622,GO:…	ko:K02899	ko03010,map03010	M00178			br01610,ko00000,ko00001,ko00002,ko03011	Bacteria	1MZGH@1224,1S8R2@1236,1Y8V0@135625,COG0211@1,COG0211@2	NA|NA|NA	J	Belongs to the bacterial ribosomal protein bL27 family
1_420	339671.Asuc_0917	1.8e-45	188.3	Pasteurellales	rplU	GO:0003674,GO:0003735,GO:0005198,GO:0005575,GO:0005622,GO:0005623,GO:0005737,GO:0005829,GO:0005840,GO:0005886,GO:0006412,GO:0006518,GO:0006807,GO:0008150,GO:0008152,GO:0009058,GO:0009059,GO:0009987,GO:0010467,GO:0015934,GO:0016020,GO:0019538,GO:0022625,GO:0022626,GO:0032991,GO:0034641,GO:0034645,GO:0040007,GO:0043043,GO:0043170,GO:0043226,GO:0043228,GO:0043229,GO:0043232,GO:0043603,GO:0043604,GO:…	ko:K02888	ko03010,map03010	M00178			br01610,ko00000,ko00001,ko00002,ko03011	Bacteria	1MZEW@1224,1S5VB@1236,1Y8WM@135625,COG0261@1,COG0261@2	NA|NA|NA	J	This protein binds to 23S rRNA in the presence of protein L20
1_421	339671.Asuc_0916	5.6e-138	497.3	Pasteurellales	ispB	GO:0003674,GO:0003824,GO:0004659,GO:0005488,GO:0005515,GO:0005575,GO:0005622,GO:0005623,GO:0005737,GO:0005829,GO:0006066,GO:0006629,GO:0006720,GO:0006732,GO:0006733,GO:0006743,GO:0006744,GO:0008150,GO:0008152,GO:0008299,GO:0008610,GO:0009058,GO:0009108,GO:0009987,GO:0016093,GO:0016094,GO:0016740,GO:0016765,GO:0042180,GO:0042181,GO:0042802,GO:0044237,GO:0044238,GO:0044249,GO:0044255,GO:0044281,GO:…	2.5.1.30,2.5.1.90	ko:K00805,ko:K02523	ko00900,ko01110,map00900,map01110	R09247,R09248	RC00279	ko00000,ko00001,ko01000,ko01006	iYL1228.KPN_03597,ic_1306.c3945	Bacteria	1MUK6@1224,1RPR7@1236,1Y74H@135625,COG0142@1,COG0142@2	NA|NA|NA	H	Belongs to the FPP GGPP synthase family
1_422	1095743.HMPREF1054_1675	1.5e-132	478.8	Pasteurellales	queH		1.17.99.6,3.1.26.4	ko:K03470,ko:K09765	ko03030,map03030			ko00000,ko00001,ko01000,ko03016,ko03032	Bacteria	1MUG5@1224,1RPEH@1236,1Y72U@135625,COG1636@1,COG1636@2	NA|NA|NA	C	Catalyzes the conversion of epoxyqueuosine (oQ) to queuosine (Q), which is a hypermodified base found in the wobble positions of tRNA(Asp), tRNA(Asn), tRNA(His) and tRNA(Tyr)
1_423	290398.Csal_2342	2.4e-20	104.8	Gammaproteobacteria			ko:K21498					ko00000,ko02048			Bacteria	1N2BD@1224,1SABE@1236,COG3093@1,COG3093@2	NA|NA|NA	K	Helix-turn-helix XRE-family like proteins
1_424	1095749.HMPREF1052_0494	9.5e-237	825.9	Pasteurellales	murC	GO:0003674,GO:0003824,GO:0005488,GO:0005515,GO:0005575,GO:0005576,GO:0005622,GO:0005623,GO:0005737,GO:0016874,GO:0016879,GO:0016881,GO:0042802,GO:0044424,GO:0044464	6.3.2.4,6.3.2.45,6.3.2.8	ko:K01921,ko:K01924,ko:K02558	ko00471,ko00473,ko00550,ko01100,ko01502,map00471,map00473,map00550,map01100,map01502	R01150,R03193	RC00064,RC00141	ko00000,ko00001,ko01000,ko01011	iSDY_1059.SDY_4251	Bacteria	1MUC5@1224,1RMMT@1236,1Y6Z7@135625,COG0773@1,COG0773@2	NA|NA|NA	M	Reutilizes the intact tripeptide L-alanyl-gamma-D- glutamyl-meso-diaminopimelate by linking it to UDP-N- acetylmuramate
1_425	339671.Asuc_1073	1.3e-171	609	Pasteurellales	fbp	GO:0003674,GO:0003824,GO:0005575,GO:0005622,GO:0005623,GO:0005737,GO:0005829,GO:0005975,GO:0005984,GO:0005985,GO:0005986,GO:0005996,GO:0006000,GO:0006002,GO:0006006,GO:0006094,GO:0006793,GO:0006796,GO:0008150,GO:0008152,GO:0009058,GO:0009311,GO:0009312,GO:0009987,GO:0016043,GO:0016051,GO:0016311,GO:0016787,GO:0016788,GO:0016791,GO:0019203,GO:0019318,GO:0019319,GO:0019637,GO:0022607,GO:0030388,GO:…	3.1.3.11	ko:K03841	ko00010,ko00030,ko00051,ko00680,ko00710,ko01100,ko01110,ko01120,ko01130,ko01200,ko04152,ko04910,map00010,map00030,map00051,map00680,map00710,map01100,map01110,map01120,map01130,map01200,map04152,map04910	M00003,M00165,M00167,M00344	R00762,R04780	RC00017	ko00000,ko00001,ko00002,ko01000,ko04147	iUTI89_1310.UTI89_C4836,ic_1306.c5329	Bacteria	1MW0E@1224,1RNFF@1236,1Y7ZZ@135625,COG0158@1,COG0158@2	NA|NA|NA	G	Belongs to the FBPase class 1 family
1_426	339671.Asuc_1808	4e-66	257.3	Pasteurellales	gloA	GO:0003674,GO:0003824,GO:0004462,GO:0005488,GO:0005575,GO:0005622,GO:0005623,GO:0005737,GO:0005829,GO:0006081,GO:0006082,GO:0006089,GO:0006518,GO:0006575,GO:0006749,GO:0006790,GO:0006807,GO:0008150,GO:0008152,GO:0009056,GO:0009438,GO:0009987,GO:0016151,GO:0016829,GO:0016846,GO:0019243,GO:0019752,GO:0032787,GO:0034641,GO:0042180,GO:0042182,GO:0043167,GO:0043169,GO:0043436,GO:0043603,GO:0044237,GO:…	4.4.1.5	ko:K01759	ko00620,map00620	R02530	RC00004,RC00740	ko00000,ko00001,ko01000		iAPECO1_1312.APECO1_733,iECABU_c1320.ECABU_c19040,iECED1_1282.ECED1_1851,iECNA114_1301.ECNA114_1699,iECOK1_1307.ECOK1_1770,iECP_1309.ECP_1597,iECS88_1305.ECS88_1700,iECSF_1327.ECSF_1514,iLF82_1304.LF82_0861,iNRG857_1313.NRG857_08275,iUMN146_1321.UM146_08895,iUTI89_1310.UTI89_C1842,ic_1306.c2044	Bacteria	1RCYX@1224,1S1Z9@1236,1Y8FU@135625,COG0346@1,COG0346@2	NA|NA|NA	E	Catalyzes the conversion of hemimercaptal, formed from methylglyoxal and glutathione, to S-lactoylglutathione
1_427	339671.Asuc_1809	1.9e-94	352.1	Pasteurellales	rnt	GO:0000287,GO:0003674,GO:0003824,GO:0004518,GO:0004527,GO:0004540,GO:0005488,GO:0005515,GO:0005575,GO:0005622,GO:0005623,GO:0005737,GO:0005829,GO:0006139,GO:0006396,GO:0006399,GO:0006725,GO:0006807,GO:0008033,GO:0008150,GO:0008152,GO:0008408,GO:0009987,GO:0010467,GO:0016070,GO:0016787,GO:0016788,GO:0031123,GO:0034470,GO:0034641,GO:0034660,GO:0042780,GO:0042802,GO:0043167,GO:0043169,GO:0043170,GO:…	ko:K03683					ko00000,ko01000,ko03016			Bacteria	1MUPK@1224,1RMMH@1236,1Y71T@135625,COG0847@1,COG0847@2	NA|NA|NA	L	Trims short 3' overhangs of a variety of RNA species, leaving a one or two nucleotide 3' overhang. Responsible for the end-turnover of tRNA specifically removes the terminal AMP residue from uncharged tRNA (tRNA-C-C-A). Also appears to be involved in tRNA biosynthesis
1_428	339671.Asuc_1810	1.5e-189	669.1	Pasteurellales	yuiF			ko:K07084					ko00000,ko02000	2.A.8.1.12		iSB619.SA_RS04585	Bacteria	1N8U2@1224,1RRW5@1236,1Y74T@135625,COG2056@1,COG2056@2	NA|NA|NA	S	Protein involved in sodium dicarboxylate symporter activity, sodium hydrogen antiporter activity, dicarboxylic acid transport, regulation of pH and sodium ion transport
1_429	339671.Asuc_1811	1.4e-48	199.5	Pasteurellales	priC	GO:0003674,GO:0003676,GO:0003677,GO:0005488,GO:0006139,GO:0006259,GO:0006260,GO:0006261,GO:0006270,GO:0006725,GO:0006807,GO:0008150,GO:0008152,GO:0009058,GO:0009059,GO:0009987,GO:0034641,GO:0034645,GO:0043170,GO:0044237,GO:0044238,GO:0044249,GO:0044260,GO:0046483,GO:0071704,GO:0090304,GO:0097159,GO:1901360,GO:1901363,GO:1901576	ko:K04067	ko03440,map03440			ko00000,ko00001,ko03400			Bacteria	1RIA6@1224,1S3Q3@1236,1Y93A@135625,COG3923@1,COG3923@2	NA|NA|NA	L	Primosomal replication protein n
1_430	339671.Asuc_0645	2.2e-226	791.6	Pasteurellales	panF	GO:0003674,GO:0005215,GO:0005342,GO:0005575,GO:0005623,GO:0005886,GO:0006810,GO:0006811,GO:0006820,GO:0006855,GO:0008028,GO:0008150,GO:0008509,GO:0008514,GO:0015075,GO:0015233,GO:0015238,GO:0015291,GO:0015293,GO:0015318,GO:0015711,GO:0015718,GO:0015849,GO:0015887,GO:0015893,GO:0016020,GO:0022804,GO:0022857,GO:0034220,GO:0035461,GO:0042221,GO:0042493,GO:0042886,GO:0042887,GO:0044464,GO:0046942,GO:…	ko:K03307,ko:K14392				ko00000,ko02000	2.A.21,2.A.21.1	iE2348C_1286.E2348C_3528,iECED1_1282.ECED1_3917,iECP_1309.ECP_3351	Bacteria	1QUAY@1224,1RP9P@1236,1Y75E@135625,COG4145@1,COG4145@2	NA|NA|NA	H	Belongs to the sodium solute symporter (SSF) (TC 2.A.21) family
1_431	339671.Asuc_0644	1e-32	146	Pasteurellales	yhdT												Bacteria	1MZ8K@1224,1S8QV@1236,1Y94T@135625,COG3924@1,COG3924@2	NA|NA|NA	S	Protein of unknown function (DUF997)
1_432	339671.Asuc_0643	1.2e-244	852	Pasteurellales	accC	GO:0003674,GO:0003824,GO:0004075,GO:0005575,GO:0005622,GO:0005623,GO:0005737,GO:0005829,GO:0006082,GO:0006629,GO:0006631,GO:0006633,GO:0008150,GO:0008152,GO:0008610,GO:0009058,GO:0009889,GO:0009890,GO:0009892,GO:0009987,GO:0010565,GO:0016053,GO:0016874,GO:0016879,GO:0019216,GO:0019217,GO:0019222,GO:0019752,GO:0031323,GO:0031324,GO:0031326,GO:0031327,GO:0032787,GO:0042304,GO:0043436,GO:0044237,GO:…	6.3.4.14,6.4.1.2	ko:K01961	ko00061,ko00620,ko00640,ko00720,ko01100,ko01110,ko01120,ko01130,ko01200,ko01212,map00061,map00620,map00640,map00720,map01100,map01110,map01120,map01130,map01200,map01212	M00082,M00376	R00742,R04385	RC00040,RC00253,RC00367	ko00000,ko00001,ko00002,ko01000	iSF_1195.SF3294	Bacteria	1MU4H@1224,1RMNB@1236,1Y84C@135625,COG0439@1,COG0439@2	NA|NA|NA	I	Biotin carboxylase
1_433	221988.MS1789	4.9e-52	210.7	Pasteurellales	accB		2.3.1.12,4.1.1.3	ko:K00627,ko:K01571,ko:K02160	ko00010,ko00020,ko00061,ko00620,ko00640,ko00720,ko01100,ko01110,ko01120,ko01130,ko01200,ko01212,map00010,map00020,map00061,map00620,map00640,map00720,map01100,map01110,map01120,map01130,map01200,map01212	M00082,M00307,M00376	R00209,R00217,R00742,R02569	RC00004,RC00040,RC00367,RC02742,RC02857	br01601,ko00000,ko00001,ko00002,ko01000,ko02000	3.B.1.1.1			Bacteria	1RCXA@1224,1S3YP@1236,1Y8FT@135625,COG0511@1,COG0511@2	NA|NA|NA	I	first, biotin carboxylase catalyzes the carboxylation of the carrier protein and then the transcarboxylase transfers the carboxyl group to form malonyl-CoA
1_434	339671.Asuc_0641	1.2e-63	249.2	Pasteurellales	aroQ	GO:0003674,GO:0003824,GO:0003855,GO:0006082,GO:0008150,GO:0008152,GO:0009058,GO:0009423,GO:0009987,GO:0016053,GO:0016829,GO:0016835,GO:0016836,GO:0019752,GO:0043436,GO:0043648,GO:0043650,GO:0044237,GO:0044249,GO:0044281,GO:0044283,GO:0046394,GO:0046417,GO:0071704,GO:1901576	3.4.13.9,4.2.1.10	ko:K01271,ko:K03785,ko:K03786	ko00400,ko01100,ko01110,ko01130,ko01230,map00400,map01100,map01110,map01130,map01230	M00022	R03084	RC00848	ko00000,ko00001,ko00002,ko01000,ko01002	iIT341.HP1038,iJN746.PP_0560	Bacteria	1RDDT@1224,1S3PX@1236,1Y8EX@135625,COG0757@1,COG0757@2	NA|NA|NA	E	Catalyzes a trans-dehydration via an enolate intermediate
1_435	634176.NT05HA_0092	1.2e-148	532.7	Pasteurellales	menC	GO:0003674,GO:0003824,GO:0006732,GO:0008150,GO:0008152,GO:0009058,GO:0009108,GO:0009233,GO:0009234,GO:0009987,GO:0016829,GO:0016835,GO:0016836,GO:0042180,GO:0042181,GO:0044237,GO:0044249,GO:0044281,GO:0044283,GO:0051186,GO:0051188,GO:0071704,GO:1901576,GO:1901661,GO:1901663	4.2.1.113	ko:K02549	ko00130,ko01100,ko01110,map00130,map01100,map01110	M00116	R04031	RC01053	ko00000,ko00001,ko00002,ko01000	iE2348C_1286.E2348C_2406,iSbBS512_1146.SbBS512_E2640	Bacteria	1MV33@1224,1RRC0@1236,1Y77Z@135625,COG1441@1,COG1441@2,COG1708@1,COG1708@2	NA|NA|NA	H	Converts 2-succinyl-6-hydroxy-2,4-cyclohexadiene-1- carboxylate (SHCHC) to 2-succinylbenzoate (OSB)
1_436	272556.CF65_00187	3.5e-36	157.5	Pasteurellales		3.1.21.3	ko:K01153					ko00000,ko01000,ko02048			Bacteria	1NBM4@1224,1SCHR@1236,1Y8ZM@135625,COG1708@1,COG1708@2	NA|NA|NA	S	Nucleotidyltransferase domain
1_437	694569.D7S_01662	2.1e-41	175.3	Pasteurellales												Bacteria	1RGUJ@1224,1S6NJ@1236,1Y8W1@135625,COG1669@1,COG1669@2	NA|NA|NA	S	Nucleotidyltransferase substrate binding protein like
1_438	1028805.GGC_1817	1.7e-162	578.6	Pasteurellales	menB	GO:0003674,GO:0003824,GO:0005488,GO:0005575,GO:0005622,GO:0005623,GO:0005737,GO:0005829,GO:0006732,GO:0008150,GO:0008152,GO:0008935,GO:0009058,GO:0009108,GO:0009233,GO:0009234,GO:0009987,GO:0016829,GO:0016830,GO:0016833,GO:0042180,GO:0042181,GO:0043167,GO:0043168,GO:0044237,GO:0044249,GO:0044281,GO:0044283,GO:0044424,GO:0044444,GO:0044464,GO:0051186,GO:0051188,GO:0071704,GO:0071890,GO:1901576,GO:…	4.1.3.36	ko:K01661	ko00130,ko01100,ko01110,map00130,map01100,map01110	M00116	R07263	RC01923	ko00000,ko00001,ko00002,ko01000	iJN678.menB,iYL1228.KPN_02660	Bacteria	1QTZ2@1224,1T1TZ@1236,1Y6XV@135625,COG0447@1,COG0447@2	NA|NA|NA	H	Converts o-succinylbenzoyl-CoA (OSB-CoA) to 1,4- dihydroxy-2-naphthoyl-CoA (DHNA-CoA)
1_439	1028803.GG9_0739	1.1e-85	323.2	Pasteurellales	menH		2.2.1.9,4.2.99.20,6.2.1.26	ko:K01911,ko:K02551,ko:K08680	ko00130,ko01100,ko01110,map00130,map01100,map01110	M00116	R04030,R08165,R08166	RC00004,RC00014,RC02148,RC02186,RC02475	ko00000,ko00001,ko00002,ko01000		Bacteria	1QUFU@1224,1T1XG@1236,1Y7SP@135625,COG2267@1,COG2267@2	NA|NA|NA	H	Catalyzes a proton abstraction reaction that results in 2,5-elimination of pyruvate from 2-succinyl-5-enolpyruvyl-6- hydroxy-3-cyclohexene-1-carboxylate (SEPHCHC) and the formation of 2-succinyl-6-hydroxy-2,4-cyclohexadiene-1-carboxylate (SHCHC)
1_440	747.DR93_1787	5.1e-184	650.6	Pasteurellales	dctM	GO:0003674,GO:0005215,GO:0005310,GO:0005342,GO:0005575,GO:0005623,GO:0005886,GO:0006810,GO:0006811,GO:0006820,GO:0006835,GO:0008150,GO:0008509,GO:0008514,GO:0015075,GO:0015318,GO:0015556,GO:0015711,GO:0015740,GO:0015849,GO:0016020,GO:0022857,GO:0034220,GO:0044464,GO:0046942,GO:0046943,GO:0051179,GO:0051234,GO:0055085,GO:0071702,GO:0071944,GO:0098656,GO:1903825,GO:1905039	ko:K11690	ko02020,map02020			ko00000,ko00001,ko02000	2.A.56.1			Bacteria	1MU0F@1224,1RNAM@1236,1Y8BC@135625,COG1593@1,COG1593@2	NA|NA|NA	G	Tripartite ATP-independent periplasmic transporter, DctM component
1_441	747.DR93_1786	4.9e-79	300.8	Pasteurellales			ko:K11689	ko02020,map02020			ko00000,ko00001,ko02000	2.A.56.1			Bacteria	1R3YK@1224,1S3IF@1236,1Y8JM@135625,COG3090@1,COG3090@2	NA|NA|NA	G	Tripartite ATP-independent periplasmic transporters, DctQ component
1_442	1432056.X781_22140	6.6e-155	553.5	Pasteurellales	dctP	GO:0005575,GO:0005623,GO:0006810,GO:0006811,GO:0006820,GO:0006835,GO:0008150,GO:0015711,GO:0015740,GO:0015849,GO:0030288,GO:0030313,GO:0031975,GO:0042597,GO:0044464,GO:0046942,GO:0051179,GO:0051234,GO:0071702	ko:K11688	ko02020,map02020			ko00000,ko00001,ko02000	2.A.56.1			Bacteria	1MVHC@1224,1RR72@1236,1Y87W@135625,COG1638@1,COG1638@2	NA|NA|NA	G	Bacterial extracellular solute-binding protein, family 7
1_443	339671.Asuc_0747	1.7e-204	718.8	Pasteurellales	agcS	GO:0005575,GO:0005623,GO:0005886,GO:0016020,GO:0044464,GO:0071944	ko:K03310					ko00000	2.A.25			Bacteria	1MUI3@1224,1RMNF@1236,1Y71Y@135625,COG1115@1,COG1115@2	NA|NA|NA	E	alanine symporter
1_444	1278971.AOGF01000033_gene2328	2.1e-31	141.4	Pasteurellales	HA62_12640			ko:K06975					ko00000				Bacteria	1N8AQ@1224,1SH12@1236,1Y96F@135625,COG2388@1,COG2388@2	NA|NA|NA	S	GCN5-related N-acetyl-transferase
1_445	339671.Asuc_0609	2.9e-25	120.6	Pasteurellales	yacG	GO:0003674,GO:0003824,GO:0004140,GO:0004857,GO:0005488,GO:0006139,GO:0006163,GO:0006164,GO:0006725,GO:0006732,GO:0006753,GO:0006793,GO:0006796,GO:0006807,GO:0008150,GO:0008152,GO:0008270,GO:0008657,GO:0009058,GO:0009108,GO:0009117,GO:0009150,GO:0009152,GO:0009165,GO:0009259,GO:0009260,GO:0009987,GO:0010911,GO:0015936,GO:0015937,GO:0016301,GO:0016310,GO:0016740,GO:0016772,GO:0016773,GO:0018130,GO:…	2.7.1.24	ko:K00859,ko:K09862	ko00770,ko01100,map00770,map01100	M00120	R00130	RC00002,RC00078	ko00000,ko00001,ko00002,ko01000	iECP_1309.ECP_0104	Bacteria	1RCXT@1224,1S3NR@1236,1Y883@135625,COG0237@1,COG0237@2,COG3024@1,COG3024@2	NA|NA|NA	F	Catalyzes the phosphorylation of the 3'-hydroxyl group of dephosphocoenzyme A to form coenzyme A
1_446	1028806.GGE_0427	5.6e-75	287.3	Pasteurellales	coaE	GO:0003674,GO:0003824,GO:0004140,GO:0006139,GO:0006163,GO:0006164,GO:0006725,GO:0006732,GO:0006753,GO:0006793,GO:0006796,GO:0006807,GO:0008150,GO:0008152,GO:0009058,GO:0009108,GO:0009117,GO:0009150,GO:0009152,GO:0009165,GO:0009259,GO:0009260,GO:0009987,GO:0015936,GO:0015937,GO:0016301,GO:0016310,GO:0016740,GO:0016772,GO:0016773,GO:0018130,GO:0019438,GO:0019637,GO:0019693,GO:0033865,GO:0033866,GO:…	2.7.1.24	ko:K00859	ko00770,ko01100,map00770,map01100	M00120	R00130	RC00002,RC00078	ko00000,ko00001,ko00002,ko01000	iECP_1309.ECP_0104	Bacteria	1RCXT@1224,1S3NR@1236,1Y7ZS@135625,COG0237@1,COG0237@2	NA|NA|NA	F	Catalyzes the phosphorylation of the 3'-hydroxyl group of dephosphocoenzyme A to form coenzyme A
1_447	1120931.KB893942_gene1881	4.1e-11	73.9	Pasteurellales	VY92_11025												Bacteria	1NJRE@1224,1SIXM@1236,1Y9FE@135625,COG2161@1,COG2161@2	NA|NA|NA	D	Antitoxin component of a toxin-antitoxin (TA) module
1_448	1278971.AOGF01000006_gene1476	4.5e-36	157.5	Pasteurellales	vapC			ko:K07062					ko00000,ko01000,ko02048			Bacteria	1RIB5@1224,1S4KB@1236,1Y8Y2@135625,COG1487@1,COG1487@2	NA|NA|NA	S	nucleic acid-binding protein, contains PIN domain
1_449	205914.HS_0458	5e-40	171.4	Pasteurellales	hofD	GO:0005575,GO:0005623,GO:0005886,GO:0016020,GO:0044464,GO:0071944	3.4.23.43	ko:K02464,ko:K02506,ko:K02654	ko03070,map03070	M00331			ko00000,ko00001,ko00002,ko01000,ko01002,ko02035,ko02044	3.A.15,3.A.15.2		Bacteria	1QSI7@1224,1RVZ8@1236,1Y8W8@135625,COG1989@1,COG1989@2	NA|NA|NA	NOU	Type IV leader peptidase family
1_450	694569.D7S_01721	1.8e-141	509.2	Pasteurellales	hofC	GO:0002790,GO:0005575,GO:0005623,GO:0005886,GO:0006810,GO:0008104,GO:0008150,GO:0009306,GO:0009987,GO:0015031,GO:0015628,GO:0015833,GO:0016020,GO:0032940,GO:0033036,GO:0042886,GO:0044464,GO:0045184,GO:0046903,GO:0051179,GO:0051234,GO:0055085,GO:0071702,GO:0071705,GO:0071806,GO:0071944,GO:0098776	ko:K02505,ko:K02653				ko00000,ko02035,ko02044	3.A.15.2			Bacteria	1MV4U@1224,1RNV0@1236,1Y76Y@135625,COG1459@1,COG1459@2	NA|NA|NA	U	Type II secretory pathway, component PulF
1_451	1089447.RHAA1_04361	8.1e-183	646.7	Pasteurellales	hofB			ko:K02454,ko:K02504,ko:K02652	ko03070,ko05111,map03070,map05111	M00331			ko00000,ko00001,ko00002,ko02035,ko02044	3.A.15,3.A.15.2		Bacteria	1MU7V@1224,1RMBS@1236,1Y7EG@135625,COG2804@1,COG2804@2	NA|NA|NA	NU	Type II secretory pathway, ATPase PulE Tfp pilus assembly pathway, ATPase PilB
1_452	205914.HS_0250	6.8e-38	163.7	Pasteurellales	ppdD	GO:0005575,GO:0005623,GO:0009289,GO:0042995,GO:0044464	ko:K02650,ko:K02682	ko02020,map02020			ko00000,ko00001,ko02035,ko02044	3.A.15.2			Bacteria	1N7EQ@1224,1SCES@1236,1Y8W6@135625,COG4969@1,COG4969@2	NA|NA|NA	NU	Major pilin
1_453	1095749.HMPREF1052_0712	1.2e-73	282.7	Pasteurellales	ampD	GO:0000270,GO:0003674,GO:0003824,GO:0005488,GO:0005575,GO:0005622,GO:0005623,GO:0005737,GO:0006022,GO:0006026,GO:0006027,GO:0006807,GO:0008150,GO:0008152,GO:0008270,GO:0008745,GO:0009056,GO:0009057,GO:0009253,GO:0009254,GO:0009392,GO:0016020,GO:0016787,GO:0016810,GO:0016811,GO:0019867,GO:0030203,GO:0043167,GO:0043169,GO:0043170,GO:0044424,GO:0044464,GO:0046872,GO:0046914,GO:0061783,GO:0071704,GO:…	3.5.1.28	ko:K03806					ko00000,ko01000,ko01011		iAF1260.b0110,iB21_1397.B21_00108,iBWG_1329.BWG_0103,iEC55989_1330.EC55989_0103,iECBD_1354.ECBD_3509,iECB_1328.ECB_00109,iECDH10B_1368.ECDH10B_0090,iECDH1ME8569_1439.ECDH1ME8569_0104,iECD_1391.ECD_00109,iECIAI1_1343.ECIAI1_0107,iECO103_1326.ECO103_0110,iECO111_1330.ECO111_0111,iECO26_1355.ECO26_0112,iECSE_1348.ECSE_0110,iECW_1372.ECW_m0107,iEKO11_1354.EKO11_3806,iETEC_1333.ETEC_0106,iEcDH1_1363.E…	Bacteria	1RDHU@1224,1S3PG@1236,1Y8II@135625,COG3023@1,COG3023@2	NA|NA|NA	V	Protein involved in N-acetylmuramoyl-L-alanine amidase activity and peptidoglycan catabolic process
1_454	339671.Asuc_0616	3.2e-89	334.7	Pasteurellales	hisE		3.1.3.23	ko:K19270					ko00000,ko01000			Bacteria	1NF90@1224,1RNP8@1236,1Y886@135625,COG0637@1,COG0637@2	NA|NA|NA	S	HAD-superfamily hydrolase, subfamily IA, variant 3
1_455	1316932.MHH_c03910	1.5e-32	145.2	Pasteurellales	ulaB		2.7.1.194	ko:K02822,ko:K03475	ko00053,ko01100,ko01120,ko02060,map00053,map01100,map01120,map02060	M00283,M00550	R07671	RC00017,RC03206	ko00000,ko00001,ko00002,ko01000,ko02000	4.A.7.1			Bacteria	1RHFW@1224,1S6Y5@1236,1Y926@135625,COG3414@1,COG3414@2	NA|NA|NA	G	Phosphotransferase system, galactitol-specific IIB component
1_456	696748.ASU2_09575	2.5e-213	748	Pasteurellales	ulaA		2.7.1.194	ko:K02822,ko:K03475	ko00053,ko01100,ko01120,ko02060,map00053,map01100,map01120,map02060	M00283,M00550	R07671	RC00017,RC03206	ko00000,ko00001,ko00002,ko01000,ko02000	4.A.7.1			Bacteria	1MXCA@1224,1RQTD@1236,1Y7Z1@135625,COG3037@1,COG3037@2	NA|NA|NA	S	PTS system sugar-specific permease component
1_457	1432056.X781_1900	2.6e-112	411.8	Pasteurellales	tktN		2.2.1.1	ko:K00615	ko00030,ko00710,ko01051,ko01100,ko01110,ko01120,ko01130,ko01200,ko01230,map00030,map00710,map01051,map01100,map01110,map01120,map01130,map01200,map01230	M00004,M00007,M00165,M00167	R01067,R01641,R01830,R06590	RC00032,RC00226,RC00571,RC01560	ko00000,ko00001,ko00002,ko01000		Bacteria	1MWRX@1224,1RS18@1236,1YAV6@135625,COG3959@1,COG3959@2	NA|NA|NA	G	1-deoxy-D-xylulose-5-phosphate synthase
1_458	634176.NT05HA_1122	5.9e-137	493.8	Pasteurellales	tktC		2.2.1.1	ko:K00615	ko00030,ko00710,ko01051,ko01100,ko01110,ko01120,ko01130,ko01200,ko01230,map00030,map00710,map01051,map01100,map01110,map01120,map01130,map01200,map01230	M00004,M00007,M00165,M00167	R01067,R01641,R01830,R06590	RC00032,RC00226,RC00571,RC01560	ko00000,ko00001,ko00002,ko01000		Bacteria	1N6QF@1224,1RYXD@1236,1Y8CI@135625,COG3958@1,COG3958@2	NA|NA|NA	G	Transketolase, pyrimidine binding domain
1_459	1461579.CCNK01000035_gene1509	8.6e-48	196.4	Pasteurellales	bamE	GO:0003674,GO:0005488,GO:0005515,GO:0005575,GO:0005623,GO:0008104,GO:0008150,GO:0009279,GO:0009987,GO:0016020,GO:0016021,GO:0016043,GO:0019867,GO:0022607,GO:0030312,GO:0030313,GO:0030674,GO:0031224,GO:0031230,GO:0031241,GO:0031246,GO:0031975,GO:0032991,GO:0033036,GO:0034613,GO:0042221,GO:0042802,GO:0043163,GO:0043165,GO:0044085,GO:0044091,GO:0044425,GO:0044462,GO:0044464,GO:0045184,GO:0045203,GO:…	ko:K06186					ko00000,ko02000	1.B.33.1			Bacteria	1N6YW@1224,1SCTT@1236,1Y8UY@135625,COG2913@1,COG2913@2	NA|NA|NA	M	Part of the outer membrane protein assembly complex, which is involved in assembly and insertion of beta-barrel proteins into the outer membrane
1_460	339671.Asuc_0779	1.3e-145	522.7	Pasteurellales	ndpA	GO:0003674,GO:0003676,GO:0003677,GO:0003690,GO:0003723,GO:0003727,GO:0005488,GO:0005515,GO:0005575,GO:0005622,GO:0005623,GO:0009295,GO:0042802,GO:0043226,GO:0043228,GO:0043229,GO:0043232,GO:0043590,GO:0044424,GO:0044464,GO:0097159,GO:1901363	ko:K06899					ko00000,ko03036			Bacteria	1NXJU@1224,1RP8N@1236,1Y777@135625,COG3081@1,COG3081@2	NA|NA|NA	S	nucleoid-associated protein
1_461	747.DR93_50	2.5e-22	110.9	Pasteurellales	yejL	GO:0005575,GO:0005622,GO:0005623,GO:0005737,GO:0005829,GO:0044424,GO:0044444,GO:0044464	ko:K09904					ko00000				Bacteria	1MZ9I@1224,1S8XQ@1236,1Y97X@135625,COG3082@1,COG3082@2	NA|NA|NA	S	Belongs to the UPF0352 family
1_462	339671.Asuc_0777	2.7e-247	861.3	Pasteurellales	yejM	GO:0005575,GO:0005623,GO:0005886,GO:0016020,GO:0044464,GO:0071944	ko:K07014					ko00000				Bacteria	1MX6X@1224,1RPAU@1236,1Y7B0@135625,COG3083@1,COG3083@2	NA|NA|NA	S	hydrolase of alkaline phosphatase superfamily
1_463	591023.AM202_04776	2.4e-147	528.5	Pasteurellales	cysA	GO:0000166,GO:0003674,GO:0003824,GO:0005215,GO:0005488,GO:0005524,GO:0005575,GO:0005623,GO:0005886,GO:0006810,GO:0006811,GO:0006820,GO:0008144,GO:0008150,GO:0008272,GO:0008509,GO:0015075,GO:0015103,GO:0015116,GO:0015318,GO:0015399,GO:0015405,GO:0015419,GO:0015698,GO:0016020,GO:0016462,GO:0016787,GO:0016817,GO:0016818,GO:0016887,GO:0017076,GO:0017111,GO:0022804,GO:0022857,GO:0030554,GO:0032553,GO:…	3.6.3.25,3.6.3.29	ko:K02017,ko:K02045,ko:K10112,ko:K16787	ko00920,ko02010,map00920,map02010	M00185,M00189,M00194,M00196,M00197,M00200,M00201,M00206,M00207,M00491,M00582,M00602,M00605,M00606	ko00000,ko00001,ko00002,ko01000,ko02000	3.A.1.1,3.A.1.25,3.A.1.28,3.A.1.29,3.A.1.30,3.A.1.31,3.A.1.32,3.A.1.33,3.A.1.35,3.A.1.6.1,3.A.1.6.3,3.A.1.8	iE2348C_1286.E2348C_2607,iSSON_1240.SSON_2511	Bacteria	1QTTT@1224,1RN1B@1236,1Y8C1@135625,COG1118@1,COG1118@2	NA|NA|NA	P	Part of the ABC transporter complex CysAWTP involved in sulfate thiosulfate import. Responsible for energy coupling to the transport system
1_464	591023.AM202_04771	1e-116	426.4	Pasteurellales	cysW			ko:K02047	ko00920,ko02010,map00920,map02010	M00185			ko00000,ko00001,ko00002,ko02000	3.A.1.6.1,3.A.1.6.3		Bacteria	1MV8X@1224,1RNZK@1236,1Y86F@135625,COG4208@1,COG4208@2	NA|NA|NA	P	ABC-type sulfate transport system, permease component
1_465	1432056.X781_13360	4.2e-115	421	Pasteurellales	cysT	GO:0005575,GO:0005623,GO:0005886,GO:0016020,GO:0044464,GO:0071944	ko:K02018,ko:K02046	ko00920,ko02010,map00920,map02010	M00185,M00189		ko00000,ko00001,ko00002,ko02000	3.A.1.6.1,3.A.1.6.3,3.A.1.8	iJN746.PP_5170	Bacteria	1QTTU@1224,1RS0W@1236,1Y86Z@135625,COG0555@1,COG0555@2	NA|NA|NA	P	ABC-type sulfate transport system, permease component
1_466	637911.AM305_00719	2.1e-140	505.4	Pasteurellales	sbp	GO:0003674,GO:0005488,GO:0005575,GO:0005623,GO:0006790,GO:0006810,GO:0006811,GO:0006820,GO:0008150,GO:0008152,GO:0008272,GO:0009987,GO:0015698,GO:0030288,GO:0030313,GO:0031975,GO:0042597,GO:0043167,GO:0043168,GO:0043199,GO:0044237,GO:0044464,GO:0051179,GO:0051234,GO:0072348,GO:1901681	ko:K02048	ko00920,ko02010,map00920,map02010	M00185			ko00000,ko00001,ko00002,ko02000	3.A.1.6.1,3.A.1.6.3	ic_1306.c4869	Bacteria	1MUAU@1224,1RMAR@1236,1Y8EY@135625,COG1613@1,COG1613@2	NA|NA|NA	P	ABC-type sulfate transport system, periplasmic component
1_467	696748.ASU2_07620	2.7e-113	414.8	Pasteurellales	cysH	GO:0003674,GO:0003824,GO:0004604,GO:0005575,GO:0005622,GO:0005623,GO:0005737,GO:0008150,GO:0008152,GO:0016491,GO:0016667,GO:0016671,GO:0044424,GO:0044464,GO:0055114	1.7.7.1,1.8.4.10,1.8.4.8,2.7.1.25	ko:K00366,ko:K00390,ko:K00860	ko00230,ko00910,ko00920,ko01100,ko01120,map00230,map00910,map00920,map01100,map01120	M00176,M00531	R00509,R00790,R02021,R04928	RC00002,RC00007,RC00078,RC00176,RC02862	ko00000,ko00001,ko00002,ko01000		Bacteria	1MXUR@1224,1RNC5@1236,1Y7ZK@135625,COG0175@1,COG0175@2	NA|NA|NA	C	Reduction of activated sulfate into sulfite
1_468	221988.MS1252	4e-162	577.4	Pasteurellales	cysD		1.8.4.10,1.8.4.8,2.7.7.4	ko:K00390,ko:K00957	ko00230,ko00261,ko00450,ko00920,ko01100,ko01120,ko01130,map00230,map00261,map00450,map00920,map01100,map01120,map01130	M00176,M00596	R00529,R02021,R04929	RC00007,RC02809,RC02862,RC02889	ko00000,ko00001,ko00002,ko01000		Bacteria	1MUCZ@1224,1RNAD@1236,1Y81Q@135625,COG0175@1,COG0175@2	NA|NA|NA	H	3'-phosphoadenosine 5'-phosphosulfate sulfotransferase (PAPS reductase) FAD synthetase and related enzymes
1_469	1120931.KB893930_gene1507	6.7e-200	703.4	Pasteurellales	cysN		2.7.7.4	ko:K00956	ko00230,ko00261,ko00450,ko00920,ko01100,ko01120,ko01130,map00230,map00261,map00450,map00920,map01100,map01120,map01130	M00176,M00596	R00529,R04929	RC02809,RC02889	ko00000,ko00001,ko00002,ko01000		Bacteria	1MUD9@1224,1RME4@1236,1Y85B@135625,COG2895@1,COG2895@2	NA|NA|NA	H	Belongs to the TRAFAC class translation factor GTPase superfamily. Classic translation factor GTPase family. CysN NodQ subfamily
1_470	862965.PARA_03050	1.4e-133	482.3	Pasteurellales	pflA	GO:0003674,GO:0003824,GO:0005488,GO:0005575,GO:0005622,GO:0005623,GO:0005737,GO:0005829,GO:0006464,GO:0006807,GO:0006950,GO:0006974,GO:0008150,GO:0008152,GO:0009987,GO:0016491,GO:0018307,GO:0019538,GO:0033554,GO:0036211,GO:0043170,GO:0043364,GO:0043365,GO:0043412,GO:0044237,GO:0044238,GO:0044260,GO:0044267,GO:0044424,GO:0044444,GO:0044464,GO:0048037,GO:0050896,GO:0051536,GO:0051539,GO:0051540,GO:…	1.97.1.4	ko:K04069			R04710		ko00000,ko01000		iECOK1_1307.ECOK1_0925,iEcE24377_1341.EcE24377A_0980,iEcSMS35_1347.EcSMS35_2219,iYL1228.KPN_00930	Bacteria	1NQC1@1224,1RNCR@1236,1Y7J2@135625,COG1180@1,COG1180@2	NA|NA|NA	C	Activation of pyruvate formate-lyase under anaerobic conditions by generation of an organic free radical, using S- adenosylmethionine and reduced flavodoxin as cosubstrates to produce 5'-deoxy-adenosine
1_471	339671.Asuc_0877	7.6e-96	356.7	Pasteurellales	lexA	GO:0000976,GO:0001067,GO:0001130,GO:0001217,GO:0003674,GO:0003676,GO:0003677,GO:0003690,GO:0003700,GO:0005488,GO:0005515,GO:0005575,GO:0005622,GO:0005623,GO:0005737,GO:0005829,GO:0006139,GO:0006282,GO:0006351,GO:0006355,GO:0006725,GO:0006807,GO:0006950,GO:0006974,GO:0007154,GO:0008150,GO:0008152,GO:0009058,GO:0009059,GO:0009432,GO:0009605,GO:0009889,GO:0009890,GO:0009892,GO:0009987,GO:0009991,GO:…	3.4.21.88	ko:K01356		M00729			ko00000,ko00002,ko01000,ko01002,ko03400	Bacteria	1MW80@1224,1RMXF@1236,1Y7IB@135625,COG1974@1,COG1974@2	NA|NA|NA	K	Represses a number of genes involved in the response to DNA damage (SOS response), including recA and lexA. In the presence of single-stranded DNA, RecA interacts with LexA causing an autocatalytic cleavage which disrupts the DNA-binding part of LexA, leading to derepression of the SOS regulon and eventually DNA repair
1_472	221988.MS1794	6.7e-272	943	Pasteurellales	menD	GO:0003674,GO:0003824,GO:0005488,GO:0006732,GO:0008150,GO:0008152,GO:0008683,GO:0009058,GO:0009108,GO:0009233,GO:0009234,GO:0009987,GO:0016740,GO:0016744,GO:0016829,GO:0016830,GO:0016831,GO:0016833,GO:0019842,GO:0030976,GO:0036094,GO:0042180,GO:0042181,GO:0043167,GO:0043168,GO:0043169,GO:0044237,GO:0044249,GO:0044281,GO:0044283,GO:0048037,GO:0050662,GO:0051186,GO:0051188,GO:0070204,GO:0071704,GO:…	2.2.1.9	ko:K02551	ko00130,ko01100,ko01110,map00130,map01100,map01110	M00116	R08165	RC02186	ko00000,ko00001,ko00002,ko01000	iSBO_1134.SBO_2301	Bacteria	1MVMZ@1224,1RNRS@1236,1Y78C@135625,COG1165@1,COG1165@2	NA|NA|NA	H	Catalyzes the thiamine diphosphate-dependent decarboxylation of 2-oxoglutarate and the subsequent addition of the resulting succinic semialdehyde-thiamine pyrophosphate anion to isochorismate to yield 2-succinyl-5-enolpyruvyl-6-hydroxy-3- cyclohexene-1-carboxylate (SEPHCHC)
1_473	339671.Asuc_0784	2.3e-131	475.7	Pasteurellales	menF	GO:0000162,GO:0000287,GO:0003674,GO:0003824,GO:0004049,GO:0005488,GO:0005575,GO:0005622,GO:0005623,GO:0005737,GO:0005950,GO:0006082,GO:0006520,GO:0006568,GO:0006576,GO:0006586,GO:0006725,GO:0006732,GO:0006807,GO:0008150,GO:0008152,GO:0008652,GO:0008909,GO:0009058,GO:0009072,GO:0009073,GO:0009108,GO:0009233,GO:0009234,GO:0009308,GO:0009309,GO:0009987,GO:0016053,GO:0016829,GO:0016830,GO:0016833,GO:…	5.4.4.2	ko:K02361,ko:K02552	ko00130,ko01053,ko01100,ko01110,ko01130,map00130,map01053,map01100,map01110,map01130	M00116	R01717	RC00588	ko00000,ko00001,ko00002,ko01000	iECABU_c1320.ECABU_c26010,iECIAI39_1322.ECIAI39_2413,iSF_1195.SF2344,iS_1188.S2478,ic_1306.c2809	Bacteria	1MVB7@1224,1RNSR@1236,1Y83B@135625,COG1169@1,COG1169@2	NA|NA|NA	H	Catalyzes the conversion of chorismate to isochorismate
1_474	205914.HS_0619	8.8e-218	762.7	Pasteurellales	alaA	GO:0003674,GO:0003824,GO:0004021,GO:0005488,GO:0005575,GO:0005623,GO:0005886,GO:0006082,GO:0006090,GO:0006520,GO:0006522,GO:0006523,GO:0006807,GO:0006950,GO:0006974,GO:0008144,GO:0008150,GO:0008152,GO:0008483,GO:0008652,GO:0009058,GO:0009078,GO:0009079,GO:0009987,GO:0016020,GO:0016053,GO:0016740,GO:0016769,GO:0019272,GO:0019752,GO:0019842,GO:0030170,GO:0030632,GO:0032787,GO:0033554,GO:0036094,GO:…	2.6.1.2,2.6.1.66	ko:K00814,ko:K14260	ko00220,ko00250,ko00290,ko00710,ko01100,ko01110,ko01120,ko01130,ko01200,ko01210,ko01230,map00220,map00250,map00290,map00710,map01100,map01110,map01120,map01130,map01200,map01210,map01230	M00171	R00258,R01215	RC00006,RC00008,RC00036	ko00000,ko00001,ko00002,ko01000,ko01007	iNJ661.Rv0337c	Bacteria	1MW0Z@1224,1RN5B@1236,1Y6YQ@135625,COG0436@1,COG0436@2	NA|NA|NA	E	Aminotransferase
1_475	747.DR93_1978	9.1e-94	350.1	Pasteurellales	proC		1.5.1.2	ko:K00286	ko00330,ko01100,ko01110,ko01130,ko01230,map00330,map01100,map01110,map01130,map01230	M00015	R01248,R01251,R03291,R03293	RC00054,RC00083	ko00000,ko00001,ko00002,ko01000		Bacteria	1R5J1@1224,1RNQK@1236,1Y6YH@135625,COG0345@1,COG0345@2	NA|NA|NA	E	Catalyzes the reduction of 1-pyrroline-5-carboxylate (PCA) to L-proline
1_476	339671.Asuc_1860	4.1e-135	487.6	Pasteurellales	rdgC	GO:0000018,GO:0003674,GO:0003676,GO:0003677,GO:0003690,GO:0003697,GO:0005488,GO:0005575,GO:0005622,GO:0005623,GO:0005737,GO:0005829,GO:0008150,GO:0009295,GO:0019219,GO:0019222,GO:0031323,GO:0043226,GO:0043228,GO:0043229,GO:0043232,GO:0043590,GO:0044424,GO:0044444,GO:0044464,GO:0050789,GO:0050794,GO:0051052,GO:0051171,GO:0060255,GO:0065007,GO:0080090,GO:0097159,GO:1901363	ko:K03554					ko00000,ko03400			Bacteria	1MXPR@1224,1RMNN@1236,1Y6SM@135625,COG2974@1,COG2974@2	NA|NA|NA	L	May be involved in recombination
1_477	221988.MS1895	1.1e-186	659.4	Pasteurellales	mtr	GO:0003333,GO:0003674,GO:0005215,GO:0005575,GO:0005623,GO:0005886,GO:0005887,GO:0006810,GO:0006811,GO:0006820,GO:0006865,GO:0008150,GO:0015291,GO:0015293,GO:0015711,GO:0015849,GO:0016020,GO:0016021,GO:0022804,GO:0022857,GO:0031224,GO:0031226,GO:0034220,GO:0044425,GO:0044459,GO:0044464,GO:0046942,GO:0051179,GO:0051234,GO:0055085,GO:0071702,GO:0071705,GO:0071944,GO:0098656,GO:1903825,GO:1905039	ko:K03834,ko:K03835				ko00000,ko02000	2.A.42.1.1,2.A.42.1.2		Bacteria	1MWGI@1224,1RMME@1236,1Y7JI@135625,COG0814@1,COG0814@2	NA|NA|NA	U	Protein involved in amino acid transmembrane transporter activity, aromatic amino acid transmembrane transporter activity, amino acid transport, aromatic amino acid transport and transmembrane transport
1_478	339671.Asuc_0629	9.8e-111	406.4	Pasteurellales	bioC_2												Bacteria	1QUI2@1224,1RQ53@1236,1YAZ0@135625,COG0500@1,COG0500@2	NA|NA|NA	Q	Protein of unknown function (DUF1698)
1_479	272556.CF65_02638	9.9e-49	200.3	Proteobacteria		1.1.1.133,5.1.3.2	ko:K00067,ko:K01784	ko00052,ko00520,ko00521,ko00523,ko01100,ko01130,map00052,map00520,map00521,map00523,map01100,map01130	M00361,M00362,M00632,M00793	R00291,R02777,R02984	RC00182,RC00289	ko00000,ko00001,ko00002,ko01000		Bacteria	1N375@1224,COG0451@1,COG0451@2	NA|NA|NA	GM	ADP-glyceromanno-heptose 6-epimerase activity
1_480	228399.appser1_21470	1.8e-143	515.4	Pasteurellales	hisG	GO:0000105,GO:0003674,GO:0003824,GO:0003879,GO:0005575,GO:0005622,GO:0005623,GO:0005737,GO:0005829,GO:0006082,GO:0006520,GO:0006547,GO:0006725,GO:0006807,GO:0008150,GO:0008152,GO:0008652,GO:0009058,GO:0009987,GO:0016053,GO:0016740,GO:0016757,GO:0016763,GO:0018130,GO:0019438,GO:0019752,GO:0034641,GO:0043436,GO:0044237,GO:0044238,GO:0044249,GO:0044281,GO:0044283,GO:0044424,GO:0044444,GO:0044464,GO:…	2.4.2.17	ko:K00765	ko00340,ko01100,ko01110,ko01230,map00340,map01100,map01110,map01230	M00026	R01071	RC02819,RC03200	ko00000,ko00001,ko00002,ko01000	iECSF_1327.ECSF_1909	Bacteria	1MUCY@1224,1RNAX@1236,1Y6ZD@135625,COG0040@1,COG0040@2	NA|NA|NA	F	ATP phosphoribosyltransferase
1_481	228399.appser1_21480	1.7e-203	715.3	Pasteurellales	hisD	GO:0000105,GO:0003674,GO:0003824,GO:0004399,GO:0005488,GO:0005575,GO:0005622,GO:0005623,GO:0005737,GO:0005829,GO:0006082,GO:0006520,GO:0006547,GO:0006725,GO:0006807,GO:0008150,GO:0008152,GO:0008652,GO:0009058,GO:0009987,GO:0016053,GO:0016491,GO:0016614,GO:0016616,GO:0018130,GO:0019438,GO:0019752,GO:0030145,GO:0034641,GO:0043167,GO:0043169,GO:0043436,GO:0044237,GO:0044238,GO:0044249,GO:0044281,GO:…	1.1.1.23,1.1.1.308	ko:K00013,ko:K15509	ko00340,ko01100,ko01110,ko01230,map00340,map01100,map01110,map01230	M00026	R01158,R01163,R03012	RC00099,RC00242,RC00463	ko00000,ko00001,ko00002,ko01000	iECUMN_1333.ECUMN_2362,iG2583_1286.G2583_2541,iUTI89_1310.UTI89_C2293,ic_1306.c2547	Bacteria	1MUUF@1224,1RMZD@1236,1Y78J@135625,COG0141@1,COG0141@2	NA|NA|NA	E	Catalyzes the sequential NAD-dependent oxidations of L- histidinol to L-histidinaldehyde and then to L-histidine
1_482	1035839.AFNK01000078_gene195	5.3e-56	223.8	Pasteurellales	purC												Bacteria	1MWKW@1224,1RPNB@1236,1Y7D2@135625,COG3943@1,COG3943@2	NA|NA|NA	S	COG3943 Virulence protein
1_483	228399.appser1_21490	2.5e-168	598.2	Pasteurellales	hisC	GO:0000105,GO:0003674,GO:0003824,GO:0004400,GO:0005488,GO:0005515,GO:0005575,GO:0005622,GO:0005623,GO:0005737,GO:0005829,GO:0006082,GO:0006520,GO:0006547,GO:0006725,GO:0006807,GO:0008150,GO:0008152,GO:0008483,GO:0008652,GO:0009058,GO:0009987,GO:0016053,GO:0016740,GO:0016769,GO:0018130,GO:0019438,GO:0019752,GO:0034641,GO:0042802,GO:0043436,GO:0044237,GO:0044238,GO:0044249,GO:0044281,GO:0044283,GO:…	1.1.1.23,2.6.1.9	ko:K00013,ko:K00817	ko00340,ko00350,ko00360,ko00400,ko00401,ko00960,ko01100,ko01110,ko01130,ko01230,map00340,map00350,map00360,map00400,map00401,map00960,map01100,map01110,map01130,map01230	M00026	R00694,R00734,R01158,R01163,R03012,R03243	RC00006,RC00099,RC00242,RC00463,RC00888	ko00000,ko00001,ko00002,ko01000,ko01007	iECO111_1330.ECO111_2745,iSDY_1059.SDY_2220,iSSON_1240.SSON_2092	Bacteria	1MW7I@1224,1RP4T@1236,1Y7H3@135625,COG0079@1,COG0079@2	NA|NA|NA	E	Belongs to the class-II pyridoxal-phosphate-dependent aminotransferase family. Histidinol-phosphate aminotransferase subfamily
1_484	641149.HMPREF9016_00065	0	1978.8	Neisseriales			3.6.4.12	ko:K03654,ko:K13730	ko03018,ko05100,map03018,map05100		ko00000,ko00001,ko01000,ko03400		Bacteria	1MVGG@1224,2KQA3@206351,2VK5C@28216,COG0210@1,COG0210@2,COG0514@1,COG0514@2	NA|NA|NA	L	helicase superfamily c-terminal domain
1_485	1082705.JIBP01000003_gene2590	2.4e-241	841.3	Gammaproteobacteria	ubiD		4.1.1.98	ko:K03182	ko00130,ko01100,ko01110,map00130,map01100,map01110	M00117	R04985,R04986	RC00391	ko00000,ko00001,ko00002,ko01000		Bacteria	1MU62@1224,1RY4Q@1236,COG0043@1,COG0043@2	NA|NA|NA	H	3-octaprenyl-4-hydroxybenzoate carboxy-lyase
1_486	546274.EIKCOROL_01331	3.5e-79	301.2	Neisseriales	ubiX	GO:0003674,GO:0003824,GO:0006732,GO:0008150,GO:0008152,GO:0009058,GO:0009108,GO:0009987,GO:0016829,GO:0016830,GO:0016831,GO:0044237,GO:0044249,GO:0051186,GO:0051188	2.5.1.129	ko:K03186	ko00130,ko00627,ko00940,ko01100,ko01110,ko01120,ko01220,map00130,map00627,map00940,map01100,map01110,map01120,map01220	M00117	R01238,R02952,R03367,R04985,R04986,R11225	RC00391,RC00814,RC03392	ko00000,ko00001,ko00002,ko01000		Bacteria	1RA0P@1224,2KQHW@206351,2VIWQ@28216,COG0163@1,COG0163@2	NA|NA|NA	H	Flavin prenyltransferase that catalyzes the synthesis of the prenylated FMN cofactor (prenyl-FMN) for 4-hydroxy-3- polyprenylbenzoic acid decarboxylase UbiD. The prenyltransferase is metal-independent and links a dimethylallyl moiety from dimethylallyl monophosphate (DMAP) to the flavin N5 and C6 atoms of FMN
1_487	546274.EIKCOROL_01332	4.4e-108	397.5	Betaproteobacteria			ko:K07150					ko00000				Bacteria	1MX1D@1224,2VKGJ@28216,COG1811@1,COG1811@2	NA|NA|NA	S	Protein of unknown function (DUF554)
1_488	546264.NEIFLAOT_00927	3.8e-22	111.3	Neisseriales	Z012_01410			ko:K09979					ko00000				Bacteria	1RH76@1224,2KSZD@206351,2VYGZ@28216,COG3787@1,COG3787@2	NA|NA|NA	S	Pfam:Pyridox_oxidase
1_489	693444.D782_0828	9.9e-70	270.4	Gammaproteobacteria	yclA			ko:K21755					ko00000,ko03000			Bacteria	1MY1C@1224,1RZG4@1236,COG0583@1,COG0583@2	NA|NA|NA	K	transcriptional regulator
1_490	272556.CF65_01085	5.3e-58	230.3	Pasteurellales	mutT	GO:0000287,GO:0003674,GO:0003824,GO:0005488,GO:0006139,GO:0006259,GO:0006281,GO:0006725,GO:0006807,GO:0006950,GO:0006974,GO:0008150,GO:0008152,GO:0008413,GO:0009987,GO:0016462,GO:0016787,GO:0016817,GO:0016818,GO:0017110,GO:0030145,GO:0033554,GO:0034641,GO:0035539,GO:0043167,GO:0043169,GO:0043170,GO:0044237,GO:0044238,GO:0044260,GO:0044715,GO:0044716,GO:0046483,GO:0046872,GO:0046914,GO:0047429,GO:…	3.6.1.55,3.6.1.65	ko:K03574,ko:K08320				ko00000,ko01000,ko03400		iE2348C_1286.E2348C_0104,iSDY_1059.SDY_0129	Bacteria	1RCZM@1224,1RS3S@1236,1Y8K5@135625,COG0494@1,COG0494@2	NA|NA|NA	L	Belongs to the Nudix hydrolase family
1_491	339671.Asuc_2021	0	1491.9	Pasteurellales	secA	GO:0000166,GO:0002790,GO:0003674,GO:0003824,GO:0005215,GO:0005488,GO:0005515,GO:0005524,GO:0005575,GO:0005622,GO:0005623,GO:0005737,GO:0005829,GO:0005886,GO:0005887,GO:0006457,GO:0006605,GO:0006810,GO:0006886,GO:0008104,GO:0008144,GO:0008150,GO:0008320,GO:0008565,GO:0009306,GO:0009987,GO:0015031,GO:0015399,GO:0015405,GO:0015440,GO:0015450,GO:0015462,GO:0015627,GO:0015628,GO:0015833,GO:0016020,GO:…	ko:K03070	ko02024,ko03060,ko03070,map02024,map03060,map03070	M00335			ko00000,ko00001,ko00002,ko02044	3.A.5.1,3.A.5.10,3.A.5.2,3.A.5.4	Bacteria	1MUJZ@1224,1RM9M@1236,1Y7Y8@135625,COG0653@1,COG0653@2	NA|NA|NA	U	Part of the Sec protein translocase complex. Interacts with the SecYEG preprotein conducting channel. Has a central role in coupling the hydrolysis of ATP to the transfer of proteins into and across the cell membrane, serving both as a receptor for the preprotein-SecB complex and as an ATP-driven molecular motor driving the stepwise translocation of polypeptide chains across the membrane
1_492	339671.Asuc_2022	1.3e-13	82.4	Pasteurellales												Bacteria	1QHWJ@1224,1TFN5@1236,1Y9EH@135625,2AUER@1,31K2S@2	NA|NA|NA	S	Protein of unknown function (DUF2547)
1_493	1095749.HMPREF1052_0681	1.5e-28	132.1	Pasteurellales	Z012_02020												Bacteria	1RC6A@1224,1S648@1236,1Y96Q@135625,COG4701@1,COG4701@2	NA|NA|NA	S	Protein of unknown function (DUF721)
1_494	1432056.X781_12200	1.1e-217	762.7	Pasteurellales	nadV		2.4.2.12	ko:K03462	ko00760,ko01100,ko04621,map00760,map01100,map04621	R01271	RC00033	ko00000,ko00001,ko01000			Bacteria	1MWA2@1224,1RPPA@1236,1Y6RG@135625,COG1488@1,COG1488@2	NA|NA|NA	H	Nicotinamide phosphoribosyl transferase of Bacteria UniRef RepID Q9APM3_HAEDU
1_495	339671.Asuc_0262	4e-124	451.1	Pasteurellales	dam	GO:0003674,GO:0003676,GO:0003677,GO:0003824,GO:0005488,GO:0006139,GO:0006259,GO:0006260,GO:0006261,GO:0006270,GO:0006281,GO:0006298,GO:0006304,GO:0006305,GO:0006306,GO:0006725,GO:0006807,GO:0006950,GO:0006974,GO:0007049,GO:0008144,GO:0008150,GO:0008152,GO:0008168,GO:0008757,GO:0009007,GO:0009008,GO:0009058,GO:0009059,GO:0009314,GO:0009411,GO:0009416,GO:0009628,GO:0009987,GO:0016740,GO:0016741,GO:…	2.1.1.72	ko:K06223	ko03430,map03430			ko00000,ko00001,ko01000,ko02048,ko03032,ko03400	Bacteria	1P85S@1224,1RMNW@1236,1Y86T@135625,COG0338@1,COG0338@2	NA|NA|NA	H	site-specific DNA-methyltransferase (adenine-specific)
1_496	339671.Asuc_0263	2.8e-175	621.3	Pasteurellales	aroB	GO:0000166,GO:0003674,GO:0003824,GO:0003856,GO:0005488,GO:0005575,GO:0005622,GO:0005623,GO:0005737,GO:0006082,GO:0006520,GO:0006725,GO:0006807,GO:0008150,GO:0008152,GO:0008270,GO:0008652,GO:0009058,GO:0009072,GO:0009073,GO:0009423,GO:0009987,GO:0016053,GO:0016829,GO:0016835,GO:0016838,GO:0019438,GO:0019752,GO:0036094,GO:0043167,GO:0043168,GO:0043169,GO:0043436,GO:0043648,GO:0043650,GO:0044237,GO:…	2.7.1.71,4.2.3.4	ko:K01735,ko:K13829	ko00400,ko01100,ko01110,ko01130,ko01230,map00400,map01100,map01110,map01130,map01230	M00022	R02412,R03083	RC00002,RC00078,RC00847	ko00000,ko00001,ko00002,ko01000	iAF1260.b3389,iBWG_1329.BWG_3080,iECDH10B_1368.ECDH10B_3564,iECDH1ME8569_1439.ECDH1ME8569_3268,iECNA114_1301.ECNA114_3486,iEcDH1_1363.EcDH1_0324,iIT341.HP0283,iJO1366.b3389,iJR904.b3389,iY75_1357.Y75_RS20275	Bacteria	1MUBK@1224,1RN4I@1236,1Y7JU@135625,COG0337@1,COG0337@2	NA|NA|NA	E	Catalyzes the conversion of 3-deoxy-D-arabino- heptulosonate 7-phosphate (DAHP) to dehydroquinate (DHQ)
1_497	1095749.HMPREF1052_0677	2.8e-80	304.7	Pasteurellales	aroK	GO:0000287,GO:0003674,GO:0003824,GO:0004765,GO:0005488,GO:0005575,GO:0005622,GO:0005623,GO:0005737,GO:0005829,GO:0006082,GO:0006520,GO:0006725,GO:0006793,GO:0006796,GO:0006807,GO:0008150,GO:0008152,GO:0008652,GO:0009058,GO:0009072,GO:0009073,GO:0009423,GO:0009987,GO:0016053,GO:0016301,GO:0016310,GO:0016740,GO:0016772,GO:0016773,GO:0019438,GO:0019632,GO:0019752,GO:0032787,GO:0043167,GO:0043169,GO:…	2.7.1.71,4.2.3.4	ko:K00891,ko:K13829	ko00400,ko01100,ko01110,ko01130,ko01230,map00400,map01100,map01110,map01130,map01230	M00022	R02412,R03083	RC00002,RC00078,RC00847	ko00000,ko00001,ko00002,ko01000		Bacteria	1MUFJ@1224,1RPF6@1236,1Y75T@135625,COG0703@1,COG0703@2	NA|NA|NA	F	Catalyzes the specific phosphorylation of the 3-hydroxyl group of shikimic acid using ATP as a cosubstrate
1_498	1095749.HMPREF1052_1306	2.1e-144	518.5	Pasteurellales	xerD	GO:0000150,GO:0003674,GO:0003824,GO:0005575,GO:0005622,GO:0005623,GO:0006139,GO:0006259,GO:0006276,GO:0006310,GO:0006725,GO:0006807,GO:0008150,GO:0008152,GO:0008907,GO:0009009,GO:0009037,GO:0009314,GO:0009628,GO:0009987,GO:0015074,GO:0032991,GO:0034641,GO:0043170,GO:0044237,GO:0044238,GO:0044260,GO:0044424,GO:0044464,GO:0046483,GO:0048476,GO:0050896,GO:0071139,GO:0071704,GO:0090304,GO:0140097,GO:…	ko:K04763					ko00000,ko03036			Bacteria	1MVNF@1224,1RPI8@1236,1Y82B@135625,COG4974@1,COG4974@2	NA|NA|NA	D	Tyrosine recombinase XerD
1_499	1461579.CCNK01000027_gene783	2.2e-91	342	Pasteurellales	fadR	GO:0000976,GO:0001067,GO:0001130,GO:0001217,GO:0003674,GO:0003676,GO:0003677,GO:0003690,GO:0003700,GO:0005488,GO:0005575,GO:0005622,GO:0005623,GO:0005737,GO:0005829,GO:0006082,GO:0006355,GO:0006629,GO:0006631,GO:0008150,GO:0008152,GO:0009889,GO:0009890,GO:0009891,GO:0009892,GO:0009893,GO:0009987,GO:0010468,GO:0010556,GO:0010557,GO:0010558,GO:0010563,GO:0010565,GO:0010604,GO:0010605,GO:0010628,GO:…	ko:K03603,ko:K05799,ko:K22104			ko00000,ko03000			Bacteria	1MW7M@1224,1S02W@1236,1Y7JX@135625,COG2186@1,COG2186@2	NA|NA|NA	K	Multifunctional regulator of fatty acid metabolism
1_500	339671.Asuc_1886	5.3e-215	753.8	Pasteurellales	nhaB	GO:0003674,GO:0005215,GO:0005451,GO:0005575,GO:0005623,GO:0005886,GO:0006810,GO:0006811,GO:0006812,GO:0006814,GO:0006873,GO:0006885,GO:0008150,GO:0008324,GO:0009987,GO:0010035,GO:0010038,GO:0010226,GO:0015075,GO:0015077,GO:0015078,GO:0015081,GO:0015291,GO:0015297,GO:0015298,GO:0015299,GO:0015318,GO:0015385,GO:0015491,GO:0015672,GO:0016020,GO:0019725,GO:0022804,GO:0022857,GO:0022890,GO:0030001,GO:…	ko:K03314					ko00000,ko02000	2.A.34.1		iECP_1309.ECP_1229,iLF82_1304.LF82_1485,iNRG857_1313.NRG857_06055,iUTI89_1310.UTI89_C1372	Bacteria	1MV0F@1224,1RPE3@1236,1Y7I6@135625,COG3067@1,COG3067@2	NA|NA|NA	P	Na( ) H( ) antiporter that extrudes sodium in exchange for external protons
1_501	339671.Asuc_1887	1.3e-64	252.7	Pasteurellales	dsbB	GO:0003674,GO:0003824,GO:0006091,GO:0006457,GO:0006950,GO:0008150,GO:0008152,GO:0009266,GO:0009408,GO:0009628,GO:0009987,GO:0015035,GO:0015036,GO:0016491,GO:0016667,GO:0022900,GO:0044237,GO:0050896,GO:0055114	ko:K03611					ko00000,ko03110	5.A.2.1		iAF1260.b1185,iB21_1397.B21_01170,iBWG_1329.BWG_1010,iEC042_1314.EC042_1234,iEC55989_1330.EC55989_1280,iECBD_1354.ECBD_2437,iECB_1328.ECB_01160,iECDH10B_1368.ECDH10B_1238,iECDH1ME8569_1439.ECDH1ME8569_1124,iECD_1391.ECD_01160,iECED1_1282.ECED1_1327,iECIAI1_1343.ECIAI1_1202,iECO103_1326.ECO103_1287,iECSP_1301.ECSP_1582,iECUMN_1333.ECUMN_1474,iECs_1301.ECs1680,iETEC_1333.ETEC_1289,iEcDH1_1363.EcDH1…	Bacteria	1RIJE@1224,1S6WD@1236,1Y8GJ@135625,COG1495@1,COG1495@2	NA|NA|NA	O	Required for disulfide bond formation in some periplasmic proteins. Acts by oxidizing the DsbA protein
1_502	1095749.HMPREF1052_1897	2.5e-79	302	Pasteurellales			ko:K07150					ko00000				Bacteria	1MX1D@1224,1RYSH@1236,1Y86G@135625,COG1811@1,COG1811@2	NA|NA|NA	S	Protein of unknown function (DUF554)
1_503	1461579.CCNK01000038_gene1707	0	1306.2	Pasteurellales	mrcA	GO:0000270,GO:0003674,GO:0003824,GO:0004180,GO:0004185,GO:0005488,GO:0005515,GO:0005575,GO:0005623,GO:0005886,GO:0005887,GO:0006022,GO:0006023,GO:0006024,GO:0006508,GO:0006807,GO:0008144,GO:0008150,GO:0008152,GO:0008233,GO:0008236,GO:0008238,GO:0008360,GO:0008658,GO:0008955,GO:0009002,GO:0009058,GO:0009059,GO:0009252,GO:0009273,GO:0009987,GO:0016020,GO:0016021,GO:0016740,GO:0016757,GO:0016758,GO:…	2.4.1.129,3.4.16.4	ko:K05366	ko00550,ko01100,ko01501,map00550,map01100,map01501	ko00000,ko00001,ko01000,ko01003,ko01011	GT51		Bacteria	1MU5A@1224,1RM7J@1236,1Y7DJ@135625,COG5009@1,COG5009@2	NA|NA|NA	M	penicillin-binding protein
1_504	1028805.GGC_1795	7.1e-46	191	Pasteurellales	hofM	GO:0006139,GO:0006259,GO:0006308,GO:0006725,GO:0006807,GO:0008150,GO:0008152,GO:0009056,GO:0009057,GO:0009987,GO:0015976,GO:0019439,GO:0034641,GO:0034655,GO:0043170,GO:0044237,GO:0044238,GO:0044248,GO:0044260,GO:0044265,GO:0044270,GO:0046483,GO:0046700,GO:0071704,GO:0090304,GO:1901360,GO:1901361,GO:1901575	ko:K02461,ko:K02662,ko:K02663,ko:K12288	ko03070,ko05111,map03070,map05111	M00331			ko00000,ko00001,ko00002,ko02035,ko02044	3.A.15			Bacteria	1QHRY@1224,1TFGJ@1236,1Y8U7@135625,COG4972@1,COG4972@2	NA|NA|NA	NU	Pilus assembly protein
1_505	339671.Asuc_0691	1.3e-11	76.6	Pasteurellales	hofN	GO:0006139,GO:0006259,GO:0006308,GO:0006725,GO:0006807,GO:0008150,GO:0008152,GO:0009056,GO:0009057,GO:0009987,GO:0015976,GO:0019439,GO:0034641,GO:0034655,GO:0043170,GO:0044237,GO:0044238,GO:0044248,GO:0044260,GO:0044265,GO:0044270,GO:0046483,GO:0046700,GO:0071704,GO:0090304,GO:1901360,GO:1901361,GO:1901575	ko:K02662,ko:K02663,ko:K12279,ko:K12289		ko00000,ko02035,ko02044			Bacteria	1QHW1@1224,1TFMM@1236,1Y9DF@135625,COG3166@1,COG3166@2	NA|NA|NA	NU	PFAM Fimbrial assembly family protein
1_506	634176.NT05HA_2233	6.8e-21	107.5	Pasteurellales	comC												Bacteria	1QHWV@1224,1TFNH@1236,1Y9F8@135625,2AUF2@1,31K36@2	NA|NA|NA
1_507	339671.Asuc_0689	1.6e-11	75.9	Pasteurellales												Bacteria	1QHWN@1224,1TFN9@1236,1Y9ET@135625,2AUEW@1,31K2Y@2	NA|NA|NA
1_508	634176.NT05HA_2231	9.9e-141	506.9	Pasteurellales	pilQ	GO:0003674,GO:0003676,GO:0003677,GO:0005488,GO:0006139,GO:0006259,GO:0006308,GO:0006725,GO:0006807,GO:0008150,GO:0008152,GO:0009056,GO:0009057,GO:0009987,GO:0015976,GO:0019439,GO:0034641,GO:0034655,GO:0043170,GO:0044237,GO:0044238,GO:0044248,GO:0044260,GO:0044265,GO:0044270,GO:0046483,GO:0046700,GO:0071704,GO:0090304,GO:0097159,GO:1901360,GO:1901361,GO:1901363,GO:1901575	ko:K02507,ko:K02666				ko00000,ko02035,ko02044	3.A.15.2			Bacteria	1QTT6@1224,1RN3Z@1236,1Y7VY@135625,COG4796@1,COG4796@2	NA|NA|NA	U	Type II secretory pathway, component HofQ
1_509	1089447.RHAA1_03976	3.4e-30	137.1	Pasteurellales	acpP	GO:0000035,GO:0000036,GO:0003674,GO:0005488,GO:0005575,GO:0005622,GO:0005623,GO:0005737,GO:0005829,GO:0005975,GO:0006082,GO:0006629,GO:0006631,GO:0006633,GO:0006643,GO:0006644,GO:0006664,GO:0006793,GO:0006796,GO:0008150,GO:0008152,GO:0008289,GO:0008610,GO:0008654,GO:0009058,GO:0009245,GO:0009247,GO:0009311,GO:0009312,GO:0009987,GO:0016051,GO:0016053,GO:0019637,GO:0019752,GO:0019842,GO:0031177,GO:…	ko:K02078					ko00000,ko00001			Bacteria	1MZ4P@1224,1S8X4@1236,1Y907@135625,COG0236@1,COG0236@2	NA|NA|NA	IQ	Carrier of the growing fatty acid chain in fatty acid biosynthesis
1_510	537970.HCAN_1203	3e-124	451.8	Epsilonproteobacteria			ko:K07496					ko00000				Bacteria	1MUU0@1224,2YN5Y@29547,42QJG@68525,COG0675@1,COG0675@2	NA|NA|NA	L	Putative transposase DNA-binding domain
1_511	537970.HCAN_1203	2.7e-16	90.5	Epsilonproteobacteria			ko:K07496					ko00000				Bacteria	1MUU0@1224,2YN5Y@29547,42QJG@68525,COG0675@1,COG0675@2	NA|NA|NA	L	Putative transposase DNA-binding domain
1_512	32024.JMTI01000010_gene1288	1.9e-102	378.6	Epsilonproteobacteria	guaB2												Bacteria	1QV30@1224,2YMDV@29547,42QJ9@68525,COG2452@1,COG2452@2	NA|NA|NA	L	Resolvase, N terminal domain
1_513	948565.AFFP02000029_gene1672	2.6e-116	424.9	Pasteurellales												Bacteria	1MU6X@1224,1RMBB@1236,1Y7BU@135625,COG1028@1,COG1028@2	NA|NA|NA	IQ	reductase
1_514	221988.MS1873	1.2e-145	522.7	Pasteurellales	fabD	GO:0003674,GO:0003824,GO:0004312,GO:0004314,GO:0005575,GO:0005622,GO:0005623,GO:0005737,GO:0005829,GO:0006082,GO:0006629,GO:0006631,GO:0006633,GO:0008150,GO:0008152,GO:0008610,GO:0009058,GO:0009987,GO:0016053,GO:0016417,GO:0016419,GO:0016420,GO:0016740,GO:0016746,GO:0016747,GO:0019752,GO:0032787,GO:0043436,GO:0044237,GO:0044238,GO:0044249,GO:0044255,GO:0044281,GO:0044283,GO:0044424,GO:0044444,GO:…	2.3.1.39	ko:K00645	ko00061,ko00333,ko01100,ko01130,ko01212,map00061,map00333,map01100,map01130,map01212	M00082	R01626,R11671	RC00004,RC00039,RC02727	ko00000,ko00001,ko00002,ko01000,ko01004	iEcE24377_1341.EcE24377A_1213,iJN746.PP_1913,iPC815.YPO1598	Bacteria	1MV6N@1224,1RNH3@1236,1Y71Q@135625,COG0331@1,COG0331@2	NA|NA|NA	I	malonyl CoA-acyl carrier protein transacylase
1_515	1095743.HMPREF1054_0464	7.5e-148	530	Pasteurellales	fabH	GO:0003674,GO:0003824,GO:0004312,GO:0004315,GO:0005575,GO:0005622,GO:0005623,GO:0005737,GO:0005829,GO:0006082,GO:0006629,GO:0006631,GO:0006633,GO:0008150,GO:0008152,GO:0008610,GO:0009058,GO:0009987,GO:0016053,GO:0016740,GO:0016746,GO:0016747,GO:0019752,GO:0032787,GO:0033818,GO:0043436,GO:0044237,GO:0044238,GO:0044249,GO:0044255,GO:0044281,GO:0044283,GO:0044424,GO:0044444,GO:0044464,GO:0046394,GO:…	2.3.1.180	ko:K00648	ko00061,ko01100,ko01212,map00061,map01100,map01212	M00082,M00083	R10707	RC00004,RC02729,RC02888	ko00000,ko00001,ko00002,ko01000,ko01004	iAF1260.b1091,iAPECO1_1312.APECO1_172,iBWG_1329.BWG_0939,iE2348C_1286.E2348C_1183,iEC55989_1330.EC55989_1203,iECABU_c1320.ECABU_c13040,iECDH10B_1368.ECDH10B_1163,iECDH1ME8569_1439.ECDH1ME8569_1026,iECED1_1282.ECED1_1234,iECH74115_1262.ECH74115_1470,iECIAI39_1322.ECIAI39_2070,iECO103_1326.ECO103_1136,iECO111_1330.ECO111_1368,iECO26_1355.ECO26_1424,iECOK1_1307.ECOK1_1198,iECP_1309.ECP_1083,iECS88_1…	Bacteria	1MU9N@1224,1RNIR@1236,1Y7DA@135625,COG0332@1,COG0332@2	NA|NA|NA	I	Catalyzes the condensation reaction of fatty acid synthesis by the addition to an acyl acceptor of two carbons from malonyl-ACP. Catalyzes the first condensation reaction which initiates fatty acid synthesis and may therefore play a role in governing the total rate of fatty acid production. Possesses both acetoacetyl-ACP synthase and acetyl transacylase activities. Its substrate specificity deter…
1_516	747.DR93_21	2.9e-150	538.1	Pasteurellales	plsX	GO:0003674,GO:0003824,GO:0005575,GO:0005622,GO:0005623,GO:0005737,GO:0006629,GO:0006644,GO:0006793,GO:0006796,GO:0008150,GO:0008152,GO:0008610,GO:0008654,GO:0009058,GO:0009987,GO:0019637,GO:0044237,GO:0044238,GO:0044249,GO:0044255,GO:0044424,GO:0044464,GO:0071704,GO:0090407,GO:1901576	2.3.1.15	ko:K03621	ko00561,ko00564,ko01100,ko01110,map00561,map00564,map01100,map01110	M00089	R00851,R09380	RC00004,RC00039,RC00041	ko00000,ko00001,ko00002,ko01000,ko01004	iEcDH1_1363.EcDH1_2557,iSFxv_1172.SFxv_1246,iY75_1357.Y75_RS05695	Bacteria	1MVM3@1224,1RM7R@1236,1Y6QK@135625,COG0416@1,COG0416@2	NA|NA|NA	I	Catalyzes the reversible formation of acyl-phosphate (acyl-PO(4)) from acyl- acyl-carrier-protein (acyl-ACP). This enzyme utilizes acyl-ACP as fatty acyl donor, but not acyl-CoA
1_517	1028803.GG9_0864	1.5e-22	111.3	Pasteurellales	rpmF	GO:0000027,GO:0000302,GO:0003674,GO:0003735,GO:0005198,GO:0005575,GO:0005622,GO:0005623,GO:0005737,GO:0005829,GO:0005840,GO:0006412,GO:0006518,GO:0006807,GO:0006950,GO:0006979,GO:0006996,GO:0008150,GO:0008152,GO:0009058,GO:0009059,GO:0009314,GO:0009628,GO:0009987,GO:0010467,GO:0015934,GO:0016043,GO:0019538,GO:0022607,GO:0022613,GO:0022618,GO:0022625,GO:0022626,GO:0032991,GO:0034622,GO:0034641,GO:…	ko:K02911	ko03010,map03010	M00178			br01610,ko00000,ko00001,ko00002,ko03011,ko03029	Bacteria	1N6RF@1224,1SC9G@1236,1Y97D@135625,COG0333@1,COG0333@2	NA|NA|NA	J	Belongs to the bacterial ribosomal protein bL32 family
1_518	1461579.CCNK01000024_gene574	1.4e-79	302.4	Pasteurellales	yceD	GO:0005575,GO:0005622,GO:0005623,GO:0005737,GO:0005829,GO:0008150,GO:0040007,GO:0044424,GO:0044444,GO:0044464	ko:K07040					ko00000				Bacteria	1PGKW@1224,1RRK3@1236,1Y72P@135625,COG1399@1,COG1399@2	NA|NA|NA	S	metal-binding, possibly nucleic acid-binding protein
1_519	71421.HI_0160	6.4e-130	470.3	Pasteurellales	psd	GO:0003674,GO:0003824,GO:0004609,GO:0006629,GO:0006644,GO:0006793,GO:0006796,GO:0008150,GO:0008152,GO:0008610,GO:0008654,GO:0009058,GO:0009987,GO:0016829,GO:0016830,GO:0016831,GO:0019637,GO:0044237,GO:0044238,GO:0044249,GO:0044255,GO:0071704,GO:0090407,GO:1901576	4.1.1.65	ko:K01613	ko00564,ko01100,ko01110,map00564,map01100,map01110	M00093	R02055	RC00299	ko00000,ko00001,ko00002,ko01000	iECNA114_1301.ECNA114_4379,iECSF_1327.ECSF_4049	Bacteria	1MVT4@1224,1RN1U@1236,1Y7UT@135625,COG0688@1,COG0688@2	NA|NA|NA	I	Catalyzes the formation of phosphatidylethanolamine (PtdEtn) from phosphatidylserine (PtdSer)
1_520	339671.Asuc_0718	1.3e-92	345.9	Pasteurellales	fklB	GO:0000413,GO:0003674,GO:0003755,GO:0003824,GO:0005488,GO:0005515,GO:0005527,GO:0005528,GO:0005575,GO:0005622,GO:0005623,GO:0005737,GO:0005829,GO:0006464,GO:0006807,GO:0008144,GO:0008150,GO:0008152,GO:0009987,GO:0016853,GO:0016859,GO:0018193,GO:0018208,GO:0019538,GO:0036211,GO:0042597,GO:0042802,GO:0043170,GO:0043412,GO:0044237,GO:0044238,GO:0044260,GO:0044267,GO:0044424,GO:0044444,GO:0044464,GO:…	5.2.1.8	ko:K03773					ko00000,ko01000,ko03110			Bacteria	1RDA1@1224,1RPMP@1236,1Y709@135625,COG0545@1,COG0545@2	NA|NA|NA	O	Peptidyl-prolyl cis-trans
1_521	221988.MS1749	1.7e-155	555.4	Pasteurellales	ispH	GO:0003674,GO:0003824,GO:0005488,GO:0005575,GO:0005622,GO:0005623,GO:0005737,GO:0005829,GO:0006081,GO:0006082,GO:0006090,GO:0006629,GO:0006644,GO:0006720,GO:0006793,GO:0006796,GO:0008150,GO:0008152,GO:0008299,GO:0008610,GO:0008654,GO:0009058,GO:0009240,GO:0009987,GO:0016491,GO:0019288,GO:0019637,GO:0019682,GO:0019752,GO:0032787,GO:0042380,GO:0043436,GO:0044237,GO:0044238,GO:0044249,GO:0044255,GO:…	1.17.7.4,2.7.4.25	ko:K00945,ko:K02945,ko:K03527	ko00240,ko00900,ko01100,ko01110,ko01130,ko03010,map00240,map00900,map01100,map01110,map01130,map03010	M00052,M00096,M00178	R00158,R00512,R01665,R05884,R08210	RC00002,RC01137,RC01487	br01610,ko00000,ko00001,ko00002,ko01000,ko03011	iECIAI1_1343.ECIAI1_0030,iECW_1372.ECW_m0028,iEKO11_1354.EKO11_3884,iEcHS_1320.EcHS_A0031,iEcolC_1368.EcolC_3626,iIT341.HP0400,iLJ478.TM1444,iPC815.YPO0477,iSFV_1184.SFV_0023,iSF_1195.SF0026,iSFxv_1172.SFxv_0027,iS_1188.S0028,iWFL_1372.ECW_m0028,iYL1228.KPN_00024	Bacteria	1MU7G@1224,1RMN8@1236,1Y7CC@135625,COG0761@1,COG0761@2	NA|NA|NA	IM	Catalyzes the conversion of 1-hydroxy-2-methyl-2-(E)- butenyl 4-diphosphate (HMBPP) into a mixture of isopentenyl diphosphate (IPP) and dimethylallyl diphosphate (DMAPP). Acts in the terminal step of the DOXP MEP pathway for isoprenoid precursor biosynthesis
1_522	339671.Asuc_1875	1.8e-68	265.4	Pasteurellales	lspA	GO:0003674,GO:0003824,GO:0004175,GO:0005575,GO:0005623,GO:0005886,GO:0005887,GO:0006508,GO:0006807,GO:0008150,GO:0008152,GO:0008233,GO:0009058,GO:0009059,GO:0009987,GO:0016020,GO:0016021,GO:0016787,GO:0019538,GO:0031224,GO:0031226,GO:0034645,GO:0042157,GO:0042158,GO:0043170,GO:0044237,GO:0044238,GO:0044249,GO:0044260,GO:0044425,GO:0044459,GO:0044464,GO:0070011,GO:0071704,GO:0071944,GO:0097304,GO:…	3.4.23.36	ko:K03101	ko03060,map03060			ko00000,ko00001,ko01000,ko01002		Bacteria	1RGV9@1224,1S60E@1236,1Y8E9@135625,COG0597@1,COG0597@2	NA|NA|NA	MU	This protein specifically catalyzes the removal of signal peptides from prolipoproteins
1_523	221988.MS1751	0	1714.9	Pasteurellales	ileS	GO:0003674,GO:0003824,GO:0004812,GO:0004822,GO:0005488,GO:0005575,GO:0005622,GO:0005623,GO:0005737,GO:0005829,GO:0006082,GO:0006139,GO:0006399,GO:0006412,GO:0006418,GO:0006428,GO:0006518,GO:0006520,GO:0006725,GO:0006807,GO:0008150,GO:0008152,GO:0008270,GO:0009058,GO:0009059,GO:0009987,GO:0010467,GO:0016070,GO:0016874,GO:0016875,GO:0019538,GO:0019752,GO:0034641,GO:0034645,GO:0034660,GO:0043038,GO:…	6.1.1.5	ko:K01870	ko00970,map00970	M00359,M00360	R03656	RC00055,RC00523	ko00000,ko00001,ko00002,ko01000,ko01007,ko03016	iG2583_1286.G2583_0027,iPC815.YPO0475	Bacteria	1MVBQ@1224,1RMTF@1236,1Y760@135625,COG0060@1,COG0060@2	NA|NA|NA	J	amino acids such as valine, to avoid such errors it has two additional distinct tRNA(Ile)-dependent editing activities. One activity is designated as 'pretransfer' editing and involves the hydrolysis of activated Val-AMP. The other activity is designated 'posttransfer' editing and involves deacylation of mischarged Val-tRNA(Ile)
1_524	339671.Asuc_0724	1.7e-66	258.8	Pasteurellales	tadA	GO:0002097,GO:0002100,GO:0006139,GO:0006382,GO:0006396,GO:0006399,GO:0006400,GO:0006725,GO:0006807,GO:0008033,GO:0008150,GO:0008152,GO:0009451,GO:0009987,GO:0010467,GO:0016070,GO:0016553,GO:0034470,GO:0034641,GO:0034660,GO:0043170,GO:0043412,GO:0044237,GO:0044238,GO:0046483,GO:0071704,GO:0090304,GO:1901360	3.4.17.13,3.5.4.1,3.5.4.3,3.5.4.33,3.8.1.5	ko:K01297,ko:K01485,ko:K01487,ko:K01563,ko:K11991	ko00230,ko00240,ko00330,ko00361,ko00625,ko01100,ko01120,map00230,map00240,map00330,map00361,map00625,map01100,map01120	R00974,R01411,R01676,R02922,R05284,R05367,R05368,R05369,R05370,R07669,R07670,R10223	RC00074,RC00204,RC00477,RC00514,RC00809,RC01317,RC01340,RC01341,RC02013	ko00000,ko00001,ko01000,ko01002,ko01011,ko03016	Bacteria	1RGU0@1224,1S60Z@1236,1Y8I5@135625,COG0590@1,COG0590@2	NA|NA|NA	FJ	Catalyzes the deamination of adenosine to inosine at the wobble position 34 of tRNA(Arg2)
1_525	221988.MS0405	4.2e-158	563.9	Pasteurellales	thyA	GO:0000287,GO:0003674,GO:0003824,GO:0004799,GO:0005488,GO:0005575,GO:0005622,GO:0005623,GO:0005737,GO:0005829,GO:0006139,GO:0006220,GO:0006221,GO:0006231,GO:0006725,GO:0006753,GO:0006793,GO:0006796,GO:0006807,GO:0008150,GO:0008152,GO:0008168,GO:0009058,GO:0009117,GO:0009123,GO:0009124,GO:0009129,GO:0009130,GO:0009157,GO:0009162,GO:0009165,GO:0009176,GO:0009177,GO:0009219,GO:0009221,GO:0009262,GO:…	2.1.1.45	ko:K00560	ko00240,ko00670,ko01100,ko01523,map00240,map00670,map01100,map01523	M00053	R02101	RC00219,RC00332	ko00000,ko00001,ko00002,ko01000		Bacteria	1MUBD@1224,1RPYV@1236,1Y6V3@135625,COG0207@1,COG0207@2	NA|NA|NA	F	Catalyzes the reductive methylation of 2'-deoxyuridine- 5'-monophosphate (dUMP) to 2'-deoxythymidine-5'-monophosphate (dTMP) while utilizing 5,10-methylenetetrahydrofolate (mTHF) as the methyl donor and reductant in the reaction, yielding dihydrofolate (DHF) as a by-product. This enzymatic reaction provides an intracellular de novo source of dTMP, an essential precursor for DNA biosynthesis
1_526	339671.Asuc_0726	6.6e-137	493.4	Pasteurellales	lgt	GO:0003674,GO:0003824,GO:0005575,GO:0005623,GO:0005886,GO:0005887,GO:0006464,GO:0006807,GO:0008150,GO:0008152,GO:0008961,GO:0009058,GO:0009059,GO:0009249,GO:0009898,GO:0009987,GO:0010467,GO:0016020,GO:0016021,GO:0016740,GO:0016757,GO:0018065,GO:0018193,GO:0018205,GO:0019538,GO:0031224,GO:0031226,GO:0034645,GO:0036211,GO:0040007,GO:0042157,GO:0042158,GO:0043170,GO:0043412,GO:0044237,GO:0044238,GO:…	2.1.1.199	ko:K03438,ko:K13292				ko00000,ko01000,ko03009			Bacteria	1MVE3@1224,1RMVK@1236,1Y7M7@135625,COG0682@1,COG0682@2	NA|NA|NA	M	Transfers the N-acyl diglyceride group on what will become the N-terminal cysteine of membrane lipoproteins
1_527	339671.Asuc_0727	5.7e-101	374	Pasteurellales	Z012_10580			ko:K07090					ko00000				Bacteria	1R3V4@1224,1RVNC@1236,1Y7Y9@135625,COG0730@1,COG0730@2	NA|NA|NA	S	membrane transporter protein
1_528	221988.MS0408	2.2e-79	302	Pasteurellales	nudH	GO:0000287,GO:0003674,GO:0003824,GO:0005488,GO:0005575,GO:0005622,GO:0005623,GO:0005737,GO:0006139,GO:0006259,GO:0006281,GO:0006401,GO:0006402,GO:0006725,GO:0006807,GO:0006950,GO:0006974,GO:0008150,GO:0008152,GO:0009056,GO:0009057,GO:0009892,GO:0009893,GO:0009894,GO:0009896,GO:0009987,GO:0010468,GO:0010604,GO:0010605,GO:0010608,GO:0010629,GO:0016070,GO:0016071,GO:0016462,GO:0016787,GO:0016817,GO:…	ko:K08311	ko03018,map03018	R10816	RC00002	ko00000,ko00001,ko01000,ko03019		Bacteria	1RDGJ@1224,1S3PQ@1236,1Y7UV@135625,COG0494@1,COG0494@2	NA|NA|NA	L	Accelerates the degradation of transcripts by removing pyrophosphate from the 5'-end of triphosphorylated RNA, leading to a more labile monophosphorylated state that can stimulate subsequent ribonuclease cleavage
1_529	758.BBIX01000006_gene167	2.2e-135	488.4	Pasteurellales	yafJ												Bacteria	1MU1J@1224,1RNEK@1236,1Y7KK@135625,COG0121@1,COG0121@2	NA|NA|NA	S	glutamine amidotransferase
1_530	862965.PARA_07740	5.4e-12	77	Gammaproteobacteria	yfcZ	GO:0005575,GO:0005622,GO:0005623,GO:0005737,GO:0005829,GO:0044424,GO:0044444,GO:0044464				Bacteria	1N0DI@1224,1S91T@1236,COG3691@1,COG3691@2	NA|NA|NA	S	protein conserved in bacteria
1_531	747.DR93_895	2.5e-117	429.1	Pasteurellales	fadL	GO:0003674,GO:0005215,GO:0005319,GO:0005324,GO:0005342,GO:0005575,GO:0005623,GO:0006810,GO:0006811,GO:0006820,GO:0006869,GO:0008028,GO:0008150,GO:0008509,GO:0008514,GO:0009279,GO:0010876,GO:0015075,GO:0015245,GO:0015267,GO:0015288,GO:0015318,GO:0015483,GO:0015711,GO:0015718,GO:0015849,GO:0015908,GO:0015909,GO:0016020,GO:0019867,GO:0022803,GO:0022829,GO:0022834,GO:0022836,GO:0022857,GO:0030312,GO:…	ko:K06076					ko00000,ko02000	1.B.9		iECs_1301.ECs3227,iG2583_1286.G2583_2880,iZ_1308.Z3608	Bacteria	1MUU4@1224,1RQZJ@1236,1Y7UG@135625,COG2067@1,COG2067@2	NA|NA|NA	I	Long-chain fatty acid transport protein
1_532	1089447.RHAA1_00511	1.4e-66	259.2	Pasteurellales	ogt	GO:0003674,GO:0003824,GO:0003908,GO:0006139,GO:0006259,GO:0006281,GO:0006304,GO:0006307,GO:0006725,GO:0006807,GO:0006950,GO:0006974,GO:0008150,GO:0008152,GO:0008168,GO:0008172,GO:0009987,GO:0016740,GO:0016741,GO:0032259,GO:0033554,GO:0034641,GO:0035510,GO:0043170,GO:0043412,GO:0044237,GO:0044238,GO:0044260,GO:0046483,GO:0050896,GO:0051716,GO:0071704,GO:0090304,GO:1901360	2.1.1.63,3.2.2.20	ko:K00567,ko:K01246	ko03410,map03410			ko00000,ko00001,ko01000,ko03400		Bacteria	1N2YQ@1224,1S68H@1236,1Y7ZP@135625,COG0350@1,COG0350@2	NA|NA|NA	L	Involved in the cellular defense against the biological effects of O6-methylguanine (O6-MeG) and O4-methylthymine (O4-MeT) in DNA. Repairs the methylated nucleobase in DNA by stoichiometrically transferring the methyl group to a cysteine residue in the enzyme. This is a suicide reaction the enzyme is irreversibly inactivated
1_533	205914.HS_1550	1.6e-99	369	Pasteurellales	mutH	GO:0000018,GO:0003674,GO:0003676,GO:0003677,GO:0003824,GO:0004518,GO:0004519,GO:0004520,GO:0004536,GO:0005488,GO:0005575,GO:0005622,GO:0005623,GO:0005737,GO:0006139,GO:0006259,GO:0006281,GO:0006298,GO:0006725,GO:0006807,GO:0006950,GO:0006974,GO:0008150,GO:0008152,GO:0009036,GO:0009987,GO:0015666,GO:0016787,GO:0016788,GO:0016888,GO:0016893,GO:0019219,GO:0019222,GO:0031323,GO:0032300,GO:0032991,GO:…	ko:K03573	ko03430,map03430			ko00000,ko00001,ko03400			Bacteria	1MVYX@1224,1RQVV@1236,1Y6YE@135625,COG3066@1,COG3066@2	NA|NA|NA	L	Sequence-specific endonuclease that cleaves unmethylated GATC sequences. It is involved in DNA mismatch repair
1_534	862965.PARA_16310	3.4e-122	444.9	Pasteurellales	fecB			ko:K02016	ko02010,map02010	M00240			ko00000,ko00001,ko00002,ko02000	3.A.1.14			Bacteria	1PGUA@1224,1SZVG@1236,1Y8AX@135625,COG0614@1,COG0614@2	NA|NA|NA	P	Periplasmic binding protein
1_535	1461579.CCNK01000025_gene686	1.1e-99	369.8	Pasteurellales		3.6.3.34	ko:K02013,ko:K09817	ko02010,map02010	M00240,M00242		ko00000,ko00001,ko00002,ko01000,ko02000	3.A.1.14,3.A.1.15.3,3.A.1.15.5	Bacteria	1MUNG@1224,1S4UC@1236,1Y6ZT@135625,COG1120@1,COG1120@2	NA|NA|NA	HP	AAA domain, putative AbiEii toxin, Type IV TA system
1_536	1089447.RHAA1_01124	1.3e-120	439.5	Pasteurellales	fecD			ko:K02015	ko02010,map02010	M00240			ko00000,ko00001,ko00002,ko02000	3.A.1.14			Bacteria	1MV9W@1224,1RMDF@1236,1Y83T@135625,COG0609@1,COG0609@2	NA|NA|NA	P	Belongs to the binding-protein-dependent transport system permease family. FecCD subfamily
1_537	862965.PARA_16280	3.7e-270	937.6	Pasteurellales	bfeA			ko:K16089,ko:K19611	ko02020,map02020			ko00000,ko00001,ko02000	1.B.14.1,1.B.14.1.22,1.B.14.1.3,1.B.14.1.5,1.B.14.10	Bacteria	1MUC1@1224,1RNHR@1236,1Y9IA@135625,COG1629@1,COG4771@2	NA|NA|NA	P	TonB dependent receptor
1_538	221988.MS0338	0	1627.5	Pasteurellales	leuS	GO:0003674,GO:0003824,GO:0004812,GO:0004823,GO:0005575,GO:0005622,GO:0005623,GO:0005737,GO:0005829,GO:0006082,GO:0006139,GO:0006399,GO:0006412,GO:0006418,GO:0006429,GO:0006518,GO:0006520,GO:0006725,GO:0006807,GO:0008150,GO:0008152,GO:0009058,GO:0009059,GO:0009987,GO:0010467,GO:0016070,GO:0016874,GO:0016875,GO:0019538,GO:0019752,GO:0034641,GO:0034645,GO:0034660,GO:0043038,GO:0043039,GO:0043043,GO:…	6.1.1.4	ko:K01869	ko00970,map00970	M00359,M00360	R03657	RC00055,RC00523	ko00000,ko00001,ko00002,ko01000,ko01007,ko03016,ko03029	iECOK1_1307.ECOK1_0652,iECS88_1305.ECS88_0684,iNRG857_1313.NRG857_02925,iPC815.YPO2610	Bacteria	1MV47@1224,1RP14@1236,1Y80I@135625,COG0495@1,COG0495@2	NA|NA|NA	J	Belongs to the class-I aminoacyl-tRNA synthetase family
1_539	339671.Asuc_0744	2.6e-65	255.4	Pasteurellales												Bacteria	1NKYZ@1224,1SVW9@1236,1Y93Y@135625,2C8RH@1,2ZHJ6@2	NA|NA|NA
1_540	221988.MS0337	3.9e-55	221.1	Pasteurellales	lptE	GO:0001530,GO:0003674,GO:0005488,GO:0005575,GO:0005623,GO:0006810,GO:0006869,GO:0008150,GO:0008289,GO:0009279,GO:0009987,GO:0010876,GO:0015920,GO:0016020,GO:0016043,GO:0019867,GO:0022607,GO:0030312,GO:0030313,GO:0031975,GO:0033036,GO:0043163,GO:0043165,GO:0044085,GO:0044091,GO:0044462,GO:0044464,GO:0045229,GO:0051179,GO:0051234,GO:0061024,GO:0071702,GO:0071709,GO:0071840,GO:0071944,GO:0097367,GO:…	ko:K03643					ko00000,ko02000	1.B.42.1		iECH74115_1262.ECH74115_0730,iECSP_1301.ECSP_0694,iECs_1301.ECs0679,iG2583_1286.G2583_0804,iZ_1308.Z0788	Bacteria	1NGPX@1224,1SGKQ@1236,1Y8HG@135625,COG2980@1,COG2980@2	NA|NA|NA	M	Together with LptD, is involved in the assembly of lipopolysaccharide (LPS) at the surface of the outer membrane. Required for the proper assembly of LptD. Binds LPS and may serve as the LPS recognition site at the outer membrane
1_541	221988.MS0332	1.8e-123	449.1	Pasteurellales	holA	GO:0005575,GO:0005622,GO:0005623,GO:0006139,GO:0006259,GO:0006260,GO:0006261,GO:0006725,GO:0006807,GO:0008150,GO:0008152,GO:0009058,GO:0009059,GO:0009360,GO:0009987,GO:0032991,GO:0034641,GO:0034645,GO:0042575,GO:0043170,GO:0044237,GO:0044238,GO:0044249,GO:0044260,GO:0044424,GO:0044464,GO:0046483,GO:0061695,GO:0071704,GO:0090304,GO:1901360,GO:1901576,GO:1902494,GO:1990234	2.7.7.7	ko:K02340	ko00230,ko00240,ko01100,ko03030,ko03430,ko03440,map00230,map00240,map01100,map03030,map03430,map03440	M00260	R00375,R00376,R00377,R00378	RC02795	ko00000,ko00001,ko00002,ko01000,ko03032,ko03400	Bacteria	1MWYT@1224,1RQRE@1236,1Y7FY@135625,COG1466@1,COG1466@2	NA|NA|NA	L	DNA polymerase III
1_542	1461579.CCNK01000024_gene587	1.8e-211	741.9	Pasteurellales	dcuB	GO:0003674,GO:0005215,GO:0005310,GO:0005342,GO:0005469,GO:0005575,GO:0005623,GO:0005886,GO:0005887,GO:0006810,GO:0006811,GO:0006820,GO:0006835,GO:0006855,GO:0008150,GO:0008509,GO:0008514,GO:0015075,GO:0015138,GO:0015141,GO:0015238,GO:0015291,GO:0015297,GO:0015318,GO:0015556,GO:0015711,GO:0015740,GO:0015741,GO:0015744,GO:0015849,GO:0015893,GO:0016020,GO:0016021,GO:0022804,GO:0022857,GO:0031224,GO:…	ko:K07791,ko:K07792	ko02020,map02020			ko00000,ko00001,ko02000	2.A.13.1		iUMNK88_1353.UMNK88_4987	Bacteria	1MVHH@1224,1RPTE@1236,1YAT3@135625,COG2704@1,COG2704@2	NA|NA|NA	S	Responsible for the transport of C4-dicarboxylates from the periplasm across the inner membrane
1_543	747.DR93_2150	2.6e-128	464.9	Pasteurellales	folD	GO:0003674,GO:0003824,GO:0004477,GO:0004488,GO:0005575,GO:0005622,GO:0005623,GO:0005737,GO:0005829,GO:0006730,GO:0008150,GO:0008152,GO:0009987,GO:0016491,GO:0016645,GO:0016646,GO:0016787,GO:0016810,GO:0016814,GO:0019238,GO:0044237,GO:0044281,GO:0044424,GO:0044444,GO:0044464,GO:0055114	1.5.1.5,3.5.4.9	ko:K01491	ko00670,ko00720,ko01100,ko01120,ko01200,map00670,map00720,map01100,map01120,map01200	M00140,M00377	R01220,R01655	RC00202,RC00578	ko00000,ko00001,ko00002,ko01000		Bacteria	1MWU4@1224,1RNSW@1236,1Y77Q@135625,COG0190@1,COG0190@2	NA|NA|NA	F	Catalyzes the oxidation of 5,10- methylenetetrahydrofolate to 5,10-methenyltetrahydrofolate and then the hydrolysis of 5,10-methenyltetrahydrofolate to 10- formyltetrahydrofolate
1_544	696748.ASU2_10185	5.6e-52	210.3	Pasteurellales	yaeR			ko:K08234					ko00000				Bacteria	1RGZ8@1224,1S66M@1236,1Y8NH@135625,COG0346@1,COG0346@2	NA|NA|NA	E	Lactoylglutathione lyase and related lyases
1_545	221988.MS0612	6.4e-30	137.5	Pasteurellales												Bacteria	1QHS0@1224,1TFGK@1236,1Y8VA@135625,2AUAX@1,31JYK@2	NA|NA|NA
1_546	1461579.CCNK01000026_gene721	5.4e-17	93.6	Pasteurellales												Bacteria	1QHXT@1224,1TFPG@1236,1Y9GV@135625,2AUD8@1,30S8Z@2	NA|NA|NA
1_547	1263831.F543_6670	2.9e-148	531.9	Pasteurellales												Bacteria	1MUA8@1224,1RN5K@1236,1Y6VW@135625,COG1538@1,COG1538@2	NA|NA|NA	M	Belongs to the outer membrane factor (OMF) (TC 1.B.17) family
1_548	1433287.X808_15100	1.1e-134	486.5	Pasteurellales	yhhJ			ko:K01992		M00254			ko00000,ko00002,ko02000	3.A.1			Bacteria	1MUIA@1224,1RQSE@1236,1Y6X3@135625,COG0842@1,COG0842@2	NA|NA|NA	V	ABC-type multidrug transport system, permease component
1_549	1263831.F543_6650	0	1291.9	Pasteurellales			ko:K01990,ko:K13926	M00254			ko00000,ko00002,ko02000	3.A.1			Bacteria	1MUX3@1224,1RMM4@1236,1YAYW@135625,COG0842@1,COG0842@2,COG1131@1,COG1131@2	NA|NA|NA	V	AAA domain, putative AbiEii toxin, Type IV TA system
1_550	1461579.CCNK01000024_gene626	1.2e-83	316.6	Pasteurellales			ko:K01993					ko00000				Bacteria	1MUG6@1224,1RS3I@1236,1Y6UN@135625,COG0845@1,COG0845@2	NA|NA|NA	M	Membrane-fusion protein of Actinobacillus UniRef RepID B0BPB8_ACTPJ
1_551	1263831.F543_6630	5.3e-35	154.5	Pasteurellales												Bacteria	1NMPS@1224,1SNA5@1236,1Y8Z8@135625,COG1309@1,COG1309@2	NA|NA|NA	K	Transcriptional regulator of Actinobacillus pleuropneumoniae UniRef RepID B0BPB7_ACTPJ
1_552	634176.NT05HA_1500	1.3e-195	689.1	Pasteurellales	rhlB	GO:0003674,GO:0003724,GO:0003824,GO:0004004,GO:0004386,GO:0005488,GO:0005515,GO:0005575,GO:0005622,GO:0005623,GO:0005737,GO:0005829,GO:0006139,GO:0006401,GO:0006725,GO:0006807,GO:0008026,GO:0008150,GO:0008152,GO:0008186,GO:0009056,GO:0009057,GO:0009987,GO:0010501,GO:0016070,GO:0016462,GO:0016787,GO:0016817,GO:0016818,GO:0016887,GO:0017111,GO:0019439,GO:0019904,GO:0034641,GO:0034655,GO:0042623,GO:…	3.6.4.13	ko:K03732	ko03018,map03018	M00394			ko00000,ko00001,ko00002,ko01000,ko03019	Bacteria	1MU49@1224,1RMWA@1236,1Y7XU@135625,COG0513@1,COG0513@2	NA|NA|NA	JKL	DEAD-box RNA helicase involved in RNA degradation. Has RNA-dependent ATPase activity and unwinds double-stranded RNA
1_553	221988.MS1837	1.9e-231	808.1	Pasteurellales	rho	GO:0003674,GO:0003676,GO:0003723,GO:0005488,GO:0005515,GO:0005575,GO:0005622,GO:0005623,GO:0005737,GO:0005829,GO:0006139,GO:0006351,GO:0006353,GO:0006725,GO:0006807,GO:0008150,GO:0008152,GO:0009058,GO:0009059,GO:0009987,GO:0010467,GO:0016070,GO:0018130,GO:0019438,GO:0032774,GO:0034641,GO:0034645,GO:0034654,GO:0042802,GO:0043170,GO:0044237,GO:0044238,GO:0044249,GO:0044260,GO:0044271,GO:0044424,GO:…	ko:K02887,ko:K03628	ko03010,ko03018,map03010,map03018	M00178			br01610,ko00000,ko00001,ko00002,ko03011,ko03019,ko03021	Bacteria	1MUCF@1224,1RP95@1236,1Y6S4@135625,COG1158@1,COG1158@2	NA|NA|NA	K	Facilitates transcription termination by a mechanism that involves Rho binding to the nascent RNA, activation of Rho's RNA-dependent ATPase activity, and release of the mRNA from the DNA template
1_554	339671.Asuc_0037	2.8e-111	408.3	Pasteurellales	bamD	GO:0005575,GO:0005623,GO:0008104,GO:0008150,GO:0009279,GO:0009987,GO:0016020,GO:0016043,GO:0019867,GO:0022607,GO:0030312,GO:0030313,GO:0031224,GO:0031230,GO:0031241,GO:0031246,GO:0031975,GO:0032991,GO:0033036,GO:0034613,GO:0043163,GO:0043165,GO:0044085,GO:0044091,GO:0044425,GO:0044462,GO:0044464,GO:0045184,GO:0045229,GO:0051179,GO:0051205,GO:0051234,GO:0051641,GO:0061024,GO:0070727,GO:0071709,GO:…	ko:K05807,ko:K08309				ko00000,ko01000,ko01011,ko02000	1.B.33.1	GH23		Bacteria	1MVS5@1224,1RSE6@1236,1Y7A6@135625,COG4105@1,COG4105@2	NA|NA|NA	M	Part of the outer membrane protein assembly complex, which is involved in assembly and insertion of beta-barrel proteins into the outer membrane
1_555	1095749.HMPREF1052_1124	2.2e-163	581.6	Pasteurellales	rluD	GO:0000027,GO:0000154,GO:0000455,GO:0001522,GO:0003674,GO:0003824,GO:0005575,GO:0005622,GO:0005623,GO:0005737,GO:0005829,GO:0006139,GO:0006364,GO:0006396,GO:0006725,GO:0006807,GO:0006996,GO:0008150,GO:0008152,GO:0009451,GO:0009982,GO:0009987,GO:0010467,GO:0016043,GO:0016070,GO:0016072,GO:0016853,GO:0016866,GO:0022607,GO:0022613,GO:0022618,GO:0031118,GO:0034470,GO:0034622,GO:0034641,GO:0034660,GO:…	5.4.99.23,5.4.99.28,5.4.99.29	ko:K06177,ko:K06180				ko00000,ko01000,ko03009,ko03016	iE2348C_1286.E2348C_2868,iECED1_1282.ECED1_3035,iECSF_1327.ECSF_2432	Bacteria	1MUBN@1224,1RN7F@1236,1Y7I3@135625,COG0564@1,COG0564@2	NA|NA|NA	J	Responsible for synthesis of pseudouridine from uracil
1_556	948565.AFFP02000004_gene749	1.6e-97	362.5	Pasteurellales	yfiH	GO:0003674,GO:0003824,GO:0005488,GO:0005507,GO:0005515,GO:0005575,GO:0005618,GO:0005623,GO:0008150,GO:0008152,GO:0016491,GO:0016679,GO:0016682,GO:0030312,GO:0042802,GO:0042803,GO:0043167,GO:0043169,GO:0044464,GO:0046872,GO:0046914,GO:0046983,GO:0055114,GO:0071944	ko:K05810					ko00000,ko01000			Bacteria	1MW2H@1224,1RNV4@1236,1Y70S@135625,COG1496@1,COG1496@2	NA|NA|NA	S	Belongs to the multicopper oxidase YfiH RL5 family
1_557	339671.Asuc_0623	1.1e-100	373.2	Pasteurellales	djlA	GO:0003674,GO:0005488,GO:0005515,GO:0005575,GO:0005623,GO:0005886,GO:0016020,GO:0044464,GO:0051087,GO:0071944	ko:K05801					ko00000,ko03110			Bacteria	1N270@1224,1RP0P@1236,1Y73I@135625,COG1076@1,COG1076@2	NA|NA|NA	O	Regulatory DnaK co-chaperone. Direct interaction between DnaK and DjlA is needed for the induction of the wcaABCDE operon, involved in the synthesis of a colanic acid polysaccharide capsule, possibly through activation of the RcsB RcsC phosphotransfer signaling pathway. The colanic acid capsule may help the bacterium survive conditions outside the host
1_558	758.BBIX01000009_gene2096	4.8e-139	500.7	Pasteurellales	dusC	GO:0000049,GO:0000166,GO:0002943,GO:0003674,GO:0003676,GO:0003723,GO:0003824,GO:0005488,GO:0006139,GO:0006396,GO:0006399,GO:0006400,GO:0006725,GO:0006807,GO:0008033,GO:0008150,GO:0008152,GO:0009451,GO:0009987,GO:0010181,GO:0010467,GO:0016070,GO:0016491,GO:0016627,GO:0017150,GO:0032553,GO:0034470,GO:0034641,GO:0034660,GO:0036094,GO:0043167,GO:0043168,GO:0043170,GO:0043412,GO:0044237,GO:0044238,GO:…	ko:K05541					ko00000,ko01000,ko03016			Bacteria	1MUSM@1224,1RMMM@1236,1Y6RY@135625,COG0042@1,COG0042@2	NA|NA|NA	J	Catalyzes the synthesis of 5,6-dihydrouridine (D), a modified base found in the D-loop of most tRNAs, via the reduction of the C5-C6 double bond in target uridines. Specifically modifies U16 in tRNAs
1_559	1263831.F543_14320	4.8e-20	104.8	Pasteurellales												Bacteria	1QHT9@1224,1TFI6@1236,1Y92Z@135625,2AUC0@1,31JZT@2	NA|NA|NA
1_560	634176.NT05HA_1487	9.4e-104	383.3	Pasteurellales	yjjV			ko:K03424					ko00000,ko01000			Bacteria	1MW5C@1224,1RP5T@1236,1Y7NZ@135625,COG0084@1,COG0084@2	NA|NA|NA	L	deoxyribonuclease
1_561	339671.Asuc_1775	8e-88	329.7	Pasteurellales	ppiB	GO:0000413,GO:0003674,GO:0003755,GO:0003824,GO:0005575,GO:0005622,GO:0005623,GO:0005737,GO:0005829,GO:0006464,GO:0006807,GO:0008150,GO:0008152,GO:0009987,GO:0016853,GO:0016859,GO:0018193,GO:0018208,GO:0019538,GO:0036211,GO:0043170,GO:0043412,GO:0044237,GO:0044238,GO:0044260,GO:0044267,GO:0044424,GO:0044444,GO:0044464,GO:0071704,GO:0140096,GO:1901564	2.7.11.1,5.2.1.8	ko:K03767,ko:K03768,ko:K08884	ko01503,ko04217,map01503,map04217		ko00000,ko00001,ko01000,ko01001,ko03110,ko04147	Bacteria	1R9ZQ@1224,1S222@1236,1Y7H9@135625,COG0652@1,COG0652@2	NA|NA|NA	O	PPIases accelerate the folding of proteins. It catalyzes the cis-trans isomerization of proline imidic peptide bonds in oligopeptides
1_562	1095749.HMPREF1052_0603	1.6e-236	825.1	Pasteurellales	cysS	GO:0000166,GO:0001871,GO:0003674,GO:0003824,GO:0004812,GO:0004817,GO:0005488,GO:0005524,GO:0005575,GO:0005622,GO:0005623,GO:0005737,GO:0005829,GO:0006082,GO:0006139,GO:0006399,GO:0006412,GO:0006418,GO:0006423,GO:0006518,GO:0006520,GO:0006725,GO:0006807,GO:0008144,GO:0008150,GO:0008152,GO:0008270,GO:0009058,GO:0009059,GO:0009986,GO:0009987,GO:0010467,GO:0016070,GO:0016874,GO:0016875,GO:0017076,GO:…	6.1.1.16,6.3.1.13	ko:K01883,ko:K15526	ko00970,map00970	M00359,M00360	R03650	RC00055,RC00523	ko00000,ko00001,ko00002,ko01000,ko01007,ko03016	iECUMN_1333.ECUMN_0566,iJN746.PP_2905	Bacteria	1MV8H@1224,1RP5K@1236,1Y7HY@135625,COG0215@1,COG0215@2	NA|NA|NA	J	Belongs to the class-I aminoacyl-tRNA synthetase family
1_563	339671.Asuc_1998	1.7e-189	669.1	Pasteurellales			ko:K01066					ko00000,ko01000			Bacteria	1MVP9@1224,1SFUQ@1236,1Y7QB@135625,COG0657@1,COG0657@2	NA|NA|NA	I	protein of Haemophilus pittmaniae HK 85 UniRef RepID F9Q7M8_9PAST
1_564	1123311.KB904468_gene899	2.4e-205	721.5	Bacilli	metY		2.5.1.49	ko:K01740	ko00270,ko01100,map00270,map01100	R01287,R04859	RC00020,RC02821,RC02848	ko00000,ko00001,ko01000			Bacteria	1VYCY@1239,4H9X5@91061,COG2873@1,COG2873@2	NA|NA|NA	E	o-acetylhomoserine
1_565	221988.MS0510	5.2e-109	400.6	Pasteurellales	plsC	GO:0003674,GO:0003824,GO:0003841,GO:0005575,GO:0005623,GO:0005886,GO:0006629,GO:0006644,GO:0006650,GO:0006793,GO:0006796,GO:0008150,GO:0008152,GO:0008374,GO:0008610,GO:0008654,GO:0009058,GO:0009987,GO:0016020,GO:0016411,GO:0016740,GO:0016746,GO:0016747,GO:0019637,GO:0042171,GO:0044237,GO:0044238,GO:0044249,GO:0044255,GO:0044464,GO:0045017,GO:0046474,GO:0046486,GO:0071617,GO:0071704,GO:0071944,GO:…	2.3.1.51,3.1.3.3	ko:K00655,ko:K07003,ko:K15781	ko00561,ko00564,ko01100,ko01110,map00561,map00564,map01100,map01110	M00089	R02241,R09381	RC00004,RC00037,RC00039	ko00000,ko00001,ko00002,ko01000,ko01004	Bacteria	1MY51@1224,1RQYC@1236,1Y7WQ@135625,COG0204@1,COG0204@2	NA|NA|NA	I	Belongs to the 1-acyl-sn-glycerol-3-phosphate acyltransferase family
1_566	339671.Asuc_2072	7.5e-205	719.9	Pasteurellales	ftsP	GO:0005575,GO:0005623,GO:0006950,GO:0006979,GO:0008150,GO:0009314,GO:0009628,GO:0009987,GO:0010212,GO:0030288,GO:0030313,GO:0031975,GO:0032153,GO:0042597,GO:0044464,GO:0050896,GO:0051301	1.7.2.1	ko:K00368,ko:K04753	ko00910,ko01120,map00910,map01120	M00529	R00783,R00785	RC00086	ko00000,ko00001,ko00002,ko01000		Bacteria	1MU0J@1224,1RN7I@1236,1Y76D@135625,COG2132@1,COG2132@2	NA|NA|NA	D	Cell division protein that is required for growth during stress conditions. May be involved in protecting or stabilizing the divisomal assembly under conditions of stress
1_567	1035839.AFNK01000007_gene1645	1.2e-137	496.1	Pasteurellales	ansA		3.5.1.1	ko:K01424	ko00250,ko00460,ko01100,ko01110,map00250,map00460,map01100,map01110	R00485	RC00010,RC02798	ko00000,ko00001,ko01000			Bacteria	1MWIR@1224,1SCZ3@1236,1Y7V2@135625,COG0252@1,COG0252@2	NA|NA|NA	EJ	L-asparaginase archaeal Glu-tRNAGln amidotransferase subunit D
1_568	339671.Asuc_0646	1.1e-145	522.7	Pasteurellales	prmA	GO:0003674,GO:0003824,GO:0005575,GO:0005622,GO:0005623,GO:0005737,GO:0005829,GO:0006464,GO:0006479,GO:0006480,GO:0006807,GO:0008150,GO:0008152,GO:0008168,GO:0008170,GO:0008213,GO:0008276,GO:0008757,GO:0009987,GO:0016278,GO:0016279,GO:0016740,GO:0016741,GO:0018011,GO:0018012,GO:0018022,GO:0018023,GO:0018193,GO:0018194,GO:0018205,GO:0019538,GO:0031365,GO:0032259,GO:0036211,GO:0043170,GO:0043412,GO:…	ko:K02687					ko00000,ko01000,ko03009			Bacteria	1MUPC@1224,1RNAR@1236,1Y75Q@135625,COG2264@1,COG2264@2	NA|NA|NA	J	Ribosomal protein L11 methyltransferase
1_569	1278971.AOGF01000025_gene1923	7e-149	533.5	Pasteurellales	dusB	GO:0002943,GO:0003674,GO:0003824,GO:0006139,GO:0006396,GO:0006399,GO:0006400,GO:0006725,GO:0006807,GO:0008033,GO:0008150,GO:0008152,GO:0009314,GO:0009451,GO:0009628,GO:0009987,GO:0010467,GO:0016070,GO:0016491,GO:0016627,GO:0017150,GO:0034470,GO:0034641,GO:0034660,GO:0043170,GO:0043412,GO:0044237,GO:0044238,GO:0046483,GO:0050896,GO:0055114,GO:0071704,GO:0090304,GO:0140098,GO:0140101,GO:1901360	ko:K05540					ko00000,ko01000,ko03016			Bacteria	1MV5V@1224,1RMJP@1236,1Y7GD@135625,COG0042@1,COG0042@2	NA|NA|NA	J	Catalyzes the synthesis of 5,6-dihydrouridine (D), a modified base found in the D-loop of most tRNAs, via the reduction of the C5-C6 double bond in target uridines
1_570	205914.HS_0564	2.7e-35	154.5	Pasteurellales	fis	GO:0000018,GO:0000229,GO:0000785,GO:0000786,GO:0000787,GO:0000789,GO:0000976,GO:0000984,GO:0000985,GO:0001017,GO:0001046,GO:0001047,GO:0001067,GO:0001121,GO:0001130,GO:0001131,GO:0001140,GO:0001216,GO:0001217,GO:0003674,GO:0003676,GO:0003677,GO:0003690,GO:0003700,GO:0005488,GO:0005515,GO:0005575,GO:0005622,GO:0005623,GO:0005694,GO:0005737,GO:0005829,GO:0006139,GO:0006351,GO:0006355,GO:0006725,GO:…	ko:K03557,ko:K07712	ko02020,ko05111,map02020,map05111	M00497			ko00000,ko00001,ko00002,ko02022,ko03000,ko03036,ko03400	Bacteria	1N7MJ@1224,1SD35@1236,1Y8SU@135625,COG2901@1,COG2901@2	NA|NA|NA	K	Activates ribosomal RNA transcription. Plays a direct role in upstream activation of rRNA promoters
1_571	981336.F944_01397	4.9e-215	753.8	Moraxellaceae	gcs2												Bacteria	1MUAD@1224,1RNAF@1236,3NKVG@468,COG2308@1,COG2308@2	NA|NA|NA	S	Circularly permuted ATP-grasp type 2
1_572	981336.F944_01396	9.5e-40	170.2	Moraxellaceae												Bacteria	1QWYT@1224,1T30B@1236,2DPP4@1,332UE@2,3NTPD@468	NA|NA|NA	S	A predicted alpha-helical domain with a conserved ER motif.
1_573	981336.F944_01395	9.6e-109	399.8	Moraxellaceae	MA20_32430												Bacteria	1MVMI@1224,1RNV8@1236,3NJC3@468,COG1305@1,COG1305@2	NA|NA|NA	E	Bacterial transglutaminase-like N-terminal region
1_574	981336.F944_01394	7.1e-114	416.8	Moraxellaceae	MA20_32445			ko:K07395					ko00000				Bacteria	1N057@1224,1RRR0@1236,3NKMP@468,COG3484@1,COG3484@2	NA|NA|NA	O	Proteasome subunit
1_575	339671.Asuc_0663	6.4e-42	176.4	Pasteurellales	groS	GO:0003674,GO:0005488,GO:0005515,GO:0005575,GO:0005622,GO:0005623,GO:0005737,GO:0005829,GO:0006457,GO:0006458,GO:0006950,GO:0006986,GO:0008150,GO:0009266,GO:0009408,GO:0009628,GO:0009987,GO:0010033,GO:0016032,GO:0016465,GO:0019058,GO:0019068,GO:0032991,GO:0035966,GO:0042221,GO:0042802,GO:0043167,GO:0043169,GO:0044403,GO:0044419,GO:0044424,GO:0044444,GO:0044445,GO:0044464,GO:0046872,GO:0050896,GO:…	ko:K04078					ko00000,ko03029,ko03110			Bacteria	1MZ2X@1224,1S8YR@1236,1Y8US@135625,COG0234@1,COG0234@2	NA|NA|NA	O	Binds to Cpn60 in the presence of Mg-ATP and suppresses the ATPase activity of the latter
1_576	339671.Asuc_0662	2.9e-272	944.1	Pasteurellales	groL	GO:0000166,GO:0000287,GO:0003674,GO:0003824,GO:0005488,GO:0005515,GO:0005524,GO:0005575,GO:0005576,GO:0005622,GO:0005623,GO:0005737,GO:0005829,GO:0006457,GO:0006458,GO:0006950,GO:0008144,GO:0008150,GO:0009266,GO:0009314,GO:0009405,GO:0009408,GO:0009628,GO:0009966,GO:0009967,GO:0009986,GO:0009987,GO:0010646,GO:0010647,GO:0016032,GO:0016462,GO:0016465,GO:0016787,GO:0016817,GO:0016818,GO:0016887,GO:…	ko:K04077	ko03018,ko04212,ko04940,ko05134,ko05152,map03018,map04212,map04940,map05134,map05152	ko00000,ko00001,ko03019,ko03029,ko03110,ko04147	Bacteria	1MURR@1224,1RMTB@1236,1Y836@135625,COG0459@1,COG0459@2	NA|NA|NA	O	Prevents misfolding and promotes the refolding and proper assembly of unfolded polypeptides generated under stress conditions
1_577	1523503.JPMY01000046_gene1384	7e-122	443.7	Gammaproteobacteria	ssuA			ko:K15553	ko00920,ko02010,map00920,map02010	M00436			ko00000,ko00001,ko00002,ko02000	3.A.1.17.2			Bacteria	1MV9S@1224,1RU43@1236,COG0715@1,COG0715@2	NA|NA|NA	P	ABC-type nitrate sulfonate bicarbonate transport systems periplasmic components
1_578	1182590.BN5_04086	1.4e-122	446	Pseudomonas aeruginosa group	ssuA			ko:K15553	ko00920,ko02010,map00920,map02010	M00436			ko00000,ko00001,ko00002,ko02000	3.A.1.17.2			Bacteria	1MV9S@1224,1RU43@1236,1YEJ9@136841,COG0715@1,COG0715@2	NA|NA|NA	P	Substrate binding domain of ABC-type glycine betaine transport system
1_579	1523503.JPMY01000046_gene1384	1.1e-101	376.7	Gammaproteobacteria	ssuA			ko:K15553	ko00920,ko02010,map00920,map02010	M00436			ko00000,ko00001,ko00002,ko02000	3.A.1.17.2			Bacteria	1MV9S@1224,1RU43@1236,COG0715@1,COG0715@2	NA|NA|NA	P	ABC-type nitrate sulfonate bicarbonate transport systems periplasmic components
1_580	1523503.JPMY01000046_gene1384	1e-128	466.5	Gammaproteobacteria	ssuA			ko:K15553	ko00920,ko02010,map00920,map02010	M00436			ko00000,ko00001,ko00002,ko02000	3.A.1.17.2			Bacteria	1MV9S@1224,1RU43@1236,COG0715@1,COG0715@2	NA|NA|NA	P	ABC-type nitrate sulfonate bicarbonate transport systems periplasmic components
1_581	95619.PM1_0221235	4.9e-186	657.1	Gammaproteobacteria	ssuD	GO:0003674,GO:0003824,GO:0004497,GO:0005488,GO:0005515,GO:0006082,GO:0006790,GO:0006950,GO:0008150,GO:0008152,GO:0008726,GO:0009056,GO:0009266,GO:0009408,GO:0009628,GO:0009987,GO:0016054,GO:0016491,GO:0016705,GO:0016712,GO:0019694,GO:0042802,GO:0044237,GO:0044248,GO:0044273,GO:0044281,GO:0044282,GO:0046306,GO:0050896,GO:0055114,GO:0071704,GO:1901575	1.14.14.5	ko:K04091	ko00920,map00920	R07210,R10206	RC01779,RC02556	ko00000,ko00001,ko01000		iECIAI39_1322.ECIAI39_2212,iPC815.YPO3625	Bacteria	1MWMV@1224,1RP4Z@1236,COG2141@1,COG2141@2	NA|NA|NA	C	Catalyzes the desulfonation of aliphatic sulfonates
1_582	1453503.AU05_16450	3.3e-125	454.5	Pseudomonas aeruginosa group	ssuC	GO:0005575,GO:0005623,GO:0005886,GO:0005887,GO:0006790,GO:0008150,GO:0008152,GO:0009987,GO:0016020,GO:0016021,GO:0031224,GO:0031226,GO:0044237,GO:0044425,GO:0044459,GO:0044464,GO:0071944	1.14.14.5	ko:K04091,ko:K15554	ko00920,ko02010,map00920,map02010	M00436	R07210,R10206	RC01779,RC02556	ko00000,ko00001,ko00002,ko01000,ko02000	3.A.1.17.2		iAF1260.b0934,iB21_1397.B21_00945,iBWG_1329.BWG_0786,iEC55989_1330.EC55989_0983,iECBD_1354.ECBD_2661,iECB_1328.ECB_00938,iECDH10B_1368.ECDH10B_1004,iECDH1ME8569_1439.ECDH1ME8569_0885,iECD_1391.ECD_00938,iECIAI1_1343.ECIAI1_0975,iECNA114_1301.ECNA114_1020,iECO103_1326.ECO103_0979,iECO26_1355.ECO26_1061,iECSF_1327.ECSF_0855,iECW_1372.ECW_m1044,iEKO11_1354.EKO11_2896,iETEC_1333.ETEC_1002,iEcDH1_1363…	Bacteria	1MWS0@1224,1RR15@1236,1YD7X@136841,COG0600@1,COG0600@2	NA|NA|NA	P	Binding-protein-dependent transport system inner membrane component
1_583	1182590.BN5_04083	1.6e-108	399.1	Pseudomonas aeruginosa group	ssuB	GO:0000166,GO:0003674,GO:0005488,GO:0005524,GO:0008144,GO:0017076,GO:0030554,GO:0032553,GO:0032555,GO:0032559,GO:0035639,GO:0036094,GO:0043167,GO:0043168,GO:0097159,GO:0097367,GO:1901265,GO:1901363	ko:K02049,ko:K15555	ko00920,ko02010,map00920,map02010	M00188,M00436		ko00000,ko00001,ko00002,ko01000,ko02000	3.A.1.16,3.A.1.17,3.A.1.17.2	Bacteria	1RASI@1224,1RY7H@1236,1YKPU@136841,COG1116@1,COG1116@2	NA|NA|NA	P	Part of the ABC transporter complex SsuABC involved in aliphatic sulfonates import. Responsible for energy coupling to the transport system
1_584	591023.AM202_0261	2.3e-92	345.1	Pasteurellales	ychE	GO:0005575,GO:0005623,GO:0005886,GO:0016020,GO:0044464,GO:0071944	ko:K05595					ko00000,ko02000	2.A.95.1			Bacteria	1MX5T@1224,1RPZ3@1236,1Y6SW@135625,COG2095@1,COG2095@2	NA|NA|NA	U	UPF0056 membrane protein
1_585	1095749.HMPREF1052_1881	5.5e-264	916.8	Pasteurellales	deaD	GO:0000027,GO:0003674,GO:0003676,GO:0003723,GO:0003724,GO:0003725,GO:0003727,GO:0003824,GO:0004004,GO:0004386,GO:0005488,GO:0005575,GO:0005618,GO:0005622,GO:0005623,GO:0005737,GO:0005829,GO:0006139,GO:0006401,GO:0006417,GO:0006725,GO:0006807,GO:0006950,GO:0006996,GO:0008026,GO:0008150,GO:0008152,GO:0008186,GO:0009056,GO:0009057,GO:0009266,GO:0009314,GO:0009409,GO:0009628,GO:0009889,GO:0009891,GO:…	3.6.4.13	ko:K05592	ko03018,map03018			ko00000,ko00001,ko01000,ko03009,ko03019	Bacteria	1MU49@1224,1RMWA@1236,1Y72J@135625,COG0513@1,COG0513@2	NA|NA|NA	F	DEAD-box RNA helicase involved in various cellular processes at low temperature, including ribosome biogenesis, mRNA degradation and translation initiation
1_586	339671.Asuc_2060	9.8e-132	476.5	Pasteurellales	nlpI	GO:0003674,GO:0005488,GO:0005515,GO:0005575,GO:0005623,GO:0005886,GO:0008150,GO:0009987,GO:0016020,GO:0030674,GO:0044464,GO:0051301,GO:0060090,GO:0071944	ko:K05803					ko00000				Bacteria	1N02Y@1224,1RP8P@1236,1Y6VV@135625,COG4785@1,COG4785@2	NA|NA|NA	S	May be involved in cell division
1_587	221988.MS0493	0	1211.4	Pasteurellales	pnp	GO:0000166,GO:0000175,GO:0003674,GO:0003676,GO:0003723,GO:0003729,GO:0003824,GO:0004518,GO:0004527,GO:0004532,GO:0004540,GO:0004654,GO:0005488,GO:0005515,GO:0005575,GO:0005618,GO:0005622,GO:0005623,GO:0005737,GO:0005829,GO:0005886,GO:0006139,GO:0006401,GO:0006402,GO:0006725,GO:0006807,GO:0006950,GO:0008144,GO:0008150,GO:0008152,GO:0008408,GO:0009056,GO:0009057,GO:0009266,GO:0009408,GO:0009628,GO:…	2.7.7.8	ko:K00962	ko00230,ko00240,ko03018,map00230,map00240,map03018	M00394	R00437,R00438,R00439,R00440	RC02795	ko00000,ko00001,ko00002,ko01000,ko03016,ko03019	Bacteria	1MVB9@1224,1RNBF@1236,1Y70V@135625,COG1185@1,COG1185@2	NA|NA|NA	J	Involved in mRNA degradation. Catalyzes the phosphorolysis of single-stranded polyribonucleotides processively in the 3'- to 5'-direction
1_588	339671.Asuc_0723	8.9e-270	936	Pasteurellales	rpoD	GO:0000988,GO:0000990,GO:0003674,GO:0005575,GO:0005622,GO:0005623,GO:0005737,GO:0005829,GO:0006139,GO:0006351,GO:0006352,GO:0006355,GO:0006725,GO:0006807,GO:0006950,GO:0008150,GO:0008152,GO:0009058,GO:0009059,GO:0009266,GO:0009408,GO:0009628,GO:0009889,GO:0009987,GO:0010467,GO:0010468,GO:0010556,GO:0016070,GO:0016987,GO:0018130,GO:0019219,GO:0019222,GO:0019438,GO:0031323,GO:0031326,GO:0032774,GO:…	ko:K03086					ko00000,ko03021			Bacteria	1MVNJ@1224,1RMQI@1236,1Y7IK@135625,COG0568@1,COG0568@2	NA|NA|NA	K	Sigma factors are initiation factors that promote the attachment of RNA polymerase to specific initiation sites and are then released. This sigma factor is the primary sigma factor during exponential growth
1_589	339671.Asuc_0722	4.9e-246	857.1	Pasteurellales	dnaG	GO:0003674,GO:0003824,GO:0003896,GO:0003899,GO:0005488,GO:0005575,GO:0005622,GO:0005623,GO:0005737,GO:0006139,GO:0006259,GO:0006260,GO:0006261,GO:0006269,GO:0006725,GO:0006807,GO:0008150,GO:0008152,GO:0008270,GO:0009058,GO:0009059,GO:0009987,GO:0016070,GO:0016740,GO:0016772,GO:0016779,GO:0018130,GO:0019438,GO:0032774,GO:0034062,GO:0034641,GO:0034645,GO:0034654,GO:0043167,GO:0043169,GO:0043170,GO:…	ko:K02316	ko03030,map03030			ko00000,ko00001,ko01000,ko03032		Bacteria	1MUHC@1224,1RMGA@1236,1Y724@135625,COG0358@1,COG0358@2	NA|NA|NA	L	RNA polymerase that catalyzes the synthesis of short RNA molecules used as primers for DNA polymerase during DNA replication
1_590	339671.Asuc_0721	3.5e-29	133.7	Pasteurellales	rpsU	GO:0000028,GO:0003674,GO:0003735,GO:0005198,GO:0005575,GO:0005622,GO:0005623,GO:0005737,GO:0005829,GO:0005840,GO:0006412,GO:0006518,GO:0006807,GO:0006996,GO:0008150,GO:0008152,GO:0009058,GO:0009059,GO:0009987,GO:0010467,GO:0015935,GO:0016043,GO:0019538,GO:0022607,GO:0022613,GO:0022618,GO:0022626,GO:0022627,GO:0032991,GO:0034622,GO:0034641,GO:0034645,GO:0042254,GO:0042255,GO:0042274,GO:0043043,GO:…	ko:K02970	ko03010,map03010	M00178			br01610,ko00000,ko00001,ko00002,ko03011	Bacteria	1MZCC@1224,1S8QZ@1236,1Y91G@135625,COG0828@1,COG0828@2	NA|NA|NA	J	Belongs to the bacterial ribosomal protein bS21 family
1_591	1095749.HMPREF1052_1452	1.4e-168	599	Pasteurellales	tsaD	GO:0000287,GO:0000408,GO:0002949,GO:0003674,GO:0003824,GO:0004175,GO:0004222,GO:0005488,GO:0005506,GO:0005515,GO:0005575,GO:0005622,GO:0005623,GO:0005737,GO:0005829,GO:0006139,GO:0006396,GO:0006399,GO:0006400,GO:0006508,GO:0006725,GO:0006807,GO:0008033,GO:0008150,GO:0008152,GO:0008233,GO:0008237,GO:0009451,GO:0009987,GO:0010467,GO:0016070,GO:0016787,GO:0019538,GO:0032991,GO:0034470,GO:0034641,GO:…	2.3.1.234	ko:K01409,ko:K03070	ko02024,ko03060,ko03070,map02024,map03060,map03070	M00335	R10648	RC00070,RC00416	ko00000,ko00001,ko00002,ko01000,ko02044,ko03016	3.A.5.1,3.A.5.10,3.A.5.2,3.A.5.4	Bacteria	1MU6S@1224,1RN8M@1236,1Y7X5@135625,COG0533@1,COG0533@2	NA|NA|NA	J	Required for the formation of a threonylcarbamoyl group on adenosine at position 37 (t(6)A37) in tRNAs that read codons beginning with adenine. Is involved in the transfer of the threonylcarbamoyl moiety of threonylcarbamoyl-AMP (TC-AMP) to the N6 group of A37, together with TsaE and TsaB. TsaD likely plays a direct catalytic role in this reaction
1_592	1461579.CCNK01000020_gene514	3.4e-87	327.8	Pasteurellales	tdk	GO:0003674,GO:0003824,GO:0004797,GO:0005575,GO:0005622,GO:0005623,GO:0005737,GO:0005829,GO:0006139,GO:0006213,GO:0006259,GO:0006725,GO:0006753,GO:0006793,GO:0006796,GO:0006807,GO:0008150,GO:0008152,GO:0009058,GO:0009116,GO:0009117,GO:0009120,GO:0009123,GO:0009124,GO:0009157,GO:0009162,GO:0009165,GO:0009987,GO:0015949,GO:0016301,GO:0016310,GO:0016740,GO:0016772,GO:0018130,GO:0019136,GO:0019205,GO:…	2.7.1.21	ko:K00857	ko00240,ko00983,ko01100,map00240,map00983,map01100	R01567,R02099,R08233	RC00002,RC00017	ko00000,ko00001,ko01000		iAF1260.b1238,iBWG_1329.BWG_1065,iECDH10B_1368.ECDH10B_1298,iECDH1ME8569_1439.ECDH1ME8569_1176,iEcDH1_1363.EcDH1_2411,iJO1366.b1238,iJR904.b1238,iPC815.YPO2176,iY75_1357.Y75_RS06470	Bacteria	1NJR4@1224,1RPCK@1236,1Y88W@135625,COG1435@1,COG1435@2	NA|NA|NA	F	thymidine kinase
1_593	339671.Asuc_0715	6.8e-62	243.4	Pasteurellales	yjjB	GO:0005575,GO:0005622,GO:0005623,GO:0005737,GO:0005886,GO:0005887,GO:0006810,GO:0006811,GO:0006820,GO:0006835,GO:0006950,GO:0006970,GO:0008150,GO:0009628,GO:0010033,GO:0010243,GO:0015711,GO:0015740,GO:0015744,GO:0015849,GO:0015893,GO:0016020,GO:0016021,GO:0031224,GO:0031226,GO:0042221,GO:0042493,GO:0044424,GO:0044425,GO:0044459,GO:0044464,GO:0046942,GO:0050896,GO:0051179,GO:0051234,GO:0071702,GO:…	Bacteria	1RAWK@1224,1S2KX@1236,1Y8KE@135625,COG3610@1,COG3610@2	NA|NA|NA	S	Threonine/Serine exporter, ThrE
1_594	1028803.GG9_0423	1.6e-98	365.9	Pasteurellales	yjjP	GO:0005575,GO:0005623,GO:0005886,GO:0005887,GO:0006810,GO:0006811,GO:0006820,GO:0006835,GO:0008150,GO:0015711,GO:0015740,GO:0015744,GO:0015849,GO:0015893,GO:0016020,GO:0016021,GO:0031224,GO:0031226,GO:0042221,GO:0042493,GO:0044425,GO:0044459,GO:0044464,GO:0046942,GO:0050896,GO:0051179,GO:0051234,GO:0071702,GO:0071944	Bacteria	1NH2X@1224,1RN1Q@1236,1Y7NG@135625,COG2966@1,COG2966@2	NA|NA|NA	S	Putative threonine/serine exporter
1_595	1095749.HMPREF1052_1039	5.2e-177	627.1	Pasteurellales	proB	GO:0000287,GO:0003674,GO:0003824,GO:0004349,GO:0005488,GO:0005515,GO:0005575,GO:0005622,GO:0005623,GO:0005737,GO:0005829,GO:0006082,GO:0006520,GO:0006560,GO:0006561,GO:0006793,GO:0006796,GO:0006807,GO:0008150,GO:0008152,GO:0008652,GO:0009058,GO:0009064,GO:0009084,GO:0009987,GO:0016053,GO:0016301,GO:0016310,GO:0016597,GO:0016740,GO:0016772,GO:0016774,GO:0017144,GO:0018130,GO:0019202,GO:0019752,GO:…	2.7.2.11	ko:K00931	ko00330,ko00332,ko01100,ko01130,ko01230,map00330,map00332,map01100,map01130,map01230	M00015	R00239	RC00002,RC00043	ko00000,ko00001,ko00002,ko01000		Bacteria	1MUBG@1224,1RM7X@1236,1Y7RF@135625,COG0263@1,COG0263@2	NA|NA|NA	E	Catalyzes the transfer of a phosphate group to glutamate to form L-glutamate 5-phosphate
1_596	416269.APL_0991	6e-125	454.1	Pasteurellales	Z012_05430			ko:K07098					ko00000				Bacteria	1MUH5@1224,1S0G9@1236,1Y72S@135625,COG1408@1,COG1408@2	NA|NA|NA	S	Calcineurin-like phosphoesterase superfamily domain
1_597	747.DR93_1862	0	1583.2	Pasteurellales	acnB	GO:0003674,GO:0003676,GO:0003723,GO:0003729,GO:0003730,GO:0003824,GO:0003994,GO:0005488,GO:0005575,GO:0005622,GO:0005623,GO:0005737,GO:0005829,GO:0005975,GO:0006081,GO:0006082,GO:0006091,GO:0006097,GO:0006099,GO:0006101,GO:0006417,GO:0006629,GO:0006631,GO:0008150,GO:0008152,GO:0009056,GO:0009060,GO:0009062,GO:0009889,GO:0009987,GO:0010468,GO:0010556,GO:0010608,GO:0015980,GO:0016042,GO:0016054,GO:…	4.2.1.3,4.2.1.99	ko:K01682	ko00020,ko00630,ko00640,ko00720,ko01100,ko01110,ko01120,ko01130,ko01200,ko01210,ko01230,map00020,map00630,map00640,map00720,map01100,map01110,map01120,map01130,map01200,map01210,map01230	M00009,M00010,M00012,M00173	R01324,R01325,R01900,R04425	RC00497,RC00498,RC00618,RC01153	br01601,ko00000,ko00001,ko00002,ko01000	iECIAI1_1343.ECIAI1_0116,iPC815.YPO3415	Bacteria	1MVCR@1224,1RNMC@1236,1Y7C5@135625,COG1049@1,COG1049@2	NA|NA|NA	C	Belongs to the aconitase IPM isomerase family
1_598	1089447.RHAA1_03496	0	1269.2	Pasteurellales	plsB	GO:0003674,GO:0003824,GO:0004366,GO:0005575,GO:0005623,GO:0005886,GO:0005887,GO:0006082,GO:0006629,GO:0006631,GO:0006644,GO:0006793,GO:0006796,GO:0008150,GO:0008152,GO:0008374,GO:0008610,GO:0008654,GO:0009058,GO:0009987,GO:0016020,GO:0016021,GO:0016740,GO:0016746,GO:0016747,GO:0019637,GO:0019752,GO:0031224,GO:0031226,GO:0032787,GO:0043436,GO:0044237,GO:0044238,GO:0044249,GO:0044255,GO:0044281,GO:…	2.3.1.15	ko:K00631	ko00561,ko00564,ko01100,ko01110,map00561,map00564,map01100,map01110	M00089	R00851,R09380	RC00004,RC00039,RC00041	ko00000,ko00001,ko00002,ko01000,ko01004	iECs_1301.ECs5024,iG2583_1286.G2583_4866	Bacteria	1MWZ6@1224,1RM7K@1236,1Y7TK@135625,COG2937@1,COG2937@2	NA|NA|NA	I	Belongs to the GPAT DAPAT family
1_599	339671.Asuc_2056	1.7e-174	619	Pasteurellales	vanK												Bacteria	1MVQQ@1224,1RNR4@1236,1Y87Q@135625,COG0477@1,COG2814@2	NA|NA|NA	EGP	Major facilitator Superfamily
1_600	221988.MS0075	6.5e-121	440.3	Pasteurellales												Bacteria	1R5JT@1224,1SJWI@1236,1Y7DV@135625,COG3392@1,COG3392@2	NA|NA|NA	L	D12 class N6 adenine-specific DNA methyltransferase
1_601	221988.MS0077	1.1e-65	256.1	Pasteurellales												Bacteria	1N4EK@1224,1SB30@1236,1Y8NA@135625,2DYDG@1,32V5A@2	NA|NA|NA	S	Enoyl-CoA hydratase
1_602	546267.NEIPOLOT_00466	1.4e-45	189.9	Proteobacteria												Bacteria	1QXR2@1224,COG2110@1,COG2110@2	NA|NA|NA	S	phosphatase homologous to the C-terminal domain of histone macroH2A1
1_603	1095743.HMPREF1054_1302	2.2e-49	202.6	Pasteurellales												Bacteria	1QXCC@1224,1T37K@1236,1YAR2@135625,COG5301@1,COG5301@2	NA|NA|NA	S	Phage Tail Collar Domain
1_604	1095743.HMPREF1054_1301	6.1e-76	290.4	Pasteurellales												Bacteria	1N26V@1224,1S6M3@1236,1Y8R0@135625,COG4385@1,COG4385@2	NA|NA|NA	S	Phage tail protein (Tail_P2_I)
1_605	1028806.GGE_0659	5.1e-140	504.2	Pasteurellales												Bacteria	1MUFF@1224,1RNBJ@1236,1Y7UH@135625,COG3948@1,COG3948@2	NA|NA|NA	S	Baseplate J-like protein
1_606	221988.MS0082	3.4e-45	187.6	Pasteurellales			ko:K06903					ko00000				Bacteria	1N6H0@1224,1T0Y0@1236,1Y94H@135625,COG3628@1,COG3628@2	NA|NA|NA	S	Gene 25-like lysozyme
1_607	1095743.HMPREF1054_1298	3.2e-57	228	Pasteurellales												Bacteria	1N4E8@1224,1T0HE@1236,1Y8Q2@135625,COG4540@1,COG4540@2	NA|NA|NA	S	Type VI secretion system, phage-baseplate injector
1_608	1316932.MHH_c11740	9.5e-152	543.1	Pasteurellales			ko:K06905					ko00000				Bacteria	1MXT8@1224,1RMKC@1236,1Y83N@135625,COG3500@1,COG3500@2	NA|NA|NA	S	late control
1_609	1095743.HMPREF1054_1296	1.7e-29	134.8	Pasteurellales												Bacteria	1QXD0@1224,1S8WF@1236,1Y98Y@135625,COG1652@1,COG1652@2	NA|NA|NA	S	Phage Tail Protein X
1_610	1028806.GGE_0654	8.8e-109	400.2	Pasteurellales			ko:K06906					ko00000				Bacteria	1R0FE@1224,1RYGQ@1236,1Y79D@135625,COG3499@1,COG3499@2	NA|NA|NA	S	Phage P2 GpU
1_611	1005058.UMN179_01630	1.9e-139	503.8	Pasteurellales												Bacteria	1NFKU@1224,1RP2D@1236,1Y7M1@135625,COG5283@1,COG5283@2	NA|NA|NA	S	Phage-related minor tail protein
1_613	1005058.UMN179_01628	4.4e-23	113.6	Pasteurellales												Bacteria	1PRYS@1224,1TCPG@1236,1Y9D0@135625,2E0IR@1,3137R@2	NA|NA|NA	S	Phage tail assembly chaperone proteins, E, or 41 or 14
1_614	1095743.HMPREF1054_1290	3.5e-75	287.7	Pasteurellales			ko:K06908					ko00000				Bacteria	1MVR5@1224,1RQV5@1236,1Y8MD@135625,COG3498@1,COG3498@2	NA|NA|NA	S	Phage tail tube protein FII
1_615	1095743.HMPREF1054_1289	3.7e-220	770.8	Pasteurellales			ko:K06907					ko00000				Bacteria	1MW1V@1224,1RNUT@1236,1Y7PI@135625,COG3497@1,COG3497@2	NA|NA|NA	S	Phage tail sheath protein subtilisin-like domain
1_616	1028806.GGE_0647	2.4e-57	228.4	Pasteurellales												Bacteria	1MY4P@1224,1S1XZ@1236,1Y8V9@135625,28IC1@1,2Z8EE@2	NA|NA|NA	S	Gp37 protein
1_617	1278971.AOGF01000005_gene1545	3.4e-47	194.5	Pasteurellales												Bacteria	1RIA3@1224,1SG6G@1236,1Y8SW@135625,COG4387@1,COG4387@2	NA|NA|NA	S	Protein of unknown function (DUF1320)
1_619	1316932.MHH_c11630	1.5e-108	399.4	Pasteurellales												Bacteria	1R5AY@1224,1RZB1@1236,1Y86Y@135625,28H88@1,2Z7K7@2	NA|NA|NA
1_620	1005058.UMN179_01621	1e-122	446.8	Pasteurellales												Bacteria	1R5B8@1224,1RQUT@1236,1Y7T4@135625,COG4388@1,COG4388@2	NA|NA|NA
1_621	1095749.HMPREF1052_1225	6.1e-45	187.2	Pasteurellales												Bacteria	1N6UC@1224,1SCCU@1236,1Y8SV@135625,COG5005@1,COG5005@2	NA|NA|NA	S	Phage virion morphogenesis family
1_626	221988.MS0100	2.9e-171	608.2	Pasteurellales												Bacteria	1R40R@1224,1S3AG@1236,1Y6W4@135625,COG2369@1,COG2369@2	NA|NA|NA	S	Phage Mu protein F like protein
1_627	1095749.HMPREF1052_1228	1.6e-189	669.1	Pasteurellales												Bacteria	1MWNS@1224,1RNBP@1236,1Y7TJ@135625,COG4383@1,COG4383@2	NA|NA|NA	S	Protein of unknown function (DUF935)
1_628	1005058.UMN179_01616	1.5e-215	755.4	Pasteurellales												Bacteria	1N2KG@1224,1RNKU@1236,1Y827@135625,COG4373@1,COG4373@2	NA|NA|NA	S	Terminase-like family
1_629	1316932.MHH_c11550	5.5e-69	267.3	Gammaproteobacteria												Bacteria	1R49I@1224,1S83K@1236,2ACTC@1,312E7@2	NA|NA|NA	S	Protein of unknown function (DUF3486)
1_630	1278971.AOGF01000057_gene2774	2.1e-30	138.3	Pasteurellales												Bacteria	1N7DS@1224,1SCCW@1236,1Y8TQ@135625,COG0640@1,COG0640@2	NA|NA|NA	K	Ribonuclease R winged-helix domain
1_631	1278971.AOGF01000057_gene2775	1.2e-31	142.5	Pasteurellales												Bacteria	1NNFW@1224,1TFKF@1236,1Y9AG@135625,2DRD2@1,33B9K@2	NA|NA|NA	S	Protein of unknown function (DUF2730)
1_633	71421.HI_1495	8.5e-23	112.5	Pasteurellales												Bacteria	1QI4D@1224,1TFXV@1236,1YAF7@135625,2AUBU@1,31KA6@2	NA|NA|NA	S	Protein of unknown function (DUF2644)
1_636	669262.COK_0562	1.7e-75	288.9	Pasteurellales		3.5.1.28	ko:K01447			R04112	RC00064,RC00141	ko00000,ko01000			Bacteria	1RJ5G@1224,1SYPJ@1236,1Y8A5@135625,COG3023@1,COG3023@2	NA|NA|NA	V	N-acetylmuramoyl-L-alanine amidase
1_637	637911.AM305_00935	5.4e-15	88.2	Proteobacteria												Bacteria	1P4ZM@1224,293X2@1,2ZRC6@2	NA|NA|NA
1_638	1095743.HMPREF1054_1956	6.4e-34	150.2	Pasteurellales												Bacteria	1RIK6@1224,1S2CF@1236,1Y910@135625,COG5566@1,COG5566@2	NA|NA|NA	S	Mor transcription activator family
1_639	1028806.GGE_2158	7.8e-50	203.4	Pasteurellales												Bacteria	1N8KH@1224,1S3C4@1236,1Y8XN@135625,COG4382@1,COG4382@2	NA|NA|NA	S	Protein of unknown function (DUF1018)
1_640	155515.JP36_10125	1.5e-25	122.5	Pasteurellales												Bacteria	1NGKN@1224,1TFJW@1236,1Y994@135625,2DRZX@1,33DVZ@2	NA|NA|NA
1_641	155515.JP36_10120	1.6e-47	195.7	Pasteurellales												Bacteria	1MYJE@1224,1TKB3@1236,1Y95Q@135625,2BMYK@1,32GID@2	NA|NA|NA
1_644	71421.HI_1485	2e-08	64.7	Bacteria	gam												Bacteria	COG4396@1,COG4396@2	NA|NA|NA	S	Bacteriophage Mu Gam like protein
1_645	1120931.KB893947_gene2466	1.8e-63	248.8	Pasteurellales	gam												Bacteria	1REDK@1224,1S3XY@1236,1Y8IV@135625,COG4396@1,COG4396@2	NA|NA|NA	S	Mu-like prophage host-nuclease inhibitor protein Gam
1_646	1028806.GGE_2165	9.7e-20	102.8	Pasteurellales												Bacteria	1QHVZ@1224,1TFMJ@1236,1Y9DD@135625,2AUE5@1,31K25@2	NA|NA|NA
1_647	1120931.KB893938_gene2364	7.5e-113	413.7	Pasteurellales	B		3.6.1.3	ko:K07132					ko00000,ko01000			Bacteria	1R5DI@1224,1RNAY@1236,1Y7JP@135625,COG2842@1,COG2842@2	NA|NA|NA	S	Mu B transposition protein, C terminal
1_649	1028806.GGE_2167	1.5e-259	902.1	Pasteurellales	muA			ko:K07497					ko00000				Bacteria	1MVXV@1224,1RYY1@1236,1Y7WF@135625,COG2801@1,COG2801@2	NA|NA|NA	L	transposase
1_650	1278971.AOGF01000072_gene2398	8.9e-26	122.5	Pasteurellales	nlp			ko:K07724					ko00000,ko03000			Bacteria	1QI4S@1224,1TFY9@1236,1YAFZ@135625,COG3423@1,COG3423@2	NA|NA|NA	K	Winged helix-turn-helix DNA-binding
1_651	1095749.HMPREF1052_2231	4.3e-49	201.4	Pasteurellales												Bacteria	1RBQ6@1224,1S2AF@1236,1Y8PB@135625,COG2932@1,COG2932@2	NA|NA|NA	K	This gene contains a nucleotide ambiguity which may be the result of a sequencing error
1_652	1461579.CCNK01000035_gene1511	3.1e-101	375.6	Pasteurellales												Bacteria	1MUAK@1224,1RPDY@1236,1Y7F5@135625,COG0642@1,COG2205@2	NA|NA|NA	T	PhoQ Sensor
1_653	272556.CF65_00997	1.7e-65	256.1	Pasteurellales												Bacteria	1MVCB@1224,1RMW7@1236,1Y7BH@135625,COG0745@1,COG0745@2	NA|NA|NA	K	Response regulators consisting of a CheY-like receiver domain and a
1_654	1461579.CCNK01000026_gene718	1.5e-104	385.6	Pasteurellales	upp	GO:0003674,GO:0003824,GO:0004845,GO:0004849,GO:0005488,GO:0005515,GO:0005575,GO:0005622,GO:0005623,GO:0005737,GO:0005829,GO:0006139,GO:0006206,GO:0006213,GO:0006220,GO:0006221,GO:0006222,GO:0006725,GO:0006753,GO:0006793,GO:0006796,GO:0006807,GO:0008150,GO:0008152,GO:0008655,GO:0009058,GO:0009112,GO:0009116,GO:0009117,GO:0009119,GO:0009123,GO:0009124,GO:0009129,GO:0009130,GO:0009156,GO:0009161,GO:…	2.4.2.9	ko:K00761	ko00240,ko01100,map00240,map01100	R00966	RC00063	ko00000,ko00001,ko01000		iAF1260.b2498,iAPECO1_1312.APECO1_4071,iB21_1397.B21_02352,iBWG_1329.BWG_2262,iE2348C_1286.E2348C_2723,iEC042_1314.EC042_2699,iEC55989_1330.EC55989_2783,iECABU_c1320.ECABU_c27980,iECBD_1354.ECBD_1190,iECB_1328.ECB_02390,iECDH10B_1368.ECDH10B_2664,iECDH1ME8569_1439.ECDH1ME8569_2424,iECD_1391.ECD_02390,iECED1_1282.ECED1_2921,iECH74115_1262.ECH74115_3720,iECIAI1_1343.ECIAI1_2550,iECIAI39_1322.ECIAI3…	Bacteria	1MV4N@1224,1RPBG@1236,1Y6XM@135625,COG0035@1,COG0035@2	NA|NA|NA	F	Catalyzes the conversion of uracil and 5-phospho-alpha- D-ribose 1-diphosphate (PRPP) to UMP and diphosphate
1_655	221988.MS1879	3.8e-192	677.6	Pasteurellales	pyrP			ko:K02824,ko:K03458				ko00000,ko02000	2.A.40,2.A.40.1.1,2.A.40.1.2	iLJ478.TM0819	Bacteria	1MUN9@1224,1RRK5@1236,1Y860@135625,COG2233@1,COG2233@2	NA|NA|NA	F	uracil permease
1_656	1278971.AOGF01000002_gene1289	2.5e-87	328.6	Pasteurellales	hda	GO:0000166,GO:0003674,GO:0005488,GO:0005515,GO:0005575,GO:0005622,GO:0005623,GO:0005737,GO:0005829,GO:0006139,GO:0006259,GO:0006260,GO:0006261,GO:0006270,GO:0006275,GO:0006725,GO:0006807,GO:0008150,GO:0008152,GO:0008156,GO:0009058,GO:0009059,GO:0009889,GO:0009890,GO:0009892,GO:0009987,GO:0010556,GO:0010558,GO:0010605,GO:0016020,GO:0017076,GO:0019219,GO:0019222,GO:0030174,GO:0030554,GO:0031323,GO:…	ko:K02313,ko:K10763	ko02020,ko04112,map02020,map04112		ko00000,ko00001,ko03032,ko03036		Bacteria	1MVW6@1224,1RPJP@1236,1Y838@135625,COG0593@1,COG0593@2	NA|NA|NA	L	Belongs to the DnaA family
1_657	221988.MS0699	8.1e-39	166	Pasteurellales	rpsO	GO:0000028,GO:0003674,GO:0003676,GO:0003723,GO:0003735,GO:0005198,GO:0005488,GO:0005575,GO:0005622,GO:0005623,GO:0005737,GO:0005829,GO:0005840,GO:0005886,GO:0006139,GO:0006378,GO:0006396,GO:0006397,GO:0006412,GO:0006518,GO:0006725,GO:0006807,GO:0006996,GO:0008150,GO:0008152,GO:0009058,GO:0009059,GO:0009987,GO:0010467,GO:0015935,GO:0016020,GO:0016043,GO:0016070,GO:0016071,GO:0019538,GO:0019843,GO:…	ko:K02956	ko03010,map03010	M00178,M00179		br01610,ko00000,ko00001,ko00002,ko03011	Bacteria	1MZ2W@1224,1S8U6@1236,1Y8WS@135625,COG0184@1,COG0184@2	NA|NA|NA	J	Forms an intersubunit bridge (bridge B4) with the 23S rRNA of the 50S subunit in the ribosome
1_658	634176.NT05HA_0237	2.4e-102	378.6	Pasteurellales	cpdA	GO:0003674,GO:0003824,GO:0004112,GO:0004114,GO:0004115,GO:0005488,GO:0005506,GO:0008081,GO:0008150,GO:0008198,GO:0009987,GO:0016043,GO:0016787,GO:0016788,GO:0042545,GO:0042578,GO:0043167,GO:0043169,GO:0045229,GO:0046872,GO:0046914,GO:0071554,GO:0071555,GO:0071840	2.1.2.2,3.1.4.53	ko:K03651,ko:K11175	ko00230,ko00670,ko01100,ko01110,ko01130,ko02025,map00230,map00670,map01100,map01110,map01130,map02025	M00048	R00191,R04325,R04326	RC00026,RC00197,RC00296,RC01128	ko00000,ko00001,ko00002,ko01000		Bacteria	1MWKX@1224,1RPA7@1236,1Y7TR@135625,COG1409@1,COG1409@2	NA|NA|NA	S	Hydrolyzes cAMP to 5'-AMP. Plays an important regulatory role in modulating the intracellular concentration of cAMP, thereby influencing cAMP-dependent processes
1_659	205914.HS_0580	5.1e-89	334	Pasteurellales	nudF	GO:0000287,GO:0003674,GO:0003824,GO:0005488,GO:0005575,GO:0005622,GO:0005623,GO:0005737,GO:0005829,GO:0006950,GO:0008150,GO:0009266,GO:0009408,GO:0009628,GO:0016462,GO:0016787,GO:0016817,GO:0016818,GO:0019144,GO:0043167,GO:0043169,GO:0044424,GO:0044444,GO:0044464,GO:0046872,GO:0047631,GO:0050896	3.6.1.13	ko:K01515	ko00230,map00230	R01054	RC00002	ko00000,ko00001,ko01000		iECP_1309.ECP_3126	Bacteria	1RDMW@1224,1RPZV@1236,1Y7Y3@135625,COG0494@1,COG0494@2	NA|NA|NA	L	Adp-ribose pyrophosphatase
1_660	634176.NT05HA_0138	1.2e-72	280	Pasteurellales	sfp	GO:0003674,GO:0003824,GO:0006082,GO:0006464,GO:0006520,GO:0006553,GO:0006629,GO:0006631,GO:0006633,GO:0006807,GO:0008150,GO:0008152,GO:0008610,GO:0008652,GO:0008897,GO:0009058,GO:0009066,GO:0009067,GO:0009085,GO:0009987,GO:0016053,GO:0016740,GO:0016772,GO:0016780,GO:0018070,GO:0018193,GO:0018209,GO:0018215,GO:0019538,GO:0019752,GO:0019878,GO:0032787,GO:0036211,GO:0043170,GO:0043412,GO:0043436,GO:…	2.7.8.7	ko:K00997,ko:K06133	ko00770,map00770	R01625	RC00002	ko00000,ko00001,ko01000		iECNA114_1301.ECNA114_3584	Bacteria	1NH1U@1224,1S2S8@1236,1Y8HK@135625,COG2091@1,COG2091@2	NA|NA|NA	H	Belongs to the P-Pant transferase superfamily
1_661	1122243.KB903805_gene2319	7.4e-32	142.9	Bacteria				ko:K09803					ko00000				Bacteria	COG2929@1,COG2929@2	NA|NA|NA	S	Ribonuclease toxin, BrnT, of type II toxin-antitoxin system
1_662	1122243.KB903805_gene2318	2.3e-23	114.8	Proteobacteria												Bacteria	1NGCR@1224,COG3514@1,COG3514@2	NA|NA|NA	S	Protein conserved in bacteria
1_663	339671.Asuc_0839	0	1092	Pasteurellales	htpG	GO:0000302,GO:0000303,GO:0000305,GO:0003674,GO:0003824,GO:0005488,GO:0005515,GO:0005575,GO:0005576,GO:0005618,GO:0005622,GO:0005623,GO:0005737,GO:0005829,GO:0005886,GO:0006457,GO:0006950,GO:0006974,GO:0006979,GO:0008150,GO:0009266,GO:0009408,GO:0009628,GO:0009987,GO:0010035,GO:0016020,GO:0016462,GO:0016787,GO:0016817,GO:0016818,GO:0016887,GO:0017111,GO:0030312,GO:0033554,GO:0034599,GO:0034614,GO:…	ko:K04079	ko04141,ko04151,ko04217,ko04612,ko04621,ko04626,ko04657,ko04659,ko04914,ko04915,ko05200,ko05215,ko05418,map04141,map04151,map04217,map04612,map04621,map04626,map04657,map04659,map04914,map04915,map05200,map05215,map05418	ko00000,ko00001,ko01009,ko03029,ko03051,ko03110,ko04131,ko04147	Bacteria	1MUUE@1224,1RNWD@1236,1Y7BQ@135625,COG0326@1,COG0326@2	NA|NA|NA	F	Molecular chaperone. Has ATPase activity
1_664	1028803.GG9_0320	1.5e-44	186	Proteobacteria			ko:K16079					ko00000,ko02000	1.B.4.2.1			Bacteria	1RK2R@1224,COG3637@1,COG3637@2	NA|NA|NA	M	Opacity protein and related surface antigens
1_665	339671.Asuc_0837	1.7e-63	248.8	Pasteurellales	sprT			ko:K02742					ko00000				Bacteria	1RJW4@1224,1S70F@1236,1Y8K3@135625,COG3091@1,COG3091@2	NA|NA|NA	S	Belongs to the SprT family
1_666	221988.MS1929	4.6e-89	334	Pasteurellales	frr	GO:0002181,GO:0002184,GO:0003674,GO:0003676,GO:0003723,GO:0005488,GO:0005575,GO:0005618,GO:0005622,GO:0005623,GO:0005737,GO:0005829,GO:0005886,GO:0006412,GO:0006415,GO:0006518,GO:0006807,GO:0008079,GO:0008135,GO:0008150,GO:0008152,GO:0009058,GO:0009059,GO:0009987,GO:0010467,GO:0016020,GO:0016043,GO:0019538,GO:0022411,GO:0030312,GO:0032984,GO:0034641,GO:0034645,GO:0040007,GO:0043021,GO:0043023,GO:…	ko:K02838					ko00000,ko03012			Bacteria	1N66T@1224,1RN75@1236,1Y7NW@135625,COG0233@1,COG0233@2	NA|NA|NA	J	Responsible for the release of ribosomes from messenger RNA at the termination of protein biosynthesis. May increase the efficiency of translation by recycling ribosomes from one round of translation to another
1_667	634176.NT05HA_1560	2e-121	441.8	Pasteurellales	pyrH	GO:0003674,GO:0003824,GO:0005488,GO:0005515,GO:0005575,GO:0005622,GO:0005623,GO:0005737,GO:0005829,GO:0006139,GO:0006220,GO:0006221,GO:0006725,GO:0006753,GO:0006793,GO:0006796,GO:0006807,GO:0008150,GO:0008152,GO:0009041,GO:0009058,GO:0009117,GO:0009123,GO:0009165,GO:0009987,GO:0016301,GO:0016310,GO:0016740,GO:0016772,GO:0016776,GO:0018130,GO:0019205,GO:0019438,GO:0019637,GO:0033862,GO:0034641,GO:…	2.7.4.22	ko:K09903	ko00240,ko01100,map00240,map01100	R00158	RC00002	ko00000,ko00001,ko01000			Bacteria	1MV3N@1224,1RMHX@1236,1Y7FH@135625,COG0528@1,COG0528@2	NA|NA|NA	F	Catalyzes the reversible phosphorylation of UMP to UDP
1_668	339671.Asuc_0653	2.5e-158	565.1	Pasteurellales	GO:0000271,GO:0003674,GO:0003824,GO:0005575,GO:0005623,GO:0005886,GO:0005975,GO:0005976,GO:0006629,GO:0008150,GO:0008152,GO:0008610,GO:0008653,GO:0009058,GO:0009059,GO:0009103,GO:0009244,GO:0009311,GO:0009312,GO:0009987,GO:0016020,GO:0016051,GO:0016740,GO:0016772,GO:0016776,GO:0033692,GO:0034637,GO:0034645,GO:0043170,GO:0044237,GO:0044238,GO:0044249,GO:0044255,GO:0044260,GO:0044262,GO:0044264,GO:…	2.7.8.43	ko:K03760,ko:K19353	ko00540,ko01503,map00540,map01503	M00722	R11555,R11556,R11557	RC00002	ko00000,ko00001,ko00002,ko01000,ko01005	Bacteria	1NHRY@1224,1S0ZJ@1236,1Y85H@135625,COG2194@1,COG2194@2	NA|NA|NA	S	Protein involved in catalytic activity, sulfuric ester hydrolase activity and metabolic process
1_669	1005058.UMN179_00496	5.4e-94	351.7	Pasteurellales												Bacteria	1P464@1224,1T2SW@1236,1Y86B@135625,COG0457@1,COG0457@2	NA|NA|NA	S	Protein of unknown function (DUF560)
1_671	339671.Asuc_0775	2.8e-130	471.5	Pasteurellales	tsf	GO:0001871,GO:0003674,GO:0003676,GO:0003723,GO:0003746,GO:0005085,GO:0005488,GO:0005515,GO:0005575,GO:0005622,GO:0005623,GO:0005737,GO:0005829,GO:0006412,GO:0006414,GO:0006518,GO:0006807,GO:0008135,GO:0008150,GO:0008152,GO:0008270,GO:0009058,GO:0009059,GO:0009986,GO:0009987,GO:0010467,GO:0019538,GO:0019899,GO:0030246,GO:0030247,GO:0034641,GO:0034645,GO:0043043,GO:0043167,GO:0043169,GO:0043170,GO:…	ko:K02357					ko00000,ko03012,ko03029			Bacteria	1MUS2@1224,1RPBJ@1236,1Y71K@135625,COG0264@1,COG0264@2	NA|NA|NA	J	Associates with the EF-Tu.GDP complex and induces the exchange of GDP to GTP. It remains bound to the aminoacyl-tRNA.EF- Tu.GTP complex up to the GTP hydrolysis stage on the ribosome
1_672	339671.Asuc_0774	1.9e-122	445.3	Pasteurellales	rpsB	GO:0000028,GO:0003674,GO:0003735,GO:0005198,GO:0005488,GO:0005575,GO:0005618,GO:0005622,GO:0005623,GO:0005737,GO:0005829,GO:0005840,GO:0005886,GO:0006412,GO:0006518,GO:0006807,GO:0006996,GO:0008150,GO:0008152,GO:0008270,GO:0009058,GO:0009059,GO:0009987,GO:0010467,GO:0015935,GO:0016020,GO:0016043,GO:0019538,GO:0022607,GO:0022613,GO:0022618,GO:0022626,GO:0022627,GO:0030312,GO:0032991,GO:0034622,GO:…	ko:K02967	ko03010,map03010	M00178,M00179		br01610,ko00000,ko00001,ko00002,ko03011	Bacteria	1MU33@1224,1RN0Z@1236,1Y755@135625,COG0052@1,COG0052@2	NA|NA|NA	J	Belongs to the universal ribosomal protein uS2 family
1_673	339671.Asuc_0770	9.7e-216	756.5	Pasteurellales	ppiD	GO:0003674,GO:0005488,GO:0005515,GO:0005575,GO:0005623,GO:0005886,GO:0005887,GO:0006457,GO:0008150,GO:0009897,GO:0009986,GO:0009987,GO:0016020,GO:0016021,GO:0031224,GO:0031226,GO:0031233,GO:0042802,GO:0044425,GO:0044459,GO:0044464,GO:0061077,GO:0071575,GO:0071944,GO:0098552	5.2.1.8	ko:K01802,ko:K03769,ko:K03770			ko00000,ko01000,ko03110			Bacteria	1MWV0@1224,1RMT5@1236,1Y7EV@135625,COG0760@1,COG0760@2	NA|NA|NA	O	isomerase
1_674	339671.Asuc_0768	0	1297.7	Pasteurellales	lon	GO:0000166,GO:0003674,GO:0003676,GO:0003677,GO:0003824,GO:0004175,GO:0004176,GO:0004252,GO:0005488,GO:0005524,GO:0005575,GO:0005622,GO:0005623,GO:0005737,GO:0005829,GO:0006508,GO:0006515,GO:0006807,GO:0006950,GO:0008144,GO:0008150,GO:0008152,GO:0008233,GO:0008236,GO:0009056,GO:0009057,GO:0009266,GO:0009314,GO:0009408,GO:0009628,GO:0009987,GO:0010165,GO:0010212,GO:0016462,GO:0016787,GO:0016817,GO:…	3.4.21.53	ko:K01338	ko04112,map04112			ko00000,ko00001,ko01000,ko01002		Bacteria	1MUV2@1224,1RPCB@1236,1Y6WF@135625,COG0466@1,COG0466@2	NA|NA|NA	O	ATP-dependent serine protease that mediates the selective degradation of mutant and abnormal proteins as well as certain short-lived regulatory proteins. Required for cellular homeostasis and for survival from DNA damage and developmental changes induced by stress. Degrades polypeptides processively to yield small peptide fragments that are 5 to 10 amino acids long. Binds to DNA in a double-stran…
1_675	339671.Asuc_0767	3.3e-196	691	Pasteurellales	clpX	GO:0000166,GO:0000502,GO:0002020,GO:0003674,GO:0003824,GO:0004176,GO:0005488,GO:0005515,GO:0005524,GO:0005575,GO:0005618,GO:0005622,GO:0005623,GO:0005737,GO:0005829,GO:0006508,GO:0006807,GO:0008144,GO:0008150,GO:0008152,GO:0008233,GO:0009056,GO:0009057,GO:0009376,GO:0009987,GO:0016462,GO:0016787,GO:0016817,GO:0016818,GO:0016887,GO:0017076,GO:0017111,GO:0019538,GO:0019899,GO:0019904,GO:0030163,GO:…	ko:K03544	ko04112,map04112			ko00000,ko00001,ko03110			Bacteria	1MVQK@1224,1RN9N@1236,1Y86M@135625,COG1219@1,COG1219@2	NA|NA|NA	O	ATP-dependent specificity component of the Clp protease. It directs the protease to specific substrates. Can perform chaperone functions in the absence of ClpP
1_676	339671.Asuc_0766	4.8e-97	360.5	Pasteurellales	clpP	GO:0000502,GO:0003674,GO:0003824,GO:0004176,GO:0005488,GO:0005515,GO:0005575,GO:0005622,GO:0005623,GO:0005737,GO:0005829,GO:0006508,GO:0006515,GO:0006807,GO:0006950,GO:0008150,GO:0008152,GO:0008233,GO:0008236,GO:0009056,GO:0009057,GO:0009266,GO:0009314,GO:0009376,GO:0009408,GO:0009628,GO:0009987,GO:0010498,GO:0016462,GO:0016787,GO:0016817,GO:0016818,GO:0016887,GO:0017111,GO:0017171,GO:0019538,GO:…	3.4.21.92	ko:K01358	ko04112,ko04212,map04112,map04212		ko00000,ko00001,ko01000,ko01002		Bacteria	1MV46@1224,1RNR6@1236,1Y6UW@135625,COG0740@1,COG0740@2	NA|NA|NA	O	Cleaves peptides in various proteins in a process that requires ATP hydrolysis. Has a chymotrypsin-like activity. Plays a major role in the degradation of misfolded proteins
1_677	71421.HI_0713	4.7e-201	707.2	Pasteurellales	tig	GO:0000413,GO:0003674,GO:0003755,GO:0003824,GO:0005488,GO:0005515,GO:0005575,GO:0005622,GO:0005623,GO:0005737,GO:0005829,GO:0006457,GO:0006458,GO:0006464,GO:0006807,GO:0006950,GO:0008150,GO:0008152,GO:0009266,GO:0009408,GO:0009628,GO:0009987,GO:0016853,GO:0016859,GO:0018193,GO:0018208,GO:0019538,GO:0036211,GO:0042802,GO:0043021,GO:0043022,GO:0043170,GO:0043335,GO:0043412,GO:0044183,GO:0044237,GO:…	ko:K03545					ko00000				Bacteria	1MUJP@1224,1RNZE@1236,1Y7TT@135625,COG0544@1,COG0544@2	NA|NA|NA	D	Involved in protein export. Acts as a chaperone by maintaining the newly synthesized protein in an open conformation. Functions as a peptidyl-prolyl cis-trans isomerase
1_678	1461579.CCNK01000027_gene771	4.5e-55	220.7	Pasteurellales	ygaU	GO:0003674,GO:0005488,GO:0008150,GO:0010035,GO:0010038,GO:0030955,GO:0031420,GO:0035864,GO:0042221,GO:0043167,GO:0043169,GO:0046872,GO:0050896	Bacteria	1RD8K@1224,1SA7T@1236,1Y8MJ@135625,COG1652@1,COG1652@2	NA|NA|NA	S	LysM domain
1_679	339671.Asuc_2016	6e-117	427.2	Pasteurellales	ypfJ	GO:0005575,GO:0005576	ko:K07054					ko00000				Bacteria	1MU4U@1224,1RMF8@1236,1Y7WP@135625,COG2321@1,COG2321@2	NA|NA|NA	S	Putative neutral zinc metallopeptidase
1_680	747.DR93_665	5.2e-94	350.5	Pasteurellales	plsY	GO:0005575,GO:0005623,GO:0005886,GO:0016020,GO:0044464,GO:0071944	2.3.1.15	ko:K08591	ko00561,ko00564,ko01100,ko01110,map00561,map00564,map01100,map01110	M00089	R00851,R09380	RC00004,RC00039,RC00041	ko00000,ko00001,ko00002,ko01000,ko01004	Bacteria	1RD4Z@1224,1RN1J@1236,1Y7UA@135625,COG0344@1,COG0344@2	NA|NA|NA	I	Catalyzes the transfer of an acyl group from acyl- phosphate (acyl-PO(4)) to glycerol-3-phosphate (G3P) to form lysophosphatidic acid (LPA). This enzyme utilizes acyl-phosphate as fatty acyl donor, but not acyl-CoA or acyl-ACP
1_681	339671.Asuc_1868	2.1e-132	478.8	Pasteurellales	mltG	GO:0000270,GO:0003674,GO:0003824,GO:0005575,GO:0005623,GO:0005886,GO:0005887,GO:0006022,GO:0006807,GO:0008150,GO:0008152,GO:0008932,GO:0008933,GO:0016020,GO:0016021,GO:0016740,GO:0016757,GO:0030203,GO:0030288,GO:0030313,GO:0031224,GO:0031226,GO:0031975,GO:0042597,GO:0043170,GO:0044425,GO:0044459,GO:0044464,GO:0061783,GO:0071704,GO:0071944,GO:1901135,GO:1901564	ko:K07082					ko00000				Bacteria	1MUQF@1224,1RMWD@1236,1Y83K@135625,COG1559@1,COG1559@2	NA|NA|NA	S	Functions as a peptidoglycan terminase that cleaves nascent peptidoglycan strands endolytically to terminate their elongation
1_682	221988.MS0569	4.9e-87	327.4	Pasteurellales	tmk	GO:0003674,GO:0003824,GO:0004798,GO:0005575,GO:0005622,GO:0005623,GO:0005737,GO:0005829,GO:0006139,GO:0006220,GO:0006221,GO:0006227,GO:0006233,GO:0006235,GO:0006725,GO:0006753,GO:0006793,GO:0006796,GO:0006807,GO:0008150,GO:0008152,GO:0009041,GO:0009058,GO:0009117,GO:0009123,GO:0009132,GO:0009133,GO:0009138,GO:0009139,GO:0009141,GO:0009142,GO:0009147,GO:0009148,GO:0009165,GO:0009186,GO:0009189,GO:…	2.7.4.9	ko:K00943	ko00240,ko01100,map00240,map01100	M00053	R02094,R02098	RC00002	ko00000,ko00001,ko00002,ko01000	iECABU_c1320.ECABU_c13120,ic_1306.c1370	Bacteria	1MV9C@1224,1S26C@1236,1Y7A4@135625,COG0125@1,COG0125@2	NA|NA|NA	F	Phosphorylation of dTMP to form dTDP in both de novo and salvage pathways of dTTP synthesis
1_683	345219.Bcoa_1562	1.5e-81	308.9	Bacillus	padC			ko:K13727					ko00000,ko01000			Bacteria	1UY0X@1239,1ZF2A@1386,4HAN3@91061,COG3479@1,COG3479@2	NA|NA|NA	Q	Phenolic acid decarboxylase
1_684	345219.Bcoa_1563	6.3e-41	174.1	Bacillus	padR												Bacteria	1V6TJ@1239,1ZGRY@1386,4HKXY@91061,COG1695@1,COG1695@2	NA|NA|NA	K	transcriptional
1_685	221988.MS0570	1e-123	449.9	Pasteurellales	holB	GO:0005575,GO:0005622,GO:0005623,GO:0006139,GO:0006259,GO:0006260,GO:0006261,GO:0006725,GO:0006807,GO:0008150,GO:0008152,GO:0009058,GO:0009059,GO:0009360,GO:0009987,GO:0032991,GO:0034641,GO:0034645,GO:0042575,GO:0043170,GO:0044237,GO:0044238,GO:0044249,GO:0044260,GO:0044424,GO:0044464,GO:0046483,GO:0061695,GO:0071704,GO:0090304,GO:1901360,GO:1901576,GO:1902494,GO:1990234	2.7.7.7	ko:K02341	ko00230,ko00240,ko01100,ko03030,ko03430,ko03440,map00230,map00240,map01100,map03030,map03430,map03440	M00260	R00375,R00376,R00377,R00378	RC02795	ko00000,ko00001,ko00002,ko01000,ko03032,ko03400	Bacteria	1MY1W@1224,1RNYA@1236,1Y7P5@135625,COG0470@1,COG0470@2	NA|NA|NA	L	DNA polymerase III subunit delta'
1_686	339671.Asuc_1865	6e-119	433.7	Pasteurellales	ycfH	GO:0003674,GO:0003824,GO:0004518,GO:0004536,GO:0005575,GO:0005622,GO:0005623,GO:0005737,GO:0005829,GO:0006139,GO:0006259,GO:0006308,GO:0006725,GO:0006807,GO:0008150,GO:0008152,GO:0009056,GO:0009057,GO:0009987,GO:0016787,GO:0016788,GO:0019439,GO:0034641,GO:0034655,GO:0043170,GO:0044237,GO:0044238,GO:0044248,GO:0044260,GO:0044265,GO:0044270,GO:0044424,GO:0044444,GO:0044464,GO:0046483,GO:0046700,GO:…	ko:K03424					ko00000,ko01000			Bacteria	1MUC0@1224,1RP6E@1236,1Y7JW@135625,COG0084@1,COG0084@2	NA|NA|NA	L	Mg-dependent DNase
1_687	1095749.HMPREF1052_1424	4.5e-78	297.4	Pasteurellales	VY92_10800												Bacteria	1R6Z3@1224,1S9M5@1236,1Y8HQ@135625,2DZVM@1,32VK6@2	NA|NA|NA	S	Protein of unknown function (DUF1523)
1_688	634176.NT05HA_1524	1.2e-69	269.2	Pasteurellales	folA		1.1.1.262,1.5.1.3	ko:K00097,ko:K00287,ko:K18589	ko00670,ko00750,ko00790,ko01100,ko01523,map00670,map00750,map00790,map01100,map01523	M00124,M00126,M00840	R00936,R00937,R00939,R00940,R02235,R02236,R05681,R05837,R07406,R11765	RC00089,RC00109,RC00110,RC00158,RC00675,RC01475	br01600,ko00000,ko00001,ko00002,ko01000,ko01504	Bacteria	1RH0P@1224,1S5VH@1236,1Y8GK@135625,COG0262@1,COG0262@2	NA|NA|NA	H	Key enzyme in folate metabolism. Catalyzes an essential reaction for de novo glycine and purine synthesis, and for DNA precursor synthesis
1_689	339671.Asuc_1506	4.4e-85	321.2	Pasteurellales	thiM	GO:0003674,GO:0003824,GO:0006725,GO:0006766,GO:0006767,GO:0006772,GO:0006790,GO:0006793,GO:0006796,GO:0006807,GO:0008150,GO:0008152,GO:0008972,GO:0009058,GO:0009110,GO:0009228,GO:0009987,GO:0016301,GO:0016310,GO:0016740,GO:0016772,GO:0016776,GO:0017144,GO:0018130,GO:0019438,GO:0034641,GO:0042364,GO:0042723,GO:0042724,GO:0044237,GO:0044249,GO:0044271,GO:0044272,GO:0044281,GO:0044283,GO:0046483,GO:…	2.7.1.50	ko:K00878	ko00730,ko01100,map00730,map01100	M00127	R04448	RC00002,RC00017	ko00000,ko00001,ko00002,ko01000		Bacteria	1MVES@1224,1RRAE@1236,1Y731@135625,COG2145@1,COG2145@2	NA|NA|NA	H	Catalyzes the phosphorylation of the hydroxyl group of 4-methyl-5-beta-hydroxyethylthiazole (THZ)
1_690	634176.NT05HA_0532	1.4e-107	396	Pasteurellales	thiD	GO:0008150,GO:0040007	2.5.1.3,2.7.1.49,2.7.4.7,4.1.99.17	ko:K00941,ko:K03147,ko:K21219	ko00730,ko01100,map00730,map01100	M00127	R03223,R03471,R03472,R04509,R10712	RC00002,RC00017,RC00224,RC03251,RC03252,RC03255,RC03397	ko00000,ko00001,ko00002,ko01000		Bacteria	1MU9J@1224,1RNFP@1236,1Y7Y2@135625,COG0351@1,COG0351@2	NA|NA|NA	H	Phosphomethylpyrimidine kinase
1_691	1461579.CCNK01000034_gene1340	3.1e-68	265	Pasteurellales	thiE	GO:0003674,GO:0003824,GO:0004789,GO:0005575,GO:0005622,GO:0005623,GO:0005737,GO:0006725,GO:0006766,GO:0006767,GO:0006772,GO:0006790,GO:0006807,GO:0008150,GO:0008152,GO:0009058,GO:0009110,GO:0009228,GO:0009987,GO:0016740,GO:0016765,GO:0017144,GO:0018130,GO:0019438,GO:0034641,GO:0042364,GO:0042723,GO:0042724,GO:0044237,GO:0044249,GO:0044271,GO:0044272,GO:0044281,GO:0044283,GO:0044424,GO:0044464,GO:…	2.5.1.3	ko:K00788	ko00730,ko01100,map00730,map01100	M00127	R03223,R10712	RC00224,RC03255,RC03397	ko00000,ko00001,ko00002,ko01000		Bacteria	1RDSU@1224,1S62K@1236,1Y8QF@135625,COG0352@1,COG0352@2	NA|NA|NA	H	Condenses 4-methyl-5-(beta-hydroxyethyl)thiazole monophosphate (THZ-P) and 2-methyl-4-amino-5-hydroxymethyl pyrimidine pyrophosphate (HMP-PP) to form thiamine monophosphate (TMP)
1_692	696748.ASU2_00115	8.7e-49	199.5	Pasteurellales	folB	GO:0003674,GO:0003824,GO:0004150,GO:0005488,GO:0005515,GO:0016829,GO:0016830,GO:0016832,GO:0042802	1.13.11.81,4.1.2.25,5.1.99.8	ko:K01633	ko00790,ko01100,map00790,map01100	M00126,M00840	R03504,R11037,R11073	RC00721,RC00943,RC01479,RC03333,RC03334	ko00000,ko00001,ko00002,ko01000	iECDH1ME8569_1439.ECDH1ME8569_2955,iECSE_1348.ECSE_3338,iPC815.YPO0648,iSBO_1134.SBO_2914,iSDY_1059.SDY_3241,iSFxv_1172.SFxv_3403,iUTI89_1310.UTI89_C3494,iYL1228.KPN_03462,ic_1306.c3808	Bacteria	1MZ8Z@1224,1S9B2@1236,1YA6F@135625,COG1539@1,COG1539@2	NA|NA|NA	H	Catalyzes the conversion of 7,8-dihydroneopterin to 6- hydroxymethyl-7,8-dihydropterin
1_693	339671.Asuc_0734	5.9e-125	453.8	Pasteurellales	apaH	GO:0003674,GO:0003824,GO:0004551,GO:0004721,GO:0006139,GO:0006464,GO:0006470,GO:0006725,GO:0006793,GO:0006796,GO:0006807,GO:0008138,GO:0008150,GO:0008152,GO:0008796,GO:0008803,GO:0009314,GO:0009628,GO:0009987,GO:0010165,GO:0010212,GO:0015949,GO:0016311,GO:0016462,GO:0016787,GO:0016788,GO:0016791,GO:0016817,GO:0016818,GO:0019538,GO:0034641,GO:0036211,GO:0042578,GO:0043170,GO:0043412,GO:0044237,GO:…	3.6.1.41	ko:K01525	ko00230,map00230	R00125	RC00002	ko00000,ko00001,ko01000		iECIAI39_1322.ECIAI39_0052,iEcSMS35_1347.EcSMS35_0053,iSDY_1059.SDY_0074	Bacteria	1MV10@1224,1RPUJ@1236,1Y7JE@135625,COG0639@1,COG0639@2	NA|NA|NA	T	Hydrolyzes diadenosine 5',5'''-P1,P4-tetraphosphate to yield ADP
1_694	758.BBIX01000009_gene2120	1.3e-143	515.8	Pasteurellales	ksgA	GO:0000028,GO:0000154,GO:0000179,GO:0001510,GO:0003674,GO:0003676,GO:0003677,GO:0003690,GO:0003723,GO:0003729,GO:0003824,GO:0005488,GO:0005575,GO:0005622,GO:0005623,GO:0005737,GO:0005829,GO:0006139,GO:0006364,GO:0006396,GO:0006725,GO:0006807,GO:0006996,GO:0008150,GO:0008152,GO:0008168,GO:0008170,GO:0008173,GO:0008649,GO:0008757,GO:0009451,GO:0009987,GO:0010467,GO:0016043,GO:0016070,GO:0016072,GO:…	2.1.1.182	ko:K02528			R10716	RC00003,RC03257	ko00000,ko01000,ko03009			Bacteria	1MVNU@1224,1RMHW@1236,1Y7B2@135625,COG0030@1,COG0030@2	NA|NA|NA	J	Specifically dimethylates two adjacent adenosines (A1518 and A1519) in the loop of a conserved hairpin near the 3'-end of 16S rRNA in the 30S particle. May play a critical role in biogenesis of 30S subunits
1_695	339671.Asuc_0732	1.2e-118	433	Pasteurellales	surA	GO:0000413,GO:0003674,GO:0003755,GO:0003824,GO:0005488,GO:0005515,GO:0005575,GO:0005623,GO:0006457,GO:0006458,GO:0006464,GO:0006807,GO:0008150,GO:0008152,GO:0009987,GO:0016043,GO:0016853,GO:0016859,GO:0018193,GO:0018208,GO:0019538,GO:0022607,GO:0030288,GO:0030313,GO:0031647,GO:0031975,GO:0033218,GO:0036211,GO:0042277,GO:0042597,GO:0043163,GO:0043165,GO:0043170,GO:0043412,GO:0044085,GO:0044091,GO:…	5.2.1.8	ko:K03769,ko:K03771				ko00000,ko01000,ko03110			Bacteria	1MVB3@1224,1RMWU@1236,1Y73J@135625,COG0760@1,COG0760@2	NA|NA|NA	M	Chaperone SurA
1_696	339671.Asuc_0731	1.4e-79	302.4	Pasteurellales	pyrR	GO:0003674,GO:0003700,GO:0003824,GO:0004845,GO:0005575,GO:0005618,GO:0005623,GO:0006139,GO:0006220,GO:0006221,GO:0006355,GO:0006725,GO:0006753,GO:0006793,GO:0006796,GO:0006807,GO:0008150,GO:0008152,GO:0008655,GO:0009058,GO:0009117,GO:0009165,GO:0009218,GO:0009220,GO:0009259,GO:0009260,GO:0009889,GO:0009987,GO:0010468,GO:0010556,GO:0016740,GO:0016757,GO:0016763,GO:0018130,GO:0019219,GO:0019222,GO:…	2.4.2.9	ko:K02825	ko00240,ko01100,map00240,map01100	R00966	RC00063	ko00000,ko00001,ko01000,ko03000	iHN637.CLJU_RS05275	Bacteria	1RI6U@1224,1S3Y2@1236,1Y7FK@135625,COG2065@1,COG2065@2	NA|NA|NA	F	Also displays a weak uracil phosphoribosyltransferase activity which is not physiologically significant
1_697	1278971.AOGF01000002_gene1255	3e-86	324.7	Pasteurellales	rdgB	GO:0000287,GO:0003674,GO:0003824,GO:0005488,GO:0005515,GO:0005575,GO:0005622,GO:0005623,GO:0005737,GO:0005829,GO:0006139,GO:0006725,GO:0006753,GO:0006793,GO:0006796,GO:0006807,GO:0008150,GO:0008152,GO:0009056,GO:0009058,GO:0009141,GO:0009143,GO:0009144,GO:0009146,GO:0009987,GO:0016462,GO:0016787,GO:0016817,GO:0016818,GO:0018130,GO:0019438,GO:0019439,GO:0019637,GO:0034404,GO:0034641,GO:0034654,GO:…	3.6.1.66,5.1.1.3	ko:K01776,ko:K02428	ko00230,ko00471,ko01100,map00230,map00471,map01100	R00260,R00426,R00720,R01855,R02100,R02720,R03531	RC00002,RC00302	ko00000,ko00001,ko01000,ko01011	iEC55989_1330.EC55989_3247,iECO111_1330.ECO111_3702,iECSE_1348.ECSE_3222,iECW_1372.ECW_m3212,iEKO11_1354.EKO11_0774,iEcE24377_1341.EcE24377A_3298,iWFL_1372.ECW_m3212	Bacteria	1MUK5@1224,1S27C@1236,1Y7H4@135625,COG0127@1,COG0127@2	NA|NA|NA	F	Pyrophosphatase that catalyzes the hydrolysis of nucleoside triphosphates to their monophosphate derivatives, with a high preference for the non-canonical purine nucleotides XTP (xanthosine triphosphate), dITP (deoxyinosine triphosphate) and ITP. Seems to function as a house-cleaning enzyme that removes non-canonical purine nucleotides from the nucleotide pool, thus preventing their incorporation…
1_698	221988.MS1746	3.5e-184	651	Pasteurellales	hemN	GO:0003674,GO:0005488,GO:0005575,GO:0005622,GO:0005623,GO:0005737,GO:0006725,GO:0006778,GO:0006779,GO:0006807,GO:0008150,GO:0008152,GO:0009058,GO:0009987,GO:0018130,GO:0019438,GO:0033013,GO:0033014,GO:0034641,GO:0044237,GO:0044249,GO:0044271,GO:0044424,GO:0044464,GO:0046483,GO:0048037,GO:0051186,GO:0051188,GO:0051536,GO:0051539,GO:0051540,GO:0071704,GO:1901360,GO:1901362,GO:1901564,GO:1901566,GO:…	Bacteria	1MU76@1224,1RN6I@1236,1Y782@135625,COG0635@1,COG0635@2	NA|NA|NA	H	Involved in the biosynthesis of porphyrin-containing compound
1_699	339671.Asuc_1870	9.9e-107	392.9	Pasteurellales	rpiA	GO:0003674,GO:0003824,GO:0004751,GO:0005488,GO:0005515,GO:0005575,GO:0005622,GO:0005623,GO:0005737,GO:0005829,GO:0005975,GO:0005996,GO:0006014,GO:0006081,GO:0006098,GO:0006139,GO:0006725,GO:0006732,GO:0006733,GO:0006739,GO:0006753,GO:0006793,GO:0006796,GO:0006807,GO:0008150,GO:0008152,GO:0009052,GO:0009117,GO:0009987,GO:0016853,GO:0016860,GO:0016861,GO:0019321,GO:0019362,GO:0019637,GO:0019682,GO:…	5.3.1.6	ko:K01807	ko00030,ko00710,ko01100,ko01110,ko01120,ko01130,ko01200,ko01230,map00030,map00710,map01100,map01110,map01120,map01130,map01200,map01230	M00004,M00007,M00165,M00167,M00580	R01056	RC00434	ko00000,ko00001,ko00002,ko01000		Bacteria	1MVGR@1224,1RNF8@1236,1Y736@135625,COG0120@1,COG0120@2	NA|NA|NA	G	Catalyzes the reversible conversion of ribose-5- phosphate to ribulose 5-phosphate
1_700	221988.MS1743	2.1e-198	698.4	Pasteurellales	serA	GO:0003674,GO:0003824,GO:0004617,GO:0005488,GO:0005515,GO:0005575,GO:0005622,GO:0005623,GO:0005737,GO:0005829,GO:0006082,GO:0006520,GO:0006563,GO:0006564,GO:0006807,GO:0008150,GO:0008152,GO:0008219,GO:0008652,GO:0009058,GO:0009069,GO:0009070,GO:0009987,GO:0012501,GO:0016053,GO:0016491,GO:0016597,GO:0016614,GO:0016616,GO:0019752,GO:0031406,GO:0036094,GO:0042802,GO:0043167,GO:0043168,GO:0043169,GO:…	1.1.1.399,1.1.1.95	ko:K00058	ko00260,ko00680,ko01100,ko01120,ko01130,ko01200,ko01230,map00260,map00680,map01100,map01120,map01130,map01200,map01230	M00020	R01513	RC00031	ko00000,ko00001,ko00002,ko01000,ko04147	iYL1228.KPN_03348	Bacteria	1MU5Z@1224,1RPEY@1236,1Y7RN@135625,COG0111@1,COG0111@2	NA|NA|NA	EH	Belongs to the D-isomer specific 2-hydroxyacid dehydrogenase family
1_701	339671.Asuc_1409	6.1e-82	310.1	Pasteurellales	nrdG	GO:0003674,GO:0003824,GO:0005488,GO:0005575,GO:0005622,GO:0005623,GO:0005737,GO:0006139,GO:0006725,GO:0006753,GO:0006793,GO:0006796,GO:0006807,GO:0008150,GO:0008152,GO:0008998,GO:0009058,GO:0009117,GO:0009165,GO:0009262,GO:0009263,GO:0009265,GO:0009394,GO:0009987,GO:0015949,GO:0016491,GO:0016725,GO:0016728,GO:0018130,GO:0019438,GO:0019637,GO:0019692,GO:0031250,GO:0032991,GO:0034641,GO:0034654,GO:…	1.97.1.4	ko:K04068			R04710		ko00000,ko01000		iE2348C_1286.E2348C_4563	Bacteria	1RA7S@1224,1S20X@1236,1Y85N@135625,COG0602@1,COG0602@2	NA|NA|NA	O	Activation of anaerobic ribonucleoside-triphosphate reductase under anaerobic conditions by generation of an organic free radical, using S-adenosylmethionine and reduced flavodoxin as cosubstrates to produce 5'-deoxy-adenosine
1_702	339671.Asuc_1407	0	1305.8	Pasteurellales	nrdD	GO:0000166,GO:0003674,GO:0003824,GO:0005488,GO:0005524,GO:0005575,GO:0005622,GO:0005623,GO:0005737,GO:0006139,GO:0006725,GO:0006753,GO:0006793,GO:0006796,GO:0006807,GO:0008144,GO:0008150,GO:0008152,GO:0008270,GO:0008998,GO:0009058,GO:0009117,GO:0009165,GO:0009262,GO:0009263,GO:0009265,GO:0009394,GO:0009987,GO:0015949,GO:0016491,GO:0016725,GO:0016728,GO:0017076,GO:0018130,GO:0019001,GO:0019103,GO:…	1.1.98.6	ko:K21636	ko00230,ko00240,ko01100,map00230,map00240,map01100	M00053	R11633,R11634,R11635,R11636	RC00613	ko00000,ko00001,ko00002,ko01000	iECIAI39_1322.ECIAI39_4713,iPC815.YPO3454	Bacteria	1MWMS@1224,1RNHS@1236,1Y7HC@135625,COG1328@1,COG1328@2	NA|NA|NA	FK	Ribonucleoside-triphosphate reductase
1_703	227377.CBU_2096	6.7e-36	156.8	Gammaproteobacteria												Bacteria	1N5SH@1224,1T0CB@1236,29Q4T@1,32BQP@2	NA|NA|NA	S	23S rRNA-intervening sequence protein
1_704	696748.ASU2_08140	7.1e-96	357.1	Pasteurellales	murI	GO:0000270,GO:0003674,GO:0003824,GO:0006022,GO:0006023,GO:0006024,GO:0006807,GO:0008150,GO:0008152,GO:0008881,GO:0009058,GO:0009059,GO:0009252,GO:0009273,GO:0009987,GO:0016853,GO:0016854,GO:0016855,GO:0030203,GO:0034645,GO:0036361,GO:0042546,GO:0043170,GO:0044036,GO:0044038,GO:0044085,GO:0044237,GO:0044249,GO:0044260,GO:0047661,GO:0070589,GO:0071554,GO:0071704,GO:0071840,GO:1901135,GO:1901137,GO:…	5.1.1.3	ko:K01776	ko00471,ko01100,map00471,map01100	R00260	RC00302	ko00000,ko00001,ko01000,ko01011	iAPECO1_1312.APECO1_2496,iEC042_1314.EC042_4342,iECOK1_1307.ECOK1_4443,iECS88_1305.ECS88_4426,iPC815.YPO3909,iUMN146_1321.UM146_20110,iUTI89_1310.UTI89_C4562	Bacteria	1NAI2@1224,1RPU9@1236,1Y6T4@135625,COG0796@1,COG0796@2	NA|NA|NA	M	Provides the (R)-glutamate required for cell wall biosynthesis
1_705	862965.PARA_19980	0	1214.5	Pasteurellales	recG	GO:0003674,GO:0003678,GO:0003724,GO:0003824,GO:0004003,GO:0004004,GO:0004386,GO:0005575,GO:0005622,GO:0005623,GO:0005737,GO:0005829,GO:0005886,GO:0006139,GO:0006725,GO:0006807,GO:0006996,GO:0008026,GO:0008094,GO:0008150,GO:0008152,GO:0008186,GO:0009314,GO:0009379,GO:0009628,GO:0009987,GO:0010501,GO:0016020,GO:0016043,GO:0016070,GO:0016462,GO:0016787,GO:0016817,GO:0016818,GO:0016887,GO:0017111,GO:…	3.6.4.12	ko:K03655	ko03440,map03440			ko00000,ko00001,ko01000,ko03400		Bacteria	1MWN2@1224,1RMMQ@1236,1Y6W7@135625,COG1200@1,COG1200@2	NA|NA|NA	L	Critical role in recombination and DNA repair. Helps process Holliday junction intermediates to mature products by catalyzing branch migration. Has a DNA unwinding activity characteristic of a DNA helicase with a 3'- to 5'- polarity. Unwinds branched duplex DNA (Y-DNA)
1_706	339671.Asuc_1024	1.7e-260	905.2	Pasteurellales	spoT	GO:0003674,GO:0003824,GO:0005575,GO:0005618,GO:0005622,GO:0005623,GO:0005737,GO:0005829,GO:0005886,GO:0006139,GO:0006163,GO:0006725,GO:0006753,GO:0006793,GO:0006796,GO:0006807,GO:0006950,GO:0007154,GO:0008150,GO:0008152,GO:0008728,GO:0008893,GO:0009116,GO:0009117,GO:0009119,GO:0009150,GO:0009259,GO:0009267,GO:0009605,GO:0009987,GO:0009991,GO:0015949,GO:0015969,GO:0016020,GO:0016740,GO:0016772,GO:…	2.7.6.5,3.1.7.2	ko:K00951,ko:K01139	ko00230,map00230	R00336,R00429	RC00002,RC00078	ko00000,ko00001,ko01000,ko03009	iECNA114_1301.ECNA114_3794,iECOK1_1307.ECOK1_4092,iECP_1309.ECP_3748,iECS88_1305.ECS88_4065,iECSF_1327.ECSF_3486,iLF82_1304.LF82_2165,iNRG857_1313.NRG857_18145,iUMN146_1321.UM146_18405,iUTI89_1310.UTI89_C4195,ic_1306.c4475	Bacteria	1MU44@1224,1RN3H@1236,1Y82T@135625,COG0317@1,COG0317@2	NA|NA|NA	KT	In eubacteria ppGpp (guanosine 3'-diphosphate 5-' diphosphate) is a mediator of the stringent response that coordinates a variety of cellular activities in response to changes in nutritional abundance
1_707	339671.Asuc_1025	9.8e-29	132.5	Pasteurellales	rpoZ	GO:0003674,GO:0003824,GO:0003899,GO:0005575,GO:0005618,GO:0005622,GO:0005623,GO:0005737,GO:0005829,GO:0006139,GO:0006351,GO:0006725,GO:0006807,GO:0008150,GO:0008152,GO:0009058,GO:0009059,GO:0009987,GO:0010467,GO:0016070,GO:0016740,GO:0016772,GO:0016779,GO:0018130,GO:0019438,GO:0030312,GO:0030880,GO:0032774,GO:0032991,GO:0034062,GO:0034641,GO:0034645,GO:0034654,GO:0040007,GO:0043170,GO:0044237,GO:…	2.7.7.6	ko:K03060	ko00230,ko00240,ko01100,ko03020,map00230,map00240,map01100,map03020	M00183	R00435,R00441,R00442,R00443	RC02795	br01611,ko00000,ko00001,ko00002,ko01000,ko03021,ko03400	Bacteria	1N6TX@1224,1SCSR@1236,1Y90F@135625,COG1758@1,COG1758@2	NA|NA|NA	K	Promotes RNA polymerase assembly. Latches the N- and C- terminal regions of the beta' subunit thereby facilitating its interaction with the beta and alpha subunits
1_708	862965.PARA_20010	1.9e-89	335.5	Pasteurellales	gmk	GO:0003674,GO:0003824,GO:0004385,GO:0005488,GO:0005515,GO:0005575,GO:0005622,GO:0005623,GO:0005737,GO:0005829,GO:0006139,GO:0006163,GO:0006725,GO:0006753,GO:0006793,GO:0006796,GO:0006807,GO:0008150,GO:0008152,GO:0009058,GO:0009116,GO:0009117,GO:0009119,GO:0009123,GO:0009126,GO:0009132,GO:0009135,GO:0009150,GO:0009161,GO:0009165,GO:0009167,GO:0009179,GO:0009185,GO:0009259,GO:0009987,GO:0015949,GO:…	2.7.4.8,4.1.1.23	ko:K00942,ko:K01591	ko00230,ko00240,ko01100,map00230,map00240,map01100	M00050,M00051	R00332,R00965,R02090	RC00002,RC00409	ko00000,ko00001,ko00002,ko01000	iAPECO1_1312.APECO1_2813,iIT341.HP0321,iPC815.YPO0040,iSBO_1134.SBO_3729,iSFV_1184.SFV_3881,iSFxv_1172.SFxv_4016,iUTI89_1310.UTI89_C4193	Bacteria	1MW92@1224,1RN09@1236,1Y79F@135625,COG0194@1,COG0194@2	NA|NA|NA	F	Essential for recycling GMP and indirectly, cGMP
1_709	1263831.F543_9950	2.5e-181	641.3	Pasteurellales	gapA	GO:0000166,GO:0003674,GO:0003824,GO:0004365,GO:0005488,GO:0005575,GO:0005622,GO:0005623,GO:0005737,GO:0005829,GO:0005975,GO:0006082,GO:0006090,GO:0006091,GO:0006096,GO:0006139,GO:0006163,GO:0006164,GO:0006165,GO:0006725,GO:0006732,GO:0006733,GO:0006753,GO:0006754,GO:0006757,GO:0006793,GO:0006796,GO:0006807,GO:0008150,GO:0008152,GO:0009056,GO:0009058,GO:0009108,GO:0009117,GO:0009123,GO:0009124,GO:…	1.2.1.12	ko:K00134	ko00010,ko00710,ko01100,ko01110,ko01120,ko01130,ko01200,ko01230,ko04066,ko05010,map00010,map00710,map01100,map01110,map01120,map01130,map01200,map01230,map04066,map05010	M00001,M00002,M00003,M00165,M00166,M00308,M00552	R01061	RC00149	ko00000,ko00001,ko00002,ko01000,ko04131,ko04147	iAPECO1_1312.APECO1_847,iPC815.YPO2157,iUTI89_1310.UTI89_C1975,ic_1306.c2184	Bacteria	1MU93@1224,1RMBM@1236,1Y7CZ@135625,COG0057@1,COG0057@2	NA|NA|NA	G	Belongs to the glyceraldehyde-3-phosphate dehydrogenase family
1_710	1005058.UMN179_01090	7.6e-114	417.5	Pasteurellales	phoR	GO:0000155,GO:0000160,GO:0003674,GO:0003824,GO:0004672,GO:0004673,GO:0004721,GO:0005575,GO:0005623,GO:0005886,GO:0006464,GO:0006468,GO:0006470,GO:0006793,GO:0006796,GO:0006807,GO:0006950,GO:0007154,GO:0007165,GO:0008150,GO:0008152,GO:0009267,GO:0009605,GO:0009987,GO:0009991,GO:0016020,GO:0016021,GO:0016036,GO:0016301,GO:0016310,GO:0016311,GO:0016740,GO:0016772,GO:0016773,GO:0016775,GO:0016787,GO:…	2.7.13.3	ko:K02484,ko:K07636	ko02020,map02020	M00434			ko00000,ko00001,ko00002,ko01000,ko01001,ko02022	Bacteria	1MWF3@1224,1RN0F@1236,1Y6SA@135625,COG5002@1,COG5002@2	NA|NA|NA	T	Phosphate regulon sensor protein PhoR
1_711	1095749.HMPREF1052_0563	9.7e-89	333.2	Pasteurellales												Bacteria	1MY2Z@1224,1RN41@1236,1YA1N@135625,COG0745@1,COG0745@2	NA|NA|NA	K	Transcriptional regulatory protein, C terminal
1_712	747.DR93_1205	2.6e-119	434.9	Pasteurellales	pstB		3.6.3.27	ko:K02036	ko02010,map02010	M00222			ko00000,ko00001,ko00002,ko01000,ko02000	3.A.1.7			Bacteria	1MU16@1224,1RNUF@1236,1Y76B@135625,COG1117@1,COG1117@2	NA|NA|NA	P	Part of the ABC transporter complex PstSACB involved in phosphate import. Responsible for energy coupling to the transport system
1_713	1095749.HMPREF1052_0561	1e-108	399.8	Pasteurellales	pstA	GO:0003674,GO:0005215,GO:0005315,GO:0005575,GO:0005623,GO:0005886,GO:0005887,GO:0006810,GO:0006811,GO:0006817,GO:0006820,GO:0006950,GO:0006974,GO:0008150,GO:0009987,GO:0010921,GO:0015291,GO:0015318,GO:0015698,GO:0016020,GO:0016021,GO:0019220,GO:0019222,GO:0022804,GO:0022857,GO:0031224,GO:0031226,GO:0031323,GO:0033554,GO:0034220,GO:0035303,GO:0035435,GO:0040007,GO:0044110,GO:0044116,GO:0044117,GO:…	ko:K02037,ko:K02038	ko02010,map02010	M00222			ko00000,ko00001,ko00002,ko02000	3.A.1.7		iPC815.YPO4115,iYL1228.KPN_04131,iZ_1308.Z5217	Bacteria	1MUWB@1224,1RPV9@1236,1Y88R@135625,COG0581@1,COG0581@2	NA|NA|NA	P	Phosphate transport system permease
1_714	669262.COK_0940	1e-120	439.9	Pasteurellales	pstC	GO:0005575,GO:0005623,GO:0005886,GO:0005887,GO:0006810,GO:0006811,GO:0006817,GO:0006820,GO:0008150,GO:0009314,GO:0009628,GO:0010921,GO:0015698,GO:0016020,GO:0016021,GO:0019220,GO:0019222,GO:0031224,GO:0031226,GO:0031323,GO:0034220,GO:0035303,GO:0035435,GO:0040007,GO:0044110,GO:0044116,GO:0044117,GO:0044403,GO:0044419,GO:0044425,GO:0044459,GO:0044464,GO:0050789,GO:0050790,GO:0050794,GO:0050896,GO:…	ko:K02037,ko:K02038	ko02010,map02010	M00222			ko00000,ko00001,ko00002,ko02000	3.A.1.7		ic_1306.c4652	Bacteria	1MVKP@1224,1RQXJ@1236,1Y7KV@135625,COG0573@1,COG0573@2	NA|NA|NA	P	probably responsible for the translocation of the substrate across the membrane
1_715	747.DR93_1208	8.7e-145	520	Pasteurellales	pstS			ko:K02040	ko02010,ko02020,ko05152,map02010,map02020,map05152	M00222			ko00000,ko00001,ko00002,ko02000	3.A.1.7			Bacteria	1MUAZ@1224,1RN5Q@1236,1Y82G@135625,COG0226@1,COG0226@2	NA|NA|NA	P	Part of the ABC transporter complex PstSACB involved in phosphate import
1_716	596320.NEIFL0001_1387	4.4e-08	65.5	Neisseriales													Bacteria	1P01T@1224,2KTC9@206351,2W4SG@28216,COG3064@1,COG3064@2	NA|NA|NA	M	Pfam:Lipoprotein_5
1_717	32024.JMTI01000010_gene1288	9.3e-102	376.3	Epsilonproteobacteria	guaB2												Bacteria	1QV30@1224,2YMDV@29547,42QJ9@68525,COG2452@1,COG2452@2	NA|NA|NA	L	Resolvase, N terminal domain
1_718	537970.HCAN_1203	2.1e-140	505.8	Epsilonproteobacteria			ko:K07496					ko00000				Bacteria	1MUU0@1224,2YN5Y@29547,42QJG@68525,COG0675@1,COG0675@2	NA|NA|NA	L	Putative transposase DNA-binding domain
1_719	546264.NEIFLAOT_01149	7.1e-15	88.6	Neisseriales													Bacteria	1P01T@1224,2KTC9@206351,2W4SG@28216,COG3064@1,COG3064@2	NA|NA|NA	M	Pfam:Lipoprotein_5
1_720	948565.AFFP02000021_gene211	6.6e-201	706.8	Pasteurellales	VV3080			ko:K14445					ko00000,ko02000	2.A.47.1			Bacteria	1R6QF@1224,1RQIG@1236,1Y7QT@135625,COG0471@1,COG0471@2	NA|NA|NA	P	Sodium:sulfate symporter transmembrane region
1_721	948565.AFFP02000023_gene1522	1.5e-91	342.4	Pasteurellales	queE	GO:0000287,GO:0003674,GO:0003824,GO:0005488,GO:0005515,GO:0008144,GO:0016829,GO:0016840,GO:0042802,GO:0042803,GO:0043167,GO:0043169,GO:0046872,GO:0046983,GO:0048037,GO:0050662,GO:0051536,GO:0051539,GO:0051540,GO:1901681,GO:1904047	1.97.1.4,4.3.99.3	ko:K04068,ko:K10026	ko00790,ko01100,map00790,map01100	R04710,R10002	RC02989	ko00000,ko00001,ko01000,ko03016		Bacteria	1MUJ2@1224,1RNQZ@1236,1Y7EU@135625,COG0602@1,COG0602@2	NA|NA|NA	H	Catalyzes the complex heterocyclic radical-mediated conversion of 6-carboxy-5,6,7,8-tetrahydropterin (CPH4) to 7- carboxy-7-deazaguanine (CDG), a step common to the biosynthetic pathways of all 7-deazapurine-containing compounds
1_722	1095749.HMPREF1052_0752	4.3e-63	247.3	Pasteurellales	queD		4.1.2.50,4.2.3.12	ko:K01737	ko00790,ko01100,map00790,map01100	M00842,M00843	R04286,R09959	RC01117,RC02846,RC02847	ko00000,ko00001,ko00002,ko01000,ko03016	Bacteria	1RETG@1224,1TAJM@1236,1Y8GD@135625,COG0720@1,COG0720@2	NA|NA|NA	H	6-pyruvoyl tetrahydrobiopterin synthase of Pasteurellaceae UniRef RepID
1_723	339671.Asuc_2017	2.6e-100	371.7	Pasteurellales	queC		6.3.4.20	ko:K06920	ko00790,ko01100,map00790,map01100	R09978	RC00959	ko00000,ko00001,ko01000,ko03016		Bacteria	1MU5V@1224,1RMG9@1236,1Y6XN@135625,COG0603@1,COG0603@2	NA|NA|NA	F	Catalyzes the ATP-dependent conversion of 7-carboxy-7- deazaguanine (CDG) to 7-cyano-7-deazaguanine (preQ(0))
1_725	1263831.F543_21260	1.2e-192	679.1	Pasteurellales	insQ			ko:K07496					ko00000				Bacteria	1MUU0@1224,1RS1J@1236,1Y6RH@135625,COG0675@1,COG0675@2	NA|NA|NA	L	Probable transposase
1_726	1005058.UMN179_00802	2.7e-65	254.6	Pasteurellales			ko:K07491					ko00000				Bacteria	1RDD7@1224,1S4R2@1236,1YASK@135625,COG1943@1,COG1943@2	NA|NA|NA	L	Transposase IS200 like
1_727	1316932.MHH_c17680	6.5e-44	183	Pasteurellales			ko:K07334					ko00000,ko02048			Bacteria	1MZ4I@1224,1S9CP@1236,1Y8ZT@135625,COG3549@1,COG3549@2	NA|NA|NA	S	RelE-like toxin of type II toxin-antitoxin system HigB
1_728	1316932.MHH_c17690	5.2e-39	166.8	Pasteurellales	higA			ko:K21498					ko00000,ko02048			Bacteria	1MZZ0@1224,1SBGB@1236,1Y948@135625,COG3093@1,COG3093@2	NA|NA|NA	K	Xre family transcriptional regulator
1_729	339671.Asuc_0687	7.6e-156	556.6	Pasteurellales	pfkA	GO:0000166,GO:0000287,GO:0001882,GO:0001883,GO:0003674,GO:0003824,GO:0003872,GO:0005488,GO:0005515,GO:0005524,GO:0005575,GO:0005622,GO:0005623,GO:0005737,GO:0005829,GO:0005945,GO:0005975,GO:0005996,GO:0006006,GO:0006007,GO:0006082,GO:0006090,GO:0006091,GO:0006096,GO:0006139,GO:0006163,GO:0006164,GO:0006165,GO:0006725,GO:0006732,GO:0006733,GO:0006753,GO:0006754,GO:0006757,GO:0006793,GO:0006796,GO:…	2.7.1.11	ko:K00850	ko00010,ko00030,ko00051,ko00052,ko00680,ko01100,ko01110,ko01120,ko01130,ko01200,ko01230,ko03018,ko04152,ko05230,map00010,map00030,map00051,map00052,map00680,map01100,map01110,map01120,map01130,map01200,map01230,map03018,map04152,map05230	M00001,M00345	R00756,R03236,R03237,R03238,R03239,R04779	RC00002,RC00017	ko00000,ko00001,ko00002,ko01000,ko01009,ko03019	iNRG857_1313.NRG857_19550	Bacteria	1MVN3@1224,1RMVY@1236,1Y7R3@135625,COG0205@1,COG0205@2	NA|NA|NA	F	Catalyzes the phosphorylation of D-fructose 6-phosphate to fructose 1,6-bisphosphate by ATP, the first committing step of glycolysis
1_730	221988.MS0375	1.3e-53	216.5	Pasteurellales	Z012_03730												Bacteria	1P7J2@1224,1TFFT@1236,1Y8KQ@135625,28R97@1,2ZDNW@2	NA|NA|NA
1_731	747.DR93_2007	1.5e-114	419.1	Pasteurellales	yaaA	GO:0005575,GO:0005622,GO:0005623,GO:0005737,GO:0005829,GO:0006950,GO:0006979,GO:0008150,GO:0033194,GO:0042221,GO:0044424,GO:0044444,GO:0044464,GO:0050896,GO:1901700	ko:K09861					ko00000				Bacteria	1MUAF@1224,1RMTD@1236,1Y6V7@135625,COG3022@1,COG3022@2	NA|NA|NA	S	Belongs to the UPF0246 family
1_732	339671.Asuc_0576	7.7e-115	419.9	Pasteurellales	ung	GO:0003674,GO:0003824,GO:0004844,GO:0005575,GO:0005622,GO:0005623,GO:0005737,GO:0006139,GO:0006259,GO:0006281,GO:0006284,GO:0006285,GO:0006725,GO:0006807,GO:0006950,GO:0006974,GO:0008150,GO:0008152,GO:0009987,GO:0016787,GO:0016798,GO:0016799,GO:0019104,GO:0033554,GO:0034641,GO:0043170,GO:0044237,GO:0044238,GO:0044260,GO:0044424,GO:0044464,GO:0046483,GO:0050896,GO:0051716,GO:0071704,GO:0090304,GO:…	3.2.2.27	ko:K03648	ko03410,ko05340,map03410,map05340		ko00000,ko00001,ko01000,ko03400		Bacteria	1MV80@1224,1RPDH@1236,1Y793@135625,COG0692@1,COG0692@2	NA|NA|NA	L	Excises uracil residues from the DNA which can arise as a result of misincorporation of dUMP residues by DNA polymerase or due to deamination of cytosine
1_733	1461579.CCNK01000040_gene1930	1.2e-263	915.6	Pasteurellales	fadD		6.2.1.3	ko:K01897	ko00061,ko00071,ko01100,ko01212,ko02024,ko03320,ko04146,ko04216,ko04714,ko04920,map00061,map00071,map01100,map01212,map02024,map03320,map04146,map04216,map04714,map04920	M00086	R01280	RC00004,RC00014	ko00000,ko00001,ko00002,ko01000,ko01004,ko04147	4.C.1.1			Bacteria	1MU4D@1224,1RPNE@1236,1Y6RR@135625,COG1022@1,COG1022@2	NA|NA|NA	I	Long-chain acyl-CoA synthetases (AMP-forming)
1_734	1095749.HMPREF1052_0693	3.2e-182	644.4	Pasteurellales												Bacteria	1MY5V@1224,1RY6V@1236,1Y71G@135625,COG1305@1,COG1305@2	NA|NA|NA	E	Transglutaminase-like enzymes
1_735	1005058.UMN179_02063	3.8e-44	184.1	Pasteurellales			ko:K08363					ko00000,ko02000	1.A.72.1			Bacteria	1N66C@1224,1SD7W@1236,1Y8UM@135625,2E82T@1,332GU@2	NA|NA|NA	S	mercuric transport protein
1_736	221988.MS0341	1.3e-28	132.1	Pasteurellales	copZ	GO:0003674,GO:0005488,GO:0005575,GO:0005622,GO:0005623,GO:0005737,GO:0006810,GO:0006811,GO:0006812,GO:0006873,GO:0006875,GO:0008150,GO:0009987,GO:0019725,GO:0030001,GO:0030003,GO:0042592,GO:0043167,GO:0043169,GO:0044424,GO:0044464,GO:0046872,GO:0046914,GO:0046916,GO:0048878,GO:0050801,GO:0051179,GO:0051234,GO:0055065,GO:0055076,GO:0055080,GO:0055082,GO:0065007,GO:0065008,GO:0098771	ko:K07213,ko:K08364	ko04978,map04978			ko00000,ko00001,ko02000	1.A.72.1			Bacteria	1N3M5@1224,1SAWK@1236,1Y98C@135625,COG2608@1,COG2608@2	NA|NA|NA	P	MerTP family mercury (Hg2 ) permease, binding protein MerP of Pasteurellaceae UniRef RepID A7JVA0_PASHA
1_737	221988.MS2124	1.9e-131	475.3	Pasteurellales	XK27_05670			ko:K07017					ko00000				Bacteria	1N4R1@1224,1T1D2@1236,1Y7VN@135625,COG2819@1,COG2819@2	NA|NA|NA	S	hydrolase of the alpha beta superfamily
1_738	948565.AFFP02000010_gene1643	1.7e-217	761.9	Pasteurellales	sdaA	GO:0003674,GO:0003824,GO:0003941,GO:0016829,GO:0016840,GO:0016841	4.3.1.17	ko:K01752	ko00260,ko00270,ko01100,ko01110,ko01130,ko01200,ko01230,map00260,map00270,map01100,map01110,map01130,map01200,map01230	R00220,R00590	RC00331,RC02600	ko00000,ko00001,ko01000			Bacteria	1MUZN@1224,1RMJZ@1236,1Y744@135625,COG1760@1,COG1760@2	NA|NA|NA	E	L-serine dehydratase
1_739	272556.CF65_00092	7.9e-198	696.4	Pasteurellales	sdaC			ko:K03834,ko:K03835,ko:K03837			ko00000,ko02000	2.A.42.1.1,2.A.42.1.2,2.A.42.2.1	Bacteria	1NQFA@1224,1RQ8Q@1236,1Y6TQ@135625,COG0814@1,COG0814@2	NA|NA|NA	E	serine transporter
1_740	221988.MS0443	7.2e-56	223	Pasteurellales	rplS	GO:0000027,GO:0003674,GO:0003676,GO:0003723,GO:0003735,GO:0005198,GO:0005488,GO:0005575,GO:0005622,GO:0005623,GO:0005737,GO:0005829,GO:0005840,GO:0005886,GO:0006412,GO:0006518,GO:0006807,GO:0006996,GO:0008150,GO:0008152,GO:0009058,GO:0009059,GO:0009987,GO:0010467,GO:0015934,GO:0016020,GO:0016043,GO:0019538,GO:0019843,GO:0022607,GO:0022613,GO:0022618,GO:0022625,GO:0022626,GO:0032991,GO:0034622,GO:…	ko:K02884	ko03010,map03010	M00178			br01610,ko00000,ko00001,ko00002,ko03011	Bacteria	1RH3A@1224,1S5XX@1236,1Y8KB@135625,COG0335@1,COG0335@2	NA|NA|NA	J	This protein is located at the 30S-50S ribosomal subunit interface and may play a role in the structure and function of the aminoacyl-tRNA binding site
1_741	339671.Asuc_0518	2.8e-116	424.9	Pasteurellales	trmD	GO:0000287,GO:0001510,GO:0002939,GO:0003674,GO:0003824,GO:0005488,GO:0005515,GO:0005575,GO:0005622,GO:0005623,GO:0005737,GO:0005829,GO:0006139,GO:0006396,GO:0006399,GO:0006400,GO:0006725,GO:0006807,GO:0008033,GO:0008150,GO:0008152,GO:0008168,GO:0008173,GO:0008175,GO:0008757,GO:0009019,GO:0009451,GO:0009987,GO:0010467,GO:0016070,GO:0016423,GO:0016740,GO:0016741,GO:0016772,GO:0016779,GO:0030488,GO:…	2.1.1.228,4.6.1.12	ko:K00554,ko:K01770	ko00900,ko01100,ko01110,ko01130,map00900,map01100,map01110,map01130	M00096	R00597,R05637	RC00002,RC00003,RC00334,RC01440	ko00000,ko00001,ko00002,ko01000,ko03016	Bacteria	1MUN1@1224,1RMWC@1236,1Y7N6@135625,COG0336@1,COG0336@2	NA|NA|NA	J	Belongs to the RNA methyltransferase TrmD family
1_742	1095749.HMPREF1052_1030	3.1e-90	337.8	Pasteurellales	rimM	GO:0000028,GO:0005575,GO:0005622,GO:0005623,GO:0005737,GO:0005829,GO:0006139,GO:0006364,GO:0006396,GO:0006725,GO:0006807,GO:0006996,GO:0008150,GO:0008152,GO:0009987,GO:0010467,GO:0016043,GO:0016070,GO:0016072,GO:0022607,GO:0022613,GO:0022618,GO:0030490,GO:0034470,GO:0034622,GO:0034641,GO:0034660,GO:0040007,GO:0042254,GO:0042255,GO:0042274,GO:0043170,GO:0043933,GO:0044085,GO:0044237,GO:0044238,GO:…	ko:K02860					ko00000,ko03009			Bacteria	1MWQR@1224,1RNJ2@1236,1Y7BP@135625,COG0806@1,COG0806@2	NA|NA|NA	J	An accessory protein needed during the final step in the assembly of 30S ribosomal subunit, possibly for assembly of the head region. Probably interacts with S19. Essential for efficient processing of 16S rRNA. May be needed both before and after RbfA during the maturation of 16S rRNA. It has affinity for free ribosomal 30S subunits but not for 70S ribosomes
1_743	747.DR93_540	5.3e-37	159.8	Pasteurellales	rpsP	GO:0000028,GO:0000217,GO:0000400,GO:0003674,GO:0003676,GO:0003677,GO:0003735,GO:0003824,GO:0004518,GO:0004519,GO:0004520,GO:0004536,GO:0005198,GO:0005488,GO:0005575,GO:0005622,GO:0005623,GO:0005737,GO:0005829,GO:0005840,GO:0005886,GO:0006139,GO:0006259,GO:0006412,GO:0006518,GO:0006725,GO:0006807,GO:0006996,GO:0008150,GO:0008152,GO:0009058,GO:0009059,GO:0009987,GO:0010467,GO:0015935,GO:0016020,GO:…	ko:K02959	ko03010,map03010	M00178			br01610,ko00000,ko00001,ko00002,ko03011,ko03029	Bacteria	1MZCT@1224,1S8RT@1236,1Y92E@135625,COG0228@1,COG0228@2	NA|NA|NA	J	Belongs to the bacterial ribosomal protein bS16 family
1_744	1095749.HMPREF1052_1028	9.4e-152	543.1	Pasteurellales	waaQ	GO:0000271,GO:0003674,GO:0003824,GO:0005575,GO:0005622,GO:0005623,GO:0005737,GO:0005829,GO:0005975,GO:0005976,GO:0006629,GO:0008150,GO:0008152,GO:0008610,GO:0008653,GO:0008713,GO:0008920,GO:0009058,GO:0009059,GO:0009103,GO:0009244,GO:0009311,GO:0009312,GO:0009987,GO:0016051,GO:0016740,GO:0016757,GO:0033692,GO:0034637,GO:0034645,GO:0043170,GO:0044237,GO:0044238,GO:0044249,GO:0044255,GO:0044260,GO:…	ko:K02841,ko:K02843	ko00540,ko01100,map00540,map01100	M00080			ko00000,ko00001,ko00002,ko01000,ko01003,ko01005	GT9		Bacteria	1N5A1@1224,1RYYI@1236,1Y74C@135625,COG0859@1,COG0859@2	NA|NA|NA	M	ADP-heptose LPS heptosyltransferase
1_745	669262.COK_1797	1.7e-241	841.6	Pasteurellales	gor	GO:0000166,GO:0003674,GO:0003824,GO:0004362,GO:0005488,GO:0005575,GO:0005622,GO:0005623,GO:0005737,GO:0008150,GO:0008152,GO:0009636,GO:0009987,GO:0015036,GO:0015037,GO:0015038,GO:0016209,GO:0016491,GO:0016651,GO:0016667,GO:0016668,GO:0036094,GO:0042221,GO:0043167,GO:0043168,GO:0044424,GO:0044464,GO:0048037,GO:0050660,GO:0050662,GO:0050896,GO:0051716,GO:0055114,GO:0070887,GO:0071949,GO:0097159,GO:…	1.8.1.7	ko:K00383	ko00480,ko04918,map00480,map04918	R00094,R00115	RC00011	ko00000,ko00001,ko01000		iZ_1308.Z4900	Bacteria	1MU2Z@1224,1RMC0@1236,1Y7PZ@135625,COG1249@1,COG1249@2	NA|NA|NA	C	Belongs to the class-I pyridine nucleotide-disulfide oxidoreductase family
1_746	339671.Asuc_2045	1.2e-57	229.2	Pasteurellales												Bacteria	1RHXU@1224,1S885@1236,1Y8Y0@135625,COG4316@1,COG4316@2	NA|NA|NA	S	Uncharacterized protein conserved in bacteria (DUF2251)
1_747	883110.HMPREF9260_01222	5.4e-45	187.2	Bacteria	osmC			ko:K07397					ko00000				Bacteria	COG1765@1,COG1765@2	NA|NA|NA	O	OsmC-like protein
1_748	1121024.AUCD01000013_gene145	8e-90	337.4	Carnobacteriaceae	gldA	GO:0003674,GO:0003824,GO:0005488,GO:0005515,GO:0008150,GO:0008152,GO:0016491,GO:0016614,GO:0016616,GO:0042802,GO:0047545,GO:0055114	1.1.1.1,1.1.1.6	ko:K00001,ko:K00005,ko:K08317	ko00010,ko00071,ko00350,ko00561,ko00625,ko00626,ko00640,ko00830,ko00980,ko00982,ko01100,ko01110,ko01120,ko01130,ko01220,map00010,map00071,map00350,map00561,map00625,map00626,map00640,map00830,map00980,map00982,map01100,map01110,map01120,map01130,map01220	R00623,R00754,R01034,R02124,R04805,R04880,R05233,R05234,R06917,R06927,R07105,R08281,R08306,R08310,R10715,R10717	RC00029,RC00050,RC00087,RC00088,RC00099,RC00116,RC00117,RC00649,RC00670,RC01734,RC02273	ko00000,ko00001,ko01000		iJN678.gldA	Bacteria	1TQFU@1239,27G7S@186828,4HC8K@91061,COG0371@1,COG0371@2	NA|NA|NA	C	Iron-containing alcohol dehydrogenase
1_749	861450.HMPREF0080_01577	9.4e-80	303.5	Negativicutes			ko:K16961	ko02010,map02010	M00586			ko00000,ko00001,ko00002,ko02000	3.A.1.3			Bacteria	1UKNE@1239,4H4W5@909932,COG0834@1,COG0834@2	NA|NA|NA	ET	Bacterial periplasmic substrate-binding proteins
1_750	1280698.AUJS01000024_gene1540	8.3e-69	266.9	Dorea	yxeN	GO:0003333,GO:0003674,GO:0005215,GO:0005342,GO:0005575,GO:0005623,GO:0005886,GO:0006810,GO:0006811,GO:0006820,GO:0006865,GO:0008150,GO:0008509,GO:0008514,GO:0015075,GO:0015171,GO:0015318,GO:0015711,GO:0015849,GO:0016020,GO:0022857,GO:0034220,GO:0044464,GO:0046942,GO:0046943,GO:0051179,GO:0051234,GO:0055085,GO:0071702,GO:0071705,GO:0071944,GO:0098656,GO:1903825,GO:1905039	ko:K16962	ko02010,map02010	M00586			ko00000,ko00001,ko00002,ko02000	3.A.1.3			Bacteria	1V25R@1239,24EH4@186801,27VPU@189330,COG0765@1,COG0765@2	NA|NA|NA	P	Binding-protein-dependent transport system inner membrane component
1_751	1095749.HMPREF1052_0650	1.3e-230	805.4	Pasteurellales	eno	GO:0000015,GO:0000287,GO:0003674,GO:0003824,GO:0004634,GO:0005488,GO:0005515,GO:0005575,GO:0005576,GO:0005622,GO:0005623,GO:0005737,GO:0005829,GO:0005856,GO:0005975,GO:0006082,GO:0006090,GO:0006091,GO:0006096,GO:0006139,GO:0006163,GO:0006164,GO:0006165,GO:0006725,GO:0006732,GO:0006733,GO:0006753,GO:0006754,GO:0006757,GO:0006793,GO:0006796,GO:0006807,GO:0008150,GO:0008152,GO:0009056,GO:0009058,GO:…	4.2.1.11	ko:K01689	ko00010,ko00680,ko01100,ko01110,ko01120,ko01130,ko01200,ko01230,ko03018,ko04066,map00010,map00680,map01100,map01110,map01120,map01130,map01200,map01230,map03018,map04066	M00001,M00002,M00003,M00346,M00394	R00658	RC00349	ko00000,ko00001,ko00002,ko01000,ko03019,ko04147	iPC815.YPO3376	Bacteria	1MU1N@1224,1RNQA@1236,1Y85V@135625,COG0148@1,COG0148@2	NA|NA|NA	G	Catalyzes the reversible conversion of 2- phosphoglycerate into phosphoenolpyruvate. It is essential for the degradation of carbohydrates via glycolysis
1_752	221988.MS0255	1.1e-297	1028.5	Pasteurellales	pyrG	GO:0001775,GO:0002376,GO:0003674,GO:0003824,GO:0003883,GO:0005488,GO:0005515,GO:0005575,GO:0005622,GO:0005623,GO:0005737,GO:0005829,GO:0005886,GO:0006139,GO:0006213,GO:0006220,GO:0006221,GO:0006241,GO:0006725,GO:0006753,GO:0006793,GO:0006796,GO:0006807,GO:0008150,GO:0008152,GO:0008283,GO:0009058,GO:0009116,GO:0009117,GO:0009119,GO:0009141,GO:0009142,GO:0009147,GO:0009148,GO:0009163,GO:0009165,GO:…	6.3.4.2	ko:K01937	ko00240,ko01100,map00240,map01100	M00052	R00571,R00573	RC00010,RC00074	ko00000,ko00001,ko00002,ko01000	iAF987.Gmet_1276,iECO103_1326.ECO103_3323,iNJ661.Rv1699,iPC815.YPO3377	Bacteria	1MUIT@1224,1RM92@1236,1Y7CG@135625,COG0504@1,COG0504@2	NA|NA|NA	F	Catalyzes the ATP-dependent amination of UTP to CTP with either L-glutamine or ammonia as the source of nitrogen. Regulates intracellular CTP levels through interactions with the four ribonucleotide triphosphates
1_753	1278971.AOGF01000013_gene556	1.2e-10	73.2	Pasteurellales			ko:K07126					ko00000				Bacteria	1PT0T@1224,1TFWI@1236,1YACX@135625,COG0790@1,COG0790@2	NA|NA|NA	S	Sel1-like repeats.
1_754	1263831.F543_3160	1e-93	350.5	Pasteurellales												Bacteria	1R7FZ@1224,1RY9T@1236,1Y939@135625,COG4099@1,COG4099@2	NA|NA|NA	S	COG0790 FOG TPR repeat, SEL1 subfamily
1_755	591023.AM202_0670	2e-93	349	Pasteurellales	insK	GO:0006950,GO:0006974,GO:0008150,GO:0009987,GO:0033554,GO:0050896,GO:0051716	ko:K07497					ko00000				Bacteria	1PNRG@1224,1RPA5@1236,1Y7TW@135625,COG2801@1,COG2801@2	NA|NA|NA	L	COG2801 Transposase and inactivated derivatives
1_756	71421.HI_1720	5.7e-49	200.7	Pasteurellales	Z012_00440			ko:K07483					ko00000				Bacteria	1N700@1224,1S3H5@1236,1Y8IH@135625,COG2963@1,COG2963@2	NA|NA|NA	L	protein HI_1720 of Pasteurellaceae UniRef RepID Y1720_HAEIN
1_757	696748.ASU2_05800	4.3e-121	441.4	Pasteurellales	strH		3.2.1.52	ko:K12373	ko00511,ko00513,ko00520,ko00531,ko00603,ko00604,ko01100,ko04142,map00511,map00513,map00520,map00531,map00603,map00604,map01100,map04142	M00079	R00022,R06004,R11316	RC00049	ko00000,ko00001,ko00002,ko01000,ko03110	GH20		Bacteria	1QHPW@1224,1TFDJ@1236,1Y6U1@135625,COG3525@1,COG3525@2	NA|NA|NA	G	Glycosyl hydrolase family 20, catalytic domain
1_758	1035839.AFNK01000036_gene1216	6.1e-13	80.1	Pasteurellales												Bacteria	1QI6R@1224,1TG0N@1236,1YAK0@135625,2AUPC@1,31KC5@2	NA|NA|NA
1_759	634176.NT05HA_1679	1.3e-176	625.9	Pasteurellales	pgaC	GO:0003674,GO:0003824,GO:0005575,GO:0005623,GO:0005886,GO:0007155,GO:0008150,GO:0008194,GO:0008375,GO:0009987,GO:0016020,GO:0016740,GO:0016757,GO:0016758,GO:0022610,GO:0031589,GO:0042710,GO:0043708,GO:0044464,GO:0044764,GO:0051704,GO:0071944,GO:0090605	ko:K11936	ko02026,map02026			ko00000,ko00001,ko01000,ko01003,ko02000	4.D.1.1.2,4.D.1.1.3	GT2		Bacteria	1MXG7@1224,1RMS4@1236,1Y89W@135625,COG1215@1,COG1215@2	NA|NA|NA	M	Poly-beta-1,6-N-acetyl-D-glucosamine synthase
1_760	634176.NT05HA_1680	2.7e-148	532.3	Pasteurellales	pgaB	GO:0003674,GO:0003824,GO:0008150,GO:0008152,GO:0016787,GO:0016810,GO:0043170,GO:0043412,GO:0071704,GO:0098732	ko:K11931,ko:K21478	ko02026,map02026	R03096	RC00010	ko00000,ko00001,ko01000			Bacteria	1MWR2@1224,1RP7J@1236,1Y7Q4@135625,COG0726@1,COG0726@2	NA|NA|NA	G	Biofilm PGA synthesis lipoprotein PgaB
1_761	1461579.CCNK01000038_gene1651	2e-189	669.5	Pasteurellales												Bacteria	1RA3P@1224,1RY13@1236,1YB0Q@135625,COG0457@1,COG0457@2	NA|NA|NA	S	Exports the biofilm adhesin polysaccharide poly-beta- 1,6-N-acetyl-D-glucosamine (PGA) across the outer membrane. The PGA transported seems to be partially N-deacetylated since N- deacetylation of PGA by PgaB is needed for PGA export through the PgaA porin
1_762	221988.MS0254	9.1e-94	350.1	Pasteurellales	ygfZ	GO:0003674,GO:0005488,GO:0005542,GO:0005575,GO:0005622,GO:0005623,GO:0005737,GO:0005829,GO:0006790,GO:0008144,GO:0008150,GO:0008152,GO:0009987,GO:0016043,GO:0016226,GO:0019842,GO:0022607,GO:0031163,GO:0031406,GO:0033218,GO:0036094,GO:0043167,GO:0043168,GO:0043177,GO:0044085,GO:0044237,GO:0044424,GO:0044444,GO:0044464,GO:0051186,GO:0071840,GO:0072341,GO:0097159,GO:1901363	ko:K06980,ko:K22073				ko00000,ko01000,ko03016,ko03029		Bacteria	1N852@1224,1RPWB@1236,1Y7F8@135625,COG0354@1,COG0354@2	NA|NA|NA	S	Belongs to the GcvT family
1_763	221988.MS0253	1.1e-108	399.8	Pasteurellales	yicC	GO:0000175,GO:0003674,GO:0003824,GO:0004518,GO:0004527,GO:0004532,GO:0004540,GO:0005575,GO:0005622,GO:0005623,GO:0005737,GO:0005829,GO:0006139,GO:0006401,GO:0006725,GO:0006807,GO:0008150,GO:0008152,GO:0008408,GO:0009022,GO:0009056,GO:0009057,GO:0009987,GO:0016070,GO:0016072,GO:0016075,GO:0016740,GO:0016772,GO:0016779,GO:0016787,GO:0016788,GO:0016796,GO:0016896,GO:0019439,GO:0034641,GO:0034655,GO:…	Bacteria	1MWRA@1224,1RMAB@1236,1Y7IV@135625,COG1561@1,COG1561@2	NA|NA|NA	S	UPF0701 protein
1_764	862965.PARA_09300	4.1e-114	417.5	Pasteurellales	rph	GO:0003674,GO:0003824,GO:0004518,GO:0004540,GO:0006139,GO:0006364,GO:0006396,GO:0006399,GO:0006401,GO:0006725,GO:0006807,GO:0008033,GO:0008150,GO:0008152,GO:0009056,GO:0009057,GO:0009987,GO:0010467,GO:0016070,GO:0016072,GO:0016075,GO:0016787,GO:0016788,GO:0019439,GO:0022613,GO:0031123,GO:0031125,GO:0034470,GO:0034641,GO:0034655,GO:0034660,GO:0034661,GO:0042254,GO:0043170,GO:0043628,GO:0044085,GO:…	2.7.7.56,3.6.1.66	ko:K00989,ko:K02428	ko00230,map00230	R00426,R00720,R01855,R02100,R02720,R03531	RC00002	ko00000,ko00001,ko01000,ko03016		Bacteria	1MVFZ@1224,1RNTB@1236,1Y6VN@135625,COG0689@1,COG0689@2	NA|NA|NA	J	Phosphorolytic exoribonuclease that removes nucleotide residues following the -CCA terminus of tRNA and adds nucleotides to the ends of RNA molecules by using nucleoside diphosphates as substrates
1_765	1095749.HMPREF1052_0655	1.4e-100	372.5	Pasteurellales	pyrE	GO:0000287,GO:0003674,GO:0003824,GO:0004588,GO:0005488,GO:0005575,GO:0005622,GO:0005623,GO:0005737,GO:0005829,GO:0006139,GO:0006206,GO:0006207,GO:0006220,GO:0006221,GO:0006725,GO:0006753,GO:0006793,GO:0006796,GO:0006807,GO:0008150,GO:0008152,GO:0009058,GO:0009112,GO:0009117,GO:0009165,GO:0009218,GO:0009220,GO:0009259,GO:0009260,GO:0009987,GO:0016740,GO:0016757,GO:0016763,GO:0018130,GO:0019438,GO:…	2.4.2.10	ko:K00762	ko00240,ko01100,map00240,map01100	M00051	R01870	RC00611	ko00000,ko00001,ko00002,ko01000	iAPECO1_1312.APECO1_2819,iECIAI39_1322.ECIAI39_4161,iEcSMS35_1347.EcSMS35_3977,iUTI89_1310.UTI89_C4186	Bacteria	1MW6F@1224,1RQYG@1236,1Y7TE@135625,COG0461@1,COG0461@2	NA|NA|NA	F	Catalyzes the transfer of a ribosyl phosphate group from 5-phosphoribose 1-diphosphate to orotate, leading to the formation of orotidine monophosphate (OMP)
1_766	228399.appser1_13020	2.9e-217	761.5	Pasteurellales	kefB			ko:K03455,ko:K11745,ko:K11747			ko00000,ko02000	2.A.37,2.A.37.1.1,2.A.37.1.2	Bacteria	1MV34@1224,1RNVR@1236,1Y7N1@135625,COG0475@1,COG0475@2,COG1226@1,COG1226@2	NA|NA|NA	P	Belongs to the monovalent cation proton antiporter 2 (CPA2) transporter (TC 2.A.37) family
1_767	1095749.HMPREF1052_0656	2.4e-50	204.5	Pasteurellales	metJ	GO:0000096,GO:0003674,GO:0003700,GO:0005575,GO:0005622,GO:0005623,GO:0005737,GO:0005829,GO:0006082,GO:0006355,GO:0006520,GO:0006555,GO:0006790,GO:0006807,GO:0008150,GO:0008152,GO:0009066,GO:0009889,GO:0009987,GO:0010468,GO:0010556,GO:0019219,GO:0019222,GO:0019752,GO:0031323,GO:0031326,GO:0043436,GO:0044237,GO:0044238,GO:0044281,GO:0044424,GO:0044444,GO:0044464,GO:0050789,GO:0050794,GO:0051171,GO:…	ko:K03764					ko00000,ko03000			Bacteria	1RH3B@1224,1S5ZV@1236,1Y8N7@135625,COG3060@1,COG3060@2	NA|NA|NA	K	This regulatory protein, when combined with SAM (S- adenosylmethionine) represses the expression of the methionine regulon and of enzymes involved in SAM synthesis
1_768	221988.MS1944	4.5e-125	454.1	Pasteurellales	fpg	GO:0000702,GO:0000703,GO:0003674,GO:0003676,GO:0003677,GO:0003684,GO:0003824,GO:0003906,GO:0004518,GO:0004519,GO:0005488,GO:0006139,GO:0006259,GO:0006281,GO:0006284,GO:0006285,GO:0006725,GO:0006807,GO:0006950,GO:0006974,GO:0008150,GO:0008152,GO:0008270,GO:0008534,GO:0009987,GO:0016787,GO:0016788,GO:0016798,GO:0016799,GO:0019104,GO:0033554,GO:0034641,GO:0043167,GO:0043169,GO:0043170,GO:0044237,GO:…	3.2.2.23,4.2.99.18	ko:K10563	ko03410,map03410			ko00000,ko00001,ko01000,ko03400		Bacteria	1MVM5@1224,1RP3J@1236,1Y70W@135625,COG0266@1,COG0266@2	NA|NA|NA	L	Involved in base excision repair of DNA damaged by oxidation or by mutagenic agents. Acts as DNA glycosylase that recognizes and removes damaged bases. Has a preference for oxidized purines, such as 7,8-dihydro-8-oxoguanine (8-oxoG). Has AP (apurinic apyrimidinic) lyase activity and introduces nicks in the DNA strand. Cleaves the DNA backbone by beta-delta elimination to generate a single-strand …
1_769	1089447.RHAA1_03271	1.1e-22	111.7	Gammaproteobacteria	rpmG	GO:0000027,GO:0003674,GO:0003735,GO:0005198,GO:0005575,GO:0005622,GO:0005623,GO:0005737,GO:0005829,GO:0005840,GO:0006412,GO:0006518,GO:0006807,GO:0006996,GO:0008150,GO:0008152,GO:0009058,GO:0009059,GO:0009987,GO:0010467,GO:0015934,GO:0016043,GO:0019538,GO:0022607,GO:0022613,GO:0022618,GO:0022625,GO:0022626,GO:0032991,GO:0034622,GO:0034641,GO:0034645,GO:0042221,GO:0042254,GO:0042255,GO:0042273,GO:…	ko:K02913	ko03010,map03010	M00178			br01610,ko00000,ko00001,ko00002,ko03011	Bacteria	1N6QV@1224,1SCEJ@1236,COG0267@1,COG0267@2	NA|NA|NA	J	Belongs to the bacterial ribosomal protein bL33 family
1_770	221988.MS1942	1.9e-36	157.9	Pasteurellales	rpmB	GO:0000027,GO:0003674,GO:0003735,GO:0005198,GO:0005575,GO:0005622,GO:0005623,GO:0005737,GO:0005829,GO:0005840,GO:0006412,GO:0006518,GO:0006807,GO:0006996,GO:0008150,GO:0008152,GO:0009058,GO:0009059,GO:0009987,GO:0010467,GO:0015934,GO:0016043,GO:0019538,GO:0022607,GO:0022613,GO:0022618,GO:0022625,GO:0022626,GO:0032991,GO:0034622,GO:0034641,GO:0034645,GO:0042254,GO:0042255,GO:0042273,GO:0043043,GO:…	ko:K02902	ko03010,map03010	M00178			br01610,ko00000,ko00001,ko00002,ko03011	Bacteria	1MZ57@1224,1S8UG@1236,1Y8UB@135625,COG0227@1,COG0227@2	NA|NA|NA	J	Belongs to the bacterial ribosomal protein bL28 family
1_771	1095749.HMPREF1052_1046	1.5e-86	325.9	Pasteurellales	radC			ko:K03630					ko00000				Bacteria	1MXZ5@1224,1RP86@1236,1Y7TH@135625,COG2003@1,COG2003@2	NA|NA|NA	E	Belongs to the UPF0758 family
1_772	634176.NT05HA_2245	4.3e-172	610.9	Pasteurellales	coaBC	GO:0000166,GO:0003674,GO:0003824,GO:0004632,GO:0004633,GO:0005488,GO:0005575,GO:0005622,GO:0005623,GO:0005737,GO:0005829,GO:0006139,GO:0006163,GO:0006164,GO:0006725,GO:0006732,GO:0006753,GO:0006793,GO:0006796,GO:0006807,GO:0008150,GO:0008152,GO:0009058,GO:0009108,GO:0009117,GO:0009150,GO:0009152,GO:0009165,GO:0009259,GO:0009260,GO:0009987,GO:0010181,GO:0015936,GO:0015937,GO:0016829,GO:0016830,GO:…	4.1.1.36,6.3.2.5	ko:K01598,ko:K13038	ko00770,ko01100,map00770,map01100	M00120	R03269,R04231	RC00064,RC00090,RC00822	ko00000,ko00001,ko00002,ko01000	iEC042_1314.EC042_3945,iECUMN_1333.ECUMN_4154,iJN746.PP_5285,iSBO_1134.SBO_3641	Bacteria	1MVQP@1224,1RMKQ@1236,1Y7YV@135625,COG0452@1,COG0452@2	NA|NA|NA	H	Catalyzes two steps in the biosynthesis of coenzyme A. In the first step cysteine is conjugated to 4'-phosphopantothenate to form 4-phosphopantothenoylcysteine, in the latter compound is decarboxylated to form 4'-phosphopantotheine
1_773	1028803.GG9_0838	3.5e-74	284.3	Pasteurellales	dut	GO:0000166,GO:0000287,GO:0001882,GO:0001884,GO:0002134,GO:0003674,GO:0003824,GO:0004170,GO:0005488,GO:0005575,GO:0005622,GO:0005623,GO:0005737,GO:0005829,GO:0006139,GO:0006220,GO:0006221,GO:0006226,GO:0006244,GO:0006725,GO:0006753,GO:0006793,GO:0006796,GO:0006807,GO:0008150,GO:0008152,GO:0009056,GO:0009058,GO:0009117,GO:0009123,GO:0009124,GO:0009129,GO:0009130,GO:0009141,GO:0009143,GO:0009147,GO:…	3.6.1.23,4.1.1.36,6.3.2.5	ko:K01520,ko:K13038	ko00240,ko00770,ko00983,ko01100,map00240,map00770,map00983,map01100	M00053,M00120	R02100,R03269,R04231,R11896	RC00002,RC00064,RC00090,RC00822	ko00000,ko00001,ko00002,ko01000,ko03400	Bacteria	1RA7P@1224,1S233@1236,1Y8DY@135625,COG0756@1,COG0756@2	NA|NA|NA	F	This enzyme is involved in nucleotide metabolism it produces dUMP, the immediate precursor of thymidine nucleotides and it decreases the intracellular concentration of dUTP so that uracil cannot be incorporated into DNA
1_774	339671.Asuc_0010	3.9e-87	327.8	Pasteurellales	slmA	GO:0000278,GO:0000281,GO:0000910,GO:0000917,GO:0000918,GO:0000976,GO:0001067,GO:0003674,GO:0003676,GO:0003677,GO:0003690,GO:0003700,GO:0005488,GO:0005515,GO:0005575,GO:0005622,GO:0005623,GO:0005737,GO:0005829,GO:0006355,GO:0007049,GO:0007346,GO:0008150,GO:0009295,GO:0009889,GO:0009987,GO:0010468,GO:0010556,GO:0010564,GO:0010948,GO:0010974,GO:0016043,GO:0019219,GO:0019222,GO:0022402,GO:0022607,GO:…	ko:K05501					ko00000,ko03000,ko03036			Bacteria	1MWF7@1224,1RPZ6@1236,1Y6W0@135625,COG1309@1,COG1309@2	NA|NA|NA	D	Required for nucleoid occlusion (NO) phenomenon, which prevents Z-ring formation and cell division over the nucleoid. Acts as a DNA-associated cell division inhibitor that binds simultaneously chromosomal DNA and FtsZ, and disrupts the assembly of FtsZ polymers. SlmA-DNA-binding sequences (SBS) are dispersed on non-Ter regions of the chromosome, preventing FtsZ polymerization at these regions
1_775	1461579.CCNK01000023_gene554	7.8e-24	115.9	Pasteurellales	yheU			ko:K07019,ko:K09898				ko00000				Bacteria	1N6TM@1224,1SCDE@1236,1Y97H@135625,COG3089@1,COG3089@2	NA|NA|NA	S	Belongs to the UPF0270 family
[truncated: 1,622 more rows]
