# Supplementary material for: Isolation and sequence-based characterization of a koala symbiont: Lonepinella koalarum
Source: PeerJ. 2020 Oct 20;8:e10177. doi: 10.7717/peerj.10177 (PMC7583611; doi:10.7717/peerj.10177)
Supplement: Supplemental Information 9 — A comparative genomic analysis was performed in Anvi’o version 5.5 to compare the assembly of L. koalarum strain UCD-LQP1 to 57 of its most closely related, publicly available genomes. Gene clusters that could only be found in L. koalarum strain UCD-LQP1 relative to the rest were filtered out and annotated with COG (Clusters of Orthologous Groups). This table contains the complete list of all 19 gene clusters that were unique to L. koalarum strain UCD-LQP1, including translated amino acid sequences. [file peerj-08-10177-s009.xlsx]

## Sheet: Sheet1
unique_id	gene_cluster_id	gene_callers_id	functional_homogeneity_index	geometric_homogeneity_index	COG_FUNCTION_ACC	COG_FUNCTION	COG_CATEGORY_ACC	COG_CATEGORY	aa_sequence
120806	GC_00010953	298	1	1	COG0015	Adenylosuccinate lyase	Nucleotide metabolism	F	MRALYDSKTQTMDDRGIKQLFSDETKYSTWLMFEAALAQAQAELGFIPQFAAEEIKQRAVIENIDFDEMKRIYQQIGHGFVPFLKVLVKACSEQAGKYIHYGITTQNIQQSSQLYMMKKVHHQFMLLLGEILENLSNLALKSKNMVMAGRTHGRHAIPITYGYKVSVWISDFIDCYQRMQECEKRVFTIMMGGAVGAFNSMPAVGQAVQKRVAELVDMKAMEVPSRNISTHKLEYLSNLALMATICHKIAEEVYSTTLEEIAEVSEGFTKGTVGSSTMPHKINPKLAKGIIANAQKLYSLPSVGMYSAVRPYEGDSSSYMLFDGLIDEALQLTTEILLRTEELSRTLVPHEQKMRENVLINKGLDNTEYIMMKMAEKLGKDQAHSLLYEEAIKTAADGE…
120425	GC_00010572	1523	1	1	COG3037	Ascorbate-specific PTS system EIIC-type component UlaA	Carbohydrates	G	MGNLLSFLKDIFSQPAFLMGLIAFIGLIALKVPKNKLLTGTLKPILGYLMLAAGAGVIVTQLAPLGQIIEAGFHIKGVVPNNEAITSIAQKVLGVETMSILLLGFAINLVVAKLTKFKYIFLTGHHSFFMACLMSAVLQASGITGWELIALGGFFLGAWSAISPAIGHRYTKVVTEDDGIAMGHFGSIQYYIAGFLGKRFGNPKDTFADVEISEKYGFLRDTTVTTGVVMVLIFLITSMVAGTEFMSTISEQNLVIFSILAGLQFAVGVAIVYAGVKLILGDLVPAFQGISEKIIPKAIPAVDCAVFFTYSPTAVIVGFVTSFIAGLIGMGLLGWMGLPLIIPGMVPHFFCGATAGIYGDKLGGKVGCILGAFVGGLLLAFLPAFVLPAIGSLGFESTT…
122071	GC_00012218	1389	1	1	COG3507	Beta-xylosidase	Carbohydrates	G	MGIIKNPILSGMAPDPSILRVGNDYFIATSTFHWRPAIQIFHSKDLANWLLYTYALKNHEINLRGTNTPAGIWAPHLSYDKKTQTYWLCYSFMNNMAGREFNGDSYVVWANDIKGPWSKPIYLTSVGFDPSLFHDDDGRHYLAILEWENRTGYQAPGTIVLSEIELSSYQKTAQIKGWKRITHGFTTRGCVEAPQIYKHKDYYYLLLASGGTGYGHGIEIGRAKNIFGPYEGNPTGEPIITSNPAHLFSLGDPDAGHFEMFNPNSEMQKAGHGSIVETPNGEIYIAHLMSRPLPNTILNPLGRETSLQKMVWTENDWLQLEDGSNLAKMVIPAPQNLAIIEQNHFDIEEYFGNNEIPLCFMTPYHQATEEWVDVNTKGEIKISGRGSLFSQVNPAILAT…
119589	GC_00009736	260	1	1	COG1887	CDP-glycerol glycerophosphotransferase, TagB/SpsB family	Lipids	I|M	MVSKLIKLFFRVILGYPLYFISMFIPRNSNIWVFGSFGIFNDNSRYLYEYVTNTDTQIRAIWISKNKSSVEEARKIGEAYMTYSFKGLYYSLIAKVYIFSAYTSEINFFTSANAIRVNLWHGIPLKKIEFDITTPPLVNLFRNASVFRKIVSPATQVKYDLVLSPTQYIADYSFKSAFRISDKNIVIAQYPRVTHLQQCEPLGEYGIYNKVFLYAPTWRDDGRDFFKQSKLDFQELNDLMLKMNSIFLVKLHSATKITLDVSQFSNIKLVNNMLDPIRLMKTADCLITDYSSIYLDYLVLNRPIIHFCFDLDDYLRNREMYFDYESAVCGSVVRDFEELMQNLNHIENIPMNWETRTKFLSSSSNGNQVIINRIKSLLVK
120427	GC_00010574	1525	1	1	COG0191	Fructose/tagatose bisphosphate aldolase	Carbohydrates	G	MKLVRMTELLQDAYAKKYAIAQFNINNLEWIKSILLVSQKNRSPVILGVSGGTVTHMCGFKTIHDVTVGVADYLNIDVPVVLHLDHGKTKEACIQAIDAGFSSVMFDGSHLPFEENLKLTQEIVQYAHAKGVSVEAELGTIAGSEDGIVNSHVIYADPEQCDIMVKETQIDCLAPALGSTHGLYKGKAKLGFDEMQHISKLVKIPLVLHGGTGISDEDMLHAIELGVAKINVNTEFMYAWCRSRTPIQAKIRTRHQRPTKSDHQWLKRSGKIN
120100	GC_00010247	261	1	1	COG0615	Glycerol-3-phosphate cytidylyltransferase, cytidylyltransferase family	Cell wall	M	MVNKAVVIGGSNGVGLSVVSNLLNKGYFVYILDISEPDKSFSDKYDNYAYISFNLLDFDYKVLEELKHQDINILFISAGIGRVALFSNLDRREINKIMQLNATSIINVIHYFYDRISQNEKFYTGVMVSIAGLISSPFFSVYSASKAALSRFIESVNIELECNGISNRILNISPGSIKGTKFNGGQNSLGELDVLSKGILLNLFNKKTLYIPQYSEIYANVLERYKADPHKFGVESYQYKLESNRVSTESQIKIGYLSGTFDLFHIGHLNLLRKAKEYCDYLIVGVHPSAAHKGKETFISFEERKAIVESCKYVDQVVQSCPEDNDAWKVYEYHYLFVGGDYKGSERFNRYEKYFEDKNVQIIYFPYTQGTSSSQLRNALLK
118044	GC_00008191	1333	1	1	COG2407	L-fucose isomerase or related protein	Carbohydrates	G	MDQVKIGFAPTRRNLFSATAAIEFANLTRQKLNQLNINYVDILDINQDGLLYDDEGVNKIAEKFKQEQIDGLFIANENFGTEYAVARLAKKLNVPVLLWGPKDECPAEDGSRLRDSQCGLFAIGKVLRRFRVPFTYIKNSDIDTVEFERGVKDFVRVCNVVKVFKNTRILQVGPRPFDFWSVICNEGELLERFNISLSPVPIHELIVEINKVKDKQSADVKKVMDYFYQNTEVQITEDQLEMVAALKITLQNLCQFYGCNAGVIQCWTALQAEIGILPYASLSLLQDEGIPFVCETDVHGAISELLVEAATLGEHRAIFADVNCRHPTVENGELLQHLGVFAYSTAETKPILPPRHFVFDYPGSIAFLAKKTNYTLCRFDGDNGEYSLLMGNAKGIDGP…
119678	GC_00009825	262	1	1	COG2244	Membrane protein involved in the export of O-antigen and teichoic acid	Cell wall	M	MNNLFKHSVIKNIVALGVLQIANYIVPLLAWPLLAKSLGIEQFGLLMVLFAICTICYILTDFGFNLSATYVIAQSLENRQKIGELLGNIFTLKLLLATVACVFSSCYIYFYLMSSENETAINLWTIIFFNLIVFVQSVHCIWFFQGIEKMKYITKANVLAKVSYVLLLFIFLPYYTNINLALFLFFISQIMASYLFLRSIYNENYYILKPSIKLLWNEFKYSFSFFLSRVAVSIYTTANVLILGHTVGNAIAGLYASAEKIYVAGNNVSSIIAQALYPYMARKNKINLLFRIMFSLMIPVILGTYVLSLYSDEMVVLLFGEAFLYAGELLKIFLILLCVTFFSVGIGYPGFAAVKKISWANRTVMIGAVFHLIGLLILFWLDIVNEKSVLYMVLATESI…
121933	GC_00012080	1225	1	1	COG4221	NADP-dependent 3-hydroxy acid dehydrogenase YdfG	Cell wall	C	MGKNVLQDKVIAITGAASGIGLATAKQLLTEGAKVVLIDRNAIKLTSLADELGPNAFVLAIDLLDGEQVTQTLLSNILKLAGRLDAFYANAGAYIGGPVEQGDPNEWDRMLNLNINAAFRSVHAVMPHFIAQKSGDIIFTSSIAGMVPVVWEPIYTASKFAVQAFVHTTRRQLAPHNVRVGAVLPGPVVTALLDDWPKEKLDDALAQGSLMQPKEVAEAILFMLTRPQGVTVRDLVILPNTVDL
121769	GC_00011916	775	1	1	COG0726	Peptidoglycan/xylan/chitin deacetylase, PgdA/CDA1 family	Carbohydrates	G|M	MKNIYFFGIMLLTALFSVTGYAKNNEYGVLAYHSVVEETNKAGTNYYYLQTISVQHLIQHFNWLKENNYHVVSWQQIIDAEKGSTTLPDKAVLLSFDDGYETMYSVIFPLLKAYHYPAVFAPVASWINAPKNAQIPYSNTTLPRSTMTTWEHIKEMYQSGLVEIASHSYNQHYGHPANPAGSQLPTIIAAKYENGKYETKDQYIQRIEKDFKESAKDIKRAIGKSPQIMVWPYGNFTTAAMIAASKAGMSYSFSLDDDNLNKVGEHNIGRLLLDQETSFDVIKEYLTTGSKDSLIIRATHVKLDDIYNPNLQLLNKNIDSIIEKIHRSGTNIVYLQAYSDENQDNIADALYFPNAYLPVKADLFSRIAWSLFTRAGVKVYAEMPIMAFNLPQANNKLEA…
118626	GC_00008773	2490	1	1	COG4733	Phage-related protein, tail component	Prophages/Transposon	X	MGGKSGGGGSTPKEAPDSLRSAQRLRAIGLISLGPIKGTVNKWKSTYFDNTPIQNENGVDDNDEDSFNFKNTEIQYNLGTQDQQPLTGFEASEREVSVGAEVKKELPLTRSVIDPDVTRIRLTLGVNALYEQNDNGDTNGTSVDFQVLINGNVYNNYTISGKSSSRFYRSYMIDDLPVRPFDIQIKRITADSKSQRLQNATTWVSYTEIIDTKLSYPNMAMVGVKTDSRYNPNFPNMNFLLYGRIIKVPANYDPEARTYEAGIWKGDFKLAWSNNPAWVFYDLITDPLIGLGRRVGDYGLDKFQLYQIAKYCDELVDD
118528	GC_00008675	2284	1	1	COG3617	Prophage antirepressor	Prophages/Transposon	X	MTTQIQFSTFNFHSFAVRVITDPNQEFWFCGTDVCNVLGYSNAPDALKKHCKAGGIAKRYTPTISGDQEMIFINEPNLYRLIIKSRKPEAEPFEAWVFEEILPQIRKTGQYAVQAEQLALPEPEPLISKSLTESEWLQFAGHWFALYNALDLLAELEQPLQAIGSRFAVTTYTHAREYANNLGLMKRILEPMLAEFDVDPIDEPYKFNALKTLREFKVKGLANGVKLSNQLLKPKPVKNYAAR
119341	GC_00009488	2450	1	1	COG5185	Protein involved in chromosome segregation, interacts with SMC proteins	Prophages/Transposon	X|D	MTDFATLGIQINTSGAAQANSSLRGLQNQAGQTERAVASLERMVGNLKALLGLGFGVAGINSLIQMADKMKSLNNQIKFVTNSTNEYNQVQRQLFSIAQNTRASFEATATLYTRSARALKDYGYSQQQVLNFTETLNKAMAVGGVGAQEQASALLQLSQALGSGRLQGDEFRSISETAPIILDTVAEYMGKSRAEVKQLATEGKITSQVLFDAMSGASKKISEQFDTMPLTFGQAMQQMQNSVLKWVSDMDTASGITGALASVISLIAENFAVLAKAIGYATIAYAAYNAVSFASNFKAANNGIGLLASSFSALTTAIRTTTVAMLANPIGLLAVAIVGVIYVFDQFISKMEIGFGSFNATWGDVAVGVWEDFKDVAVDCWNTITDYLDTAIGEIANSF…
122139	GC_00012286	52	1	1	COG3344	Retron-type reverse transcriptase	Prophages/Transposon	X	MEVFISMSSYLEKLKSCTSISDLISEFELNITPQQFSYIVYKVEDSKKYQTFTILKKSGDDRIIQKPHNSLKEIQKSIANILMHCVDDIRKDKPNYLKCSHAFEWGKSIVSNSEIHINKKFVLNIDIADFFDSIHYGRIKGFFVSDYYFSLNETIARVIAKVATCNGTLPQGSPLSPIISSLIGNLIDIKFLELAKKYRFTYSRYADDITLSSNKELSDELVIWDRENNVWKVTNTIESLLNRKSGFKINEKKTRYNRFSSRQLVTGIVVNKEKNVVREYKKQNRSMVNSLLNTGEFFIKDISDEHIKGTIEQLIGRLNYCIYVKYYKPNNLTKLDLDSKIDNKEDNRKNIRKMVSLRIDKNDENFPLQKPDHQMYLLRSVLFFKYFTNITQTTIYPEG…
121797	GC_00011944	1524	1	1	COG0524	Sugar or nucleoside kinase, ribokinase family	Carbohydrates	G	MAILTIGLSCYDQFFYIDNFIEEDQKTFATKLLESGGGPCGNAAYLLGLWGVDEIYHVCSLKNDIYGKKLIKELQTVNVNVDYSIVNENQITALSSILINKNNASRTIITHKKQYDSVISINDKLRIDKLINQLNSVDCTHVILVDGHEKELSEYIIDALQNKIVVQDAGNVRESNLALMKKTDYLISSEKFAKDLLLTLSPSTHQDIENFHKQWETEKELEIFSESSLIKQALCLMIEKSQPHTIPVITLGKYGAVTLSTNDEIKKTVFIPAYQCLQIDTTGAGDIYHGAFCYALSHQWSLDQSLDFAALTSAISIEKQGVRNAMPSFVEVESARINHMYQKR
119287	GC_00009434	681	1	1	COG0457	Tetratricopeptide (TPR) repeat	Prediction	R	MKKYLLLLLFSPTLWAEIAPTEIYFPTVTPLNMAKDENDVSPTMNVAMVRQKLLQDQQSTYYLLNQAIDVNDFPKIAFLLPIYQSFPHQDEILVLFAQGKLAAANQNYVESIDYYQQILVKKPKLNPVRIELAKSLYLNKQYQQAEMELNQVKKEKLPKQIHQLVDHYLQRIDFSQQWKMDVGLSFLNDRNINNVANNRHIENTGFIKNDEMMPKSEQGVATWLNISRNKNIDGHHFVLFENELFSKYYWTNKDYNDVNNRVSLGYQYQDVKQQWYISPFFDNRWYSNKRYNQALGVKLNYQRWINPSWQVATYFEHSDPHYREYQELNGKVDFISLSLLWLQNPTQYFSFGLSANREKTQTAYYGSNTYSARMGWVKYWPTSWASNISFIYSQRKFHD…
120393	GC_00010540	58	1	1	COG3711	Transcriptional antiterminator	Prophages/Transposon	K	MLKIKKVLNSSVVLATDIEQREFVLLGKGIGYAKKAGELINEQLANQIFIPIHNANMQRNVQHFSEIPPIFIAITQDIVQFAKECKNIKLSNSIFFSLPDHLNFAVERYKQKLMIPNRVLWEIKQYYQDEFNVGMYAINILNKQFDLKLGEDEAANISFHIINAEQDRPDNNALQKATLVSDIVSLLQYSLSFKIDANNFAFSRFIIHIKFFVDRLFLSQMLENDGDSTLFTEIKNKYPEAMKYAFKINDYIEHQYHTVITNEELLYLAIHIHRLMMKSE
122195	GC_00012342	2348	1	1	COG3677	Transposase	Prophages/Transposon	X	MSKPSKLKALQFNFVQLPKEEQEQFRRFANICQIMSNKPKPPKFCPHCRSAHFVKNGTKCGSQRYLCRFCNKSFTAESKTILYGSQKERLVWHYYVFCFLRKLSLRETARMCEISLPTAFAWRHKLLDCLKNMFVQQELQGIVQADEMYFSRNNKGQRWPDIKKFYKRTCTPEQDSEQRAEYEKRQKALQIQPPKSTRGISDDKFCLTFAVDQNRKLHATISNRGNPSSAELKNALQGKIKENATLVTDSKAAYKKVALDFHFEHIKIPPKQHKQAGYTLSLVNNAHRHFRTFIEDHLMGVATKYLPNYIVYFQLTYCQDDLDEKQKEIFDFIDKTYFRVKIKAISKRPLYPTFD
117325	GC_00007472	2472	1	1	COG4128	Zona occludens toxin, predicted ATPase	Prediction	R	MAISAYVGVPGSGKSYEVVKSVILPAIKSGRRVVSNIYGLNQDKIYQYLLKKDKKLNKDDLGEVVYVDNEQCLDPTFLPSTEEKETFCKAGDLIIIDEVWRIWGSDKDIPKNHRSFIAEHRHFAHSETGVTCDLVVINQNVTQIPRFIKDRIETTYRMQKHVALGLRNRYRVDVFQGVKLFKSNRMNFYQEKYDKEIFELYQSYENSNAKESVTDNRQSIFSSTKTLIYIVITPIVILISAYYVYNYFNQYLQSDNDKKNEKIEQIEKESKKTAQIETSPIISPPRVVEPLSTKWRITGELRKDNKDFVILSDNQGRLRLEPRSQFLFSGRMLQGKIDNQIVNYYSGELK
